# Supplementary material for: Overexpression of the Novel Arabidopsis Gene At5g02890 Alters Inflorescence Stem Wax Composition and Affects Phytohormone Homeostasis
Source: Front Plant Sci. 2017 Jan 26;8:68. doi: 10.3389/fpls.2017.00068 (PMC5266714; doi:10.3389/fpls.2017.00068)
Supplement: Supplementary file 4 [file Table4.XLSX]

## Sheet: up
Supplementary Table S4. Expression levels and annotations of upregulated genes after filtering with p ≤ 0.05 and q ≤ 0.05.
Gene_id	Gene	Locus	Sample_1	Sample_2	Status	Value_1	Value_2	Log2(fold_change)	Test_stat	p_value	q_value	Significant	Nearestref	Type	Short_description	Curator_summary	Description
AT5G02890	AT5G02890	5:670064-671471	W	OE	OK	23.336	4742.02	7.6668	22.6263	5e-05	0.000508811	yes	protein_coding	HXXXD-type acyl-transferase family protein		HXXXD-type acyl-transferase family protein; FUNCTIONS IN: transferase activity, transferring acyl groups other than amino-acyl groups, transferase activity; INVOLVED IN: biological_process unknown; LOCATED IN: cellular_component unknown; EXPRESSED IN: 21 plant structures; EXPRESSED DURING: 12 growth stages; CONTAINS InterPro DOMAIN/s: Transferase (InterPro:IPR003480); BEST Arabidopsis thaliana pr…
AT2G33830	AT2G33830	2:14309483-14310351	W	OE	OK	1676.49	2605.48	0.636102	1.72473	0.0011	0.00744742	yes	protein_coding	Dormancy/auxin associated family protein		Dormancy/auxin associated family protein; CONTAINS InterPro DOMAIN/s: Dormancyauxin associated (InterPro:IPR008406); BEST Arabidopsis thaliana protein match is: dormancy-associated protein-like 1 (TAIR:AT1G28330.1); Has 165 Blast hits to 165 proteins in 47 species: Archae - 0; Bacteria - 0; Metazoa - 0; Fungi - 0; Plants - 165; Viruses - 0; Other Eukaryotes - 0 (source: NCBI BLink).
AT3G63160	AT3G63160	3:23333512-23334034	W	OE	OK	892.092	1338.67	0.585535	2.59479	0.00105	0.00715535	yes	protein_coding			FUNCTIONS IN: molecular_function unknown; INVOLVED IN: biological_process unknown; LOCATED IN: chloroplast outer membrane, thylakoid, chloroplast thylakoid membrane, chloroplast, chloroplast envelope; EXPRESSED IN: 21 plant structures; EXPRESSED DURING: 13 growth stages; BEST Arabidopsis thaliana protein match is: outer envelope membrane protein 7 (TAIR:AT3G52420.1); Has 26 Blast hits to 26 prote…
AT1G56220	AT1G56220	1:21043347-21044738	W	OE	OK	631.75	1089.95	0.786831	2.40911	5e-05	0.000508811	yes	protein_coding	Dormancy/auxin associated family protein		Dormancy/auxin associated family protein; FUNCTIONS IN: molecular_function unknown; LOCATED IN: cellular_component unknown; EXPRESSED IN: 23 plant structures; EXPRESSED DURING: 13 growth stages; CONTAINS InterPro DOMAIN/s: Dormancyauxin associated (InterPro:IPR008406); BEST Arabidopsis thaliana protein match is: Dormancy/auxin associated family protein (TAIR:AT1G54070.1); Has 192 Blast hits to 19…
AT2G16600	ROC3	2:7200806-7201574	W	OE	OK	620.275	983.595	0.665157	2.07182	0.00015	0.0013823	yes	protein_coding	rotamase CYP 3	Encodes cytosolic cyclophilin ROC3.	rotamase CYP 3 (ROC3); FUNCTIONS IN: peptidyl-prolyl cis-trans isomerase activity; INVOLVED IN: protein folding, signal transduction; LOCATED IN: cytosol, chloroplast, plasma membrane; EXPRESSED IN: 25 plant structures; EXPRESSED DURING: 14 growth stages; CONTAINS InterPro DOMAIN/s: Cyclophilin-like (InterPro:IPR015891), Peptidyl-prolyl cis-trans isomerase, cyclophilin-type (InterPro:IPR002130); …
AT5G03240	UBQ3	5:771724-773515	W	OE	OK	523.502	891.801	0.768526	2.37823	0.00015	0.0013823	yes	protein_coding	polyubiquitin 3	encodes ubiquitin that is attached to proteins destined for degradation. UBQ3 is most homologous with UBQ4, and is expressed in higher levels in vegetative tissue but lower levels in flowers than UBQ4. UBQ3 encodes different number of ubiquitins in different ecotypes. UBQ3 transcript level is modulated by UV-B and light/dark treatments.	polyubiquitin 3 (UBQ3); INVOLVED IN: protein modification process, response to UV-B, response to light stimulus, ubiquitin-dependent protein catabolic process; LOCATED IN: intracellular, vacuole; EXPRESSED IN: 24 plant structures; EXPRESSED DURING: 15 growth stages; CONTAINS InterPro DOMAIN/s: Ubiquitin subgroup (InterPro:IPR019956), Ubiquitin conserved site (InterPro:IPR019954), Ubiquitin (Inter…
AT4G27440	PORB	4:13725545-13727353	W	OE	OK	499.715	751.706	0.589062	1.74727	0.0026	0.0151295	yes	protein_coding	protochlorophyllide oxidoreductase B	light-dependent NADPH:protochlorophyllide oxidoreductase B	protochlorophyllide oxidoreductase B (PORB); FUNCTIONS IN: oxidoreductase activity, protochlorophyllide reductase activity; INVOLVED IN: chlorophyll biosynthetic process, response to ethylene stimulus; LOCATED IN: chloroplast thylakoid membrane, chloroplast, membrane; EXPRESSED IN: 22 plant structures; EXPRESSED DURING: 14 growth stages; CONTAINS InterPro DOMAIN/s: NAD(P)-binding domain (InterPro…
AT1G54410	AT1G54410	1:20309774-20310767	W	OE	OK	419.952	724.261	0.786285	2.95421	5e-05	0.000508811	yes	protein_coding	dehydrin family protein		dehydrin family protein; FUNCTIONS IN: molecular_function unknown; INVOLVED IN: response to water, response to stress; LOCATED IN: chloroplast; EXPRESSED IN: 24 plant structures; EXPRESSED DURING: 15 growth stages; Has 604 Blast hits to 498 proteins in 128 species: Archae - 0; Bacteria - 12; Metazoa - 151; Fungi - 65; Plants - 159; Viruses - 0; Other Eukaryotes - 217 (source: NCBI BLink).
AT1G78370	ATGSTU20	1:29484268-29485290	W	OE	OK	433.435	635.792	0.552739	2.11233	0.00235	0.0139026	yes	protein_coding	glutathione S-transferase TAU 20	Encodes glutathione transferase belonging to the tau class of GSTs. Naming convention according to Wagner et al. (2002).	glutathione S-transferase TAU 20 (GSTU20); FUNCTIONS IN: glutathione transferase activity; INVOLVED IN: toxin catabolic process; LOCATED IN: apoplast, chloroplast, cytoplasm; EXPRESSED IN: 23 plant structures; EXPRESSED DURING: 15 growth stages; CONTAINS InterPro DOMAIN/s: Thioredoxin fold (InterPro:IPR012335), Glutathione S-transferase, C-terminal (InterPro:IPR004046), Glutathione S-transferase,…
AT5G05960	AT5G05960	5:1790230-1792634	W	OE	OK	435.881	619.772	0.507802	2.49673	0.0027	0.0156134	yes	protein_coding	Bifunctional inhibitor/lipid-transfer protein/seed storage 2S albumin superfamily protein		Bifunctional inhibitor/lipid-transfer protein/seed storage 2S albumin superfamily protein; FUNCTIONS IN: lipid binding; INVOLVED IN: lipid transport; LOCATED IN: endomembrane system; EXPRESSED IN: 18 plant structures; EXPRESSED DURING: 10 growth stages; CONTAINS InterPro DOMAIN/s: Bifunctional inhibitor/plant lipid transfer protein/seed storage (InterPro:IPR016140), Plant lipid transfer protein/s…
AT4G09650	ATPD	4:6100742-6101708	W	OE	OK	399.802	573.996	0.521756	2.0415	0.0032	0.0178791	yes	protein_coding	ATP synthase delta-subunit gene	Encodes the chloroplast ATPase delta-subunit.	ATP synthase delta-subunit gene (ATPD); FUNCTIONS IN: hydrogen ion transporting ATP synthase activity, rotational mechanism; INVOLVED IN: response to cold, defense response to bacterium, photosynthetic electron transport in photosystem I, photosynthetic electron transport in photosystem II, photosynthesis; LOCATED IN: in 7 components; EXPRESSED IN: 24 plant structures; EXPRESSED DURING: 14 growth…
AT1G35720	ANNAT1	1:13225196-13227195	W	OE	OK	279.752	545.016	0.962147	3.53735	5e-05	0.000508811	yes	protein_coding	annexin 1	Encodes a member of the annexin gene family, a diverse, multigene family of calcium-dependent, membrane-binding proteins. The protein was determined to have peroxidase activity. This activity is thought to be dependent on the presence of post-translational modifications (most likely phosphorylation). The protein was shown to be present as a mixture of monomer and homodimer. The homodimerization s…	annexin 1 (ANNAT1); FUNCTIONS IN: in 7 functions; INVOLVED IN: in 8 processes; LOCATED IN: in 10 components; EXPRESSED IN: 31 plant structures; EXPRESSED DURING: 16 growth stages; CONTAINS InterPro DOMAIN/s: Annexin like protein (InterPro:IPR015472), Annexin repeat (InterPro:IPR018502), Annexin repeat, conserved site (InterPro:IPR018252), Annexin (InterPro:IPR001464), Annexin, type plant (InterPr…
AT3G26740	CCL	3:9827800-9828680	W	OE	OK	310.501	542.997	0.806346	3.8344	5e-05	0.000508811	yes	protein_coding	CCR-like	transcripts are differentially regulated at the level of mRNA stability at different times of day controlled by the circadian clock. mRNAs are targets of the mRNA degradation pathway mediated by the downstream (DST) instability determinant.	CCR-like (CCL); FUNCTIONS IN: molecular_function unknown; INVOLVED IN: biological_process unknown; LOCATED IN: chloroplast; EXPRESSED IN: 23 plant structures; EXPRESSED DURING: 13 growth stages; CONTAINS InterPro DOMAIN/s: Light regulated Lir1 (InterPro:IPR009856); Has 69 Blast hits to 69 proteins in 23 species: Archae - 0; Bacteria - 0; Metazoa - 0; Fungi - 0; Plants - 69; Viruses - 0; Other Euk…
AT5G20630	GLP3A	5:6975103-6975993	W	OE	OK	280.041	490.904	0.809803	3.11102	0.00015	0.0013823	yes	protein_coding	germin 3	Encodes a germin-like protein. Its transcripts are more abundant in RNA from leaves collected in the evening, suggesting some kind of circadian regulation.	germin 3 (GER3); INVOLVED IN: response to cold, peptidyl-cysteine S-nitrosylation; LOCATED IN: extracellular matrix, apoplast, cell wall, nucleus, plant-type cell wall; EXPRESSED IN: 22 plant structures; EXPRESSED DURING: 14 growth stages; CONTAINS InterPro DOMAIN/s: Cupin, RmlC-type (InterPro:IPR011051), Cupin 1 (InterPro:IPR006045), RmlC-like jelly roll fold (InterPro:IPR014710), Germin (InterP…
AT1G78020	AT1G78020	1:29338692-29339755	W	OE	OK	255.701	463.915	0.859405	3.36	5e-05	0.000508811	yes	protein_coding	Protein of unknown function (DUF581)		Protein of unknown function (DUF581); EXPRESSED IN: 23 plant structures; EXPRESSED DURING: 13 growth stages; CONTAINS InterPro DOMAIN/s: Protein of unknown function DUF581 (InterPro:IPR007650); BEST Arabidopsis thaliana protein match is: Protein of unknown function (DUF581) (TAIR:AT1G22160.1); Has 525 Blast hits to 525 proteins in 19 species: Archae - 0; Bacteria - 0; Metazoa - 0; Fungi - 0; Plan…
AT5G10860	AT5G10860	5:3428890-3430470	W	OE	OK	262.116	442.273	0.754728	2.99348	5e-05	0.000508811	yes	protein_coding	Cystathionine beta-synthase (CBS) family protein		Cystathionine beta-synthase (CBS) family protein; FUNCTIONS IN: cobalt ion binding; INVOLVED IN: response to salt stress; LOCATED IN: mitochondrion; EXPRESSED IN: 24 plant structures; EXPRESSED DURING: 15 growth stages; CONTAINS InterPro DOMAIN/s: Cystathionine beta-synthase, core (InterPro:IPR000644); BEST Arabidopsis thaliana protein match is: Cystathionine beta-synthase (CBS) family protein (T…
AT1G20693	NFD02	1:7176774-7178820	W	OE	OK	321.073	438.678	0.45026	1.45302	0.01	0.0439995	yes	protein_coding	high mobility group B2	Encodes a protein belonging to the subgroup of HMGB (high mobility group B) proteins that have a distinctive DNA-binding motif, the HMG-box domain. The motif confers non-sequence specific interaction with linear DNA and structure-specific binding to distorted DNA sites. The HMGB proteins are involved in the assembly of nucleoprotein complexes. Can be phosphorylated by CK2alpha.	high mobility group B2 (HMGB2); FUNCTIONS IN: chromatin binding, structural constituent of chromatin, DNA binding, sequence-specific DNA binding transcription factor activity; INVOLVED IN: chromatin assembly or disassembly; LOCATED IN: chromatin; EXPRESSED IN: 23 plant structures; EXPRESSED DURING: 13 growth stages; CONTAINS InterPro DOMAIN/s: High mobility group, superfamily (InterPro:IPR009071)…
AT5G15230	GASA4	5:4944899-4946216	W	OE	OK	160.642	395.273	1.299	3.90991	5e-05	0.000508811	yes	protein_coding	GAST1 protein homolog 4	gibberellin-regulated (GASA4)	GAST1 protein homolog 4 (GASA4); FUNCTIONS IN: molecular_function unknown; INVOLVED IN: response to gibberellin stimulus, gibberellic acid mediated signaling pathway; EXPRESSED IN: 23 plant structures; EXPRESSED DURING: 14 growth stages; CONTAINS InterPro DOMAIN/s: Gibberellin regulated protein (InterPro:IPR003854); BEST Arabidopsis thaliana protein match is: Gibberellin-regulated family protein …
AT2G24762	AtGDU4	2:10559383-10560175	W	OE	OK	218.112	384.753	0.818863	3.23143	5e-05	0.000508811	yes	protein_coding	glutamine dumper 4	Encodes a member of the GDU (glutamine dumper) family proteins involved in amino acid export: At4g31730 (GDU1), At4g25760 (GDU2), At5g57685 (GDU3), At2g24762 (GDU4), At5g24920 (GDU5), At3g30725 (GDU6) and At5g38770 (GDU7).	glutamine dumper 4 (GDU4); BEST Arabidopsis thaliana protein match is: glutamine dumper 1 (TAIR:AT4G31730.1); Has 161 Blast hits to 161 proteins in 13 species: Archae - 0; Bacteria - 0; Metazoa - 0; Fungi - 0; Plants - 161; Viruses - 0; Other Eukaryotes - 0 (source: NCBI BLink).
AT2G05380	GRP3S	2:1966815-1968037	W	OE	OK	187.732	378.477	1.01153	2.86596	5e-05	0.000508811	yes	protein_coding	glycine-rich protein 3 short isoform	glycine-rich protein 3 short isoform (GRP3S) mRNA, complete	glycine-rich protein 3 short isoform (GRP3S); FUNCTIONS IN: molecular_function unknown; INVOLVED IN: biological_process unknown; LOCATED IN: endomembrane system; EXPRESSED IN: 16 plant structures; EXPRESSED DURING: 13 growth stages; CONTAINS InterPro DOMAIN/s: Glycine rich protein (InterPro:IPR010800); BEST Arabidopsis thaliana protein match is: glycine-rich protein 3 (TAIR:AT2G05520.5); Has 3020…
AT5G26000	BGLU38	5:9079504-9082384	W	OE	OK	263.199	359.792	0.451008	1.4449	0.01115	0.0478115	yes	protein_coding	thioglucoside glucohydrolase 1	member of Glycoside Hydrolase Family 1. encodes one of two known functional myrosinase enzymes in Arabidopsis. The enzyme catalyzes the hydrolysis of glucosinolates into compounds that are toxic to various microbes and herbivores.	thioglucoside glucohydrolase 1 (TGG1); FUNCTIONS IN: thioglucosidase activity, beta-glucosidase activity, hydrolase activity, hydrolyzing O-glycosyl compounds; INVOLVED IN: glucosinolate catabolic process; LOCATED IN: in 7 components; EXPRESSED IN: 8 plant structures; EXPRESSED DURING: seedling growth; CONTAINS InterPro DOMAIN/s: Glycoside hydrolase, family 1 (InterPro:IPR001360), Glycoside hydro…
AT5G42980	ATTRX3	5:17242606-17243912	W	OE	OK	216.945	332.81	0.617372	2.6959	0.0003	0.00253376	yes	protein_coding	thioredoxin 3	encodes a cytosolic thioredoxin that reduces disulfide bridges of target proteins by the reversible formation of a disulfide bridge between two neighboring Cys residues present in the active site. Thioredoxins have been found to regulate a variety of biological reactions in prokaryotic and eukaryotic cells.	thioredoxin 3 (TRX3); FUNCTIONS IN: oxidoreductase activity, acting on sulfur group of donors, disulfide as acceptor; INVOLVED IN: response to hydrogen peroxide, defense response to fungus, response to microbial phytotoxin; LOCATED IN: in 8 components; EXPRESSED IN: 27 plant structures; EXPRESSED DURING: 16 growth stages; CONTAINS InterPro DOMAIN/s: Thioredoxin fold (InterPro:IPR012335), Thioredo…
AT4G30960	CIPK6	4:15067052-15069010	W	OE	OK	157.43	316.016	1.00529	3.30234	5e-05	0.000508811	yes	protein_coding	SOS3-interacting protein 3	Encodes CBL-interacting protein kinase 6 (CIPK6). Required for development and salt tolerance.	SOS3-interacting protein 3 (SIP3); FUNCTIONS IN: protein serine/threonine kinase activity, protein kinase activity, kinase activity, ATP binding; INVOLVED IN: in 6 processes; LOCATED IN: cellular_component unknown; EXPRESSED IN: 22 plant structures; EXPRESSED DURING: 13 growth stages; CONTAINS InterPro DOMAIN/s: Protein kinase, ATP binding site (InterPro:IPR017441), Serine/threonine-protein kinas…
AT1G70830	MLP28	1:26709946-26711462	W	OE	OK	223.912	309.049	0.464903	1.34867	0.01125	0.0480797	yes	protein_coding	MLP-like protein 28		MLP-like protein 28 (MLP28); FUNCTIONS IN: molecular_function unknown; INVOLVED IN: response to biotic stimulus, defense response; LOCATED IN: cellular_component unknown; EXPRESSED IN: 22 plant structures; EXPRESSED DURING: 14 growth stages; CONTAINS InterPro DOMAIN/s: Bet v I allergen (InterPro:IPR000916); BEST Arabidopsis thaliana protein match is: MLP-like protein 34 (TAIR:AT1G70850.3); Has 30…
AT4G05070	AT4G05070	4:2593594-2594119	W	OE	OK	161.591	303.316	0.908475	4.28442	5e-05	0.000508811	yes	protein_coding	Wound-responsive family protein		Wound-responsive family protein; FUNCTIONS IN: molecular_function unknown; INVOLVED IN: biological_process unknown; LOCATED IN: chloroplast; EXPRESSED IN: 22 plant structures; EXPRESSED DURING: 13 growth stages; CONTAINS InterPro DOMAIN/s: Protein of unknown function wound-induced (InterPro:IPR022251); Has 30201 Blast hits to 17322 proteins in 780 species: Archae - 12; Bacteria - 1396; Metazoa - …
AT4G37300	MEE59	4:17554640-17555861	W	OE	OK	194.364	301.669	0.634209	2.44697	0.0001	0.000966918	yes	protein_coding	maternal effect embryo arrest 59		maternal effect embryo arrest 59 (MEE59); Has 70 Blast hits to 70 proteins in 15 species: Archae - 0; Bacteria - 0; Metazoa - 0; Fungi - 0; Plants - 70; Viruses - 0; Other Eukaryotes - 0 (source: NCBI BLink).
AT3G62550	AT3G62550	3:23135983-23137173	W	OE	OK	166.862	278.032	0.736589	3.0978	5e-05	0.000508811	yes	protein_coding	Adenine nucleotide alpha hydrolases-like superfamily protein		Adenine nucleotide alpha hydrolases-like superfamily protein; FUNCTIONS IN: molecular_function unknown; INVOLVED IN: response to stress; LOCATED IN: vacuole; EXPRESSED IN: 21 plant structures; EXPRESSED DURING: 13 growth stages; CONTAINS InterPro DOMAIN/s: UspA (InterPro:IPR006016), Rossmann-like alpha/beta/alpha sandwich fold (InterPro:IPR014729), Universal stress protein A (InterPro:IPR006015);…
AT5G57685	ATGDU3	5:23366003-23366867	W	OE	OK	151.621	248.582	0.71325	2.76145	5e-05	0.000508811	yes	protein_coding	glutamine dumper 3	Encodes a member of the GDU (glutamine dumper) family proteins involved in amino acid export: At4g31730 (GDU1), At4g25760 (GDU2), At5g57685 (GDU3), At2g24762 (GDU4), At5g24920 (GDU5), At3g30725 (GDU6) and At5g38770 (GDU7).	glutamine dumper 3 (GDU3); FUNCTIONS IN: molecular_function unknown; INVOLVED IN: secretion by cell, response to virus, regulation of amino acid export, virus-host interaction; LOCATED IN: integral to membrane; BEST Arabidopsis thaliana protein match is: glutamine dumper 2 (TAIR:AT4G25760.1); Has 162 Blast hits to 162 proteins in 13 species: Archae - 0; Bacteria - 0; Metazoa - 0; Fungi - 0; Plant…
AT4G14270	AT4G14270	4:8218377-8219322	W	OE	OK	89.7366	229.622	1.35549	4.42942	5e-05	0.000508811	yes	protein_coding		Protein containing PAM2 motif which mediates interaction with the PABC domain of polyadenyl binding proteins.	BEST Arabidopsis thaliana protein match is: dehydration-induced protein (ERD15) (TAIR:AT2G41430.5); Has 35333 Blast hits to 34131 proteins in 2444 species: Archae - 798; Bacteria - 22429; Metazoa - 974; Fungi - 991; Plants - 531; Viruses - 0; Other Eukaryotes - 9610 (source: NCBI BLink).
AT1G06760	AT1G06760	1:2070736-2077698	W	OE	OK	160.903	229.227	0.510587	1.57226	0.00335	0.0185188	yes	protein_coding	winged-helix DNA-binding transcription factor family protein		winged-helix DNA-binding transcription factor family protein; FUNCTIONS IN: DNA binding; INVOLVED IN: nucleosome assembly; LOCATED IN: nucleus, nucleosome; EXPRESSED IN: 23 plant structures; EXPRESSED DURING: 13 growth stages; CONTAINS InterPro DOMAIN/s: Winged helix-turn-helix transcription repressor DNA-binding (InterPro:IPR011991), Histone H5 (InterPro:IPR005819), Histone H1/H5 (InterPro:IPR00…
AT1G75800	AT1G75800	1:28458781-28460854	W	OE	OK	153.29	228.606	0.576606	2.09253	0.00085	0.00603902	yes	protein_coding	Pathogenesis-related thaumatin superfamily protein		Pathogenesis-related thaumatin superfamily protein; FUNCTIONS IN: molecular_function unknown; INVOLVED IN: response to other organism; LOCATED IN: endomembrane system; EXPRESSED IN: 22 plant structures; EXPRESSED DURING: 13 growth stages; CONTAINS InterPro DOMAIN/s: Thaumatin, conserved site (InterPro:IPR017949), Thaumatin, pathogenesis-related (InterPro:IPR001938); BEST Arabidopsis thaliana prot…
AT5G24165	AT5G24165	5:8188559-8189276	W	OE	OK	161.929	219.129	0.436416	2.17922	0.01145	0.0487099	yes	protein_coding			unknown protein; FUNCTIONS IN: molecular_function unknown; INVOLVED IN: biological_process unknown; LOCATED IN: chloroplast; EXPRESSED IN: 22 plant structures; EXPRESSED DURING: 13 growth stages; BEST Arabidopsis thaliana protein match is: unknown protein (TAIR:AT4G23885.1); Has 30201 Blast hits to 17322 proteins in 780 species: Archae - 12; Bacteria - 1396; Metazoa - 17338; Fungi - 3422; Plants …
AT2G46490	AT2G46490	2:19079405-19080053	W	OE	OK	139.751	200.794	0.522859	2.443	0.0023	0.0136698	yes	protein_coding			unknown protein; BEST Arabidopsis thaliana protein match is: unknown protein (TAIR:AT5G35110.1); Has 34 Blast hits to 34 proteins in 7 species: Archae - 0; Bacteria - 0; Metazoa - 1; Fungi - 0; Plants - 33; Viruses - 0; Other Eukaryotes - 0 (source: NCBI BLink).
AT5G20700	AT5G20700	5:7005843-7007117	W	OE	OK	126.693	197.341	0.639358	2.49902	0.00015	0.0013823	yes	protein_coding	Protein of unknown function (DUF581)		Protein of unknown function (DUF581); CONTAINS InterPro DOMAIN/s: Protein of unknown function DUF581 (InterPro:IPR007650); BEST Arabidopsis thaliana protein match is: Protein of unknown function (DUF581) (TAIR:AT1G74940.1); Has 476 Blast hits to 476 proteins in 20 species: Archae - 0; Bacteria - 0; Metazoa - 0; Fungi - 0; Plants - 476; Viruses - 0; Other Eukaryotes - 0 (source: NCBI BLink).
AT1G75380	ATBBD1	1:28281388-28284045	W	OE	OK	96.9053	195.721	1.01415	3.39351	5e-05	0.000508811	yes	protein_coding	bifunctional nuclease in basal defense response 1	Encodes a nucleases AtBBD1 involved in ABA-mediated callose deposition.	bifunctional nuclease in basal defense response 1 (BBD1); CONTAINS InterPro DOMAIN/s: Protein of unknown function DUF151 (InterPro:IPR003729), UvrB/UvrC protein (InterPro:IPR001943); BEST Arabidopsis thaliana protein match is: Wound-responsive family protein (TAIR:AT1G19660.2); Has 843 Blast hits to 843 proteins in 291 species: Archae - 44; Bacteria - 501; Metazoa - 0; Fungi - 0; Plants - 105; Vi…
AT5G03460	AT5G03460	5:864280-865678	W	OE	OK	133.869	184.485	0.462677	2.23113	0.0078	0.0364124	yes	protein_coding			unknown protein; FUNCTIONS IN: molecular_function unknown; INVOLVED IN: biological_process unknown; LOCATED IN: endomembrane system; EXPRESSED IN: 24 plant structures; EXPRESSED DURING: 15 growth stages; Has 30201 Blast hits to 17322 proteins in 780 species: Archae - 12; Bacteria - 1396; Metazoa - 17338; Fungi - 3422; Plants - 5037; Viruses - 0; Other Eukaryotes - 2996 (source: NCBI BLink).
AT4G16370	ATOPT3	4:9247301-9250091	W	OE	OK	130.255	184.048	0.498745	1.7594	0.0053	0.0268687	yes	protein_coding	oligopeptide transporter	Encodes an oligopeptide transporter involved in metal homeostasis.	oligopeptide transporter (OPT3); CONTAINS InterPro DOMAIN/s: Tetrapeptide transporter, OPT1/isp4 (InterPro:IPR004648), Oligopeptide transporter OPT superfamily (InterPro:IPR004813); BEST Arabidopsis thaliana protein match is: oligopeptide transporter 2 (TAIR:AT1G09930.1); Has 1146 Blast hits to 1125 proteins in 109 species: Archae - 0; Bacteria - 26; Metazoa - 0; Fungi - 775; Plants - 337; Viruse…
AT5G05250	AT5G05250	5:1557036-1557998	W	OE	OK	82.5334	181.129	1.13397	3.95935	5e-05	0.000508811	yes	protein_coding			unknown protein; BEST Arabidopsis thaliana protein match is: unknown protein (TAIR:AT3G56360.1); Has 30201 Blast hits to 17322 proteins in 780 species: Archae - 12; Bacteria - 1396; Metazoa - 17338; Fungi - 3422; Plants - 5037; Viruses - 0; Other Eukaryotes - 2996 (source: NCBI BLink).
AT2G31490	AT2G31490	2:13411982-13413246	W	OE	OK	115.372	177.924	0.624973	2.88943	0.0003	0.00253376	yes	protein_coding			unknown protein; Has 55 Blast hits to 55 proteins in 15 species: Archae - 0; Bacteria - 0; Metazoa - 0; Fungi - 0; Plants - 55; Viruses - 0; Other Eukaryotes - 0 (source: NCBI BLink).
AT3G22235	AT3G22235	3:7854418-7855814	W	OE	OK	105.252	177.431	0.753409	2.11996	0.0003	0.00253376	yes	protein_coding			FUNCTIONS IN: molecular_function unknown; INVOLVED IN: biological_process unknown; BEST Arabidopsis thaliana protein match is: pathogen and circadian controlled 1 (TAIR:AT3G22231.1); Has 122 Blast hits to 122 proteins in 11 species: Archae - 0; Bacteria - 0; Metazoa - 0; Fungi - 0; Plants - 122; Viruses - 0; Other Eukaryotes - 0 (source: NCBI BLink).
AT5G38980	AT5G38980	5:15606770-15607350	W	OE	OK	99.1076	172.51	0.799612	4.16381	5e-05	0.000508811	yes	protein_coding			unknown protein; FUNCTIONS IN: molecular_function unknown; INVOLVED IN: biological_process unknown; LOCATED IN: endomembrane system; EXPRESSED IN: 22 plant structures; EXPRESSED DURING: 13 growth stages; Has 3 Blast hits to 3 proteins in 1 species: Archae - 0; Bacteria - 0; Metazoa - 0; Fungi - 0; Plants - 3; Viruses - 0; Other Eukaryotes - 0 (source: NCBI BLink).
AT1G66410	CAM4	1:24774216-24775984	W	OE	OK	109.802	169.33	0.624935	1.962	0.00025	0.00216403	yes	protein_coding	calmodulin 4	encodes a calmodulin	calmodulin 4 (CAM4); CONTAINS InterPro DOMAIN/s: EF-Hand 1, calcium-binding site (InterPro:IPR018247), EF-HAND 2 (InterPro:IPR018249), Calcium-binding EF-hand (InterPro:IPR002048), EF-hand-like domain (InterPro:IPR011992), EF-hand (InterPro:IPR018248); BEST Arabidopsis thaliana protein match is: calmodulin 1 (TAIR:AT5G37780.1).
AT1G68520	AT1G68520	1:25709113-25710907	W	OE	OK	100.962	161.359	0.676461	2.30113	0.00035	0.00287883	yes	protein_coding	B-box type zinc finger protein with CCT domain		B-box type zinc finger protein with CCT domain; FUNCTIONS IN: sequence-specific DNA binding transcription factor activity, zinc ion binding; INVOLVED IN: regulation of transcription; LOCATED IN: intracellular; EXPRESSED IN: 21 plant structures; EXPRESSED DURING: 13 growth stages; CONTAINS InterPro DOMAIN/s: CCT domain (InterPro:IPR010402), Zinc finger, B-box (InterPro:IPR000315); BEST Arabidopsis…
AT3G23000	SnRK3.10	3:8172596-8174131	W	OE	OK	111.116	159.799	0.524189	1.96057	0.0026	0.0151295	yes	protein_coding	CBL-interacting protein kinase 7	Encodes a serine/threonine protein kinase with similarities to CBL-interacting protein kinases, SNF1 and SOS2.	CBL-interacting protein kinase 7 (CIPK7); FUNCTIONS IN: protein serine/threonine kinase activity, protein kinase activity, kinase activity, ATP binding; INVOLVED IN: response to fructose stimulus, response to sucrose stimulus, response to glucose stimulus; EXPRESSED IN: 26 plant structures; EXPRESSED DURING: 13 growth stages; CONTAINS InterPro DOMAIN/s: Protein kinase, ATP binding site (InterPro:…
AT5G40370	AT5G40370	5:16147593-16149198	W	OE	OK	103.692	156.891	0.597459	1.99535	0.0004	0.00321561	yes	protein_coding	Glutaredoxin family protein		Glutaredoxin family protein; FUNCTIONS IN: electron carrier activity, arsenate reductase (glutaredoxin) activity, protein disulfide oxidoreductase activity; INVOLVED IN: cell redox homeostasis; LOCATED IN: plasma membrane; EXPRESSED IN: 27 plant structures; EXPRESSED DURING: 15 growth stages; CONTAINS InterPro DOMAIN/s: Thioredoxin fold (InterPro:IPR012335), Glutaredoxin (InterPro:IPR002109), Glu…
AT2G29630	THIC	2:12666831-12670311	W	OE	OK	100.31	153.619	0.614899	1.97788	0.0004	0.00321561	yes	protein_coding	thiaminC		thiaminC (THIC); CONTAINS InterPro DOMAIN/s: Thiamine biosynthesis protein ThiC (InterPro:IPR002817).
AT5G63530	FP3	5:25433153-25435834	W	OE	OK	97.1269	153.33	0.658693	1.91325	0.0001	0.000966918	yes	protein_coding	farnesylated protein 3	Farnesylated protein that binds metals.	farnesylated protein 3 (FP3); FUNCTIONS IN: transition metal ion binding, metal ion binding; INVOLVED IN: cellular transition metal ion homeostasis; LOCATED IN: plasma membrane; EXPRESSED IN: 22 plant structures; EXPRESSED DURING: 13 growth stages; CONTAINS InterPro DOMAIN/s: Heavy metal transport/detoxification protein (InterPro:IPR006121); BEST Arabidopsis thaliana protein match is: Heavy metal…
AT1G64370	AT1G64370	1:23888919-23889661	W	OE	OK	99.893	153.168	0.616656	2.43414	0.0003	0.00253376	yes	protein_coding			unknown protein; Has 773 Blast hits to 375 proteins in 118 species: Archae - 0; Bacteria - 97; Metazoa - 421; Fungi - 108; Plants - 31; Viruses - 0; Other Eukaryotes - 116 (source: NCBI BLink).
AT5G67070	RALFL34	5:26768019-26768846	W	OE	OK	107.257	150.861	0.492156	2.25258	0.00425	0.0225026	yes	protein_coding	ralf-like 34	Member of a diversely expressed predicted peptide family showing sequence similarity to tobacco Rapid Alkalinization Factor (RALF), and is believed to play an essential role in the physiology of Arabidopsis. Consists of a single exon and is characterized by a conserved C-terminal motif and N-terminal signal peptide.	ralf-like 34 (RALFL34); CONTAINS InterPro DOMAIN/s: Rapid ALkalinization Factor (InterPro:IPR008801); BEST Arabidopsis thaliana protein match is: rapid alkalinization factor 23 (TAIR:AT3G16570.1); Has 1807 Blast hits to 1807 proteins in 277 species: Archae - 0; Bacteria - 0; Metazoa - 736; Fungi - 347; Plants - 385; Viruses - 0; Other Eukaryotes - 339 (source: NCBI BLink).
AT4G35750	AT4G35750	4:16940506-16941862	W	OE	OK	83.7017	150.112	0.84271	3.36815	5e-05	0.000508811	yes	protein_coding	SEC14 cytosolic factor family protein / phosphoglyceride transfer family protein		SEC14 cytosolic factor family protein / phosphoglyceride transfer family protein; CONTAINS InterPro DOMAIN/s: Cellular retinaldehyde-binding/triple function, C-terminal (InterPro:IPR001251); BEST Arabidopsis thaliana protein match is: SEC14 cytosolic factor family protein / phosphoglyceride transfer family protein (TAIR:AT3G10210.1); Has 1807 Blast hits to 1807 proteins in 277 species: Archae - 0…
AT2G29980	FAD3	2:12781590-12785053	W	OE	OK	94.9254	148.738	0.647903	2.19212	0.0001	0.000966918	yes	protein_coding	fatty acid desaturase 3	Endoplasmic reticulum enzyme responsible for the synthesis of 18:3 fatty acids from phospholipids. Uses cytochrome b5 as electron donor.	fatty acid desaturase 3 (FAD3); CONTAINS InterPro DOMAIN/s: Protein of unknown function DUF3474 (InterPro:IPR021863), Fatty acid desaturase, type 1 (InterPro:IPR005804); BEST Arabidopsis thaliana protein match is: fatty acid desaturase 8 (TAIR:AT5G05580.1); Has 2074 Blast hits to 2074 proteins in 524 species: Archae - 0; Bacteria - 643; Metazoa - 17; Fungi - 254; Plants - 868; Viruses - 0; Other …
AT4G22160	AT4G22160	4:11733122-11734027	W	OE	OK	97.2538	148.566	0.611276	1.97116	0.00015	0.0013823	yes	protein_coding			unknown protein; Has 30201 Blast hits to 17322 proteins in 780 species: Archae - 12; Bacteria - 1396; Metazoa - 17338; Fungi - 3422; Plants - 5037; Viruses - 0; Other Eukaryotes - 2996 (source: NCBI BLink).
AT1G20010	TUB5	1:6937794-6940582	W	OE	OK	100.662	145.934	0.535794	1.92751	0.00305	0.0171964	yes	protein_coding	tubulin beta-5 chain	beta tubulin	tubulin beta-5 chain (TUB5); FUNCTIONS IN: structural constituent of cytoskeleton; INVOLVED IN: microtubule-based process; LOCATED IN: tubulin complex, cell wall, plasma membrane, chloroplast, membrane; EXPRESSED IN: 24 plant structures; EXPRESSED DURING: 13 growth stages; CONTAINS InterPro DOMAIN/s: Beta tubulin (InterPro:IPR002453), Tubulin (InterPro:IPR000217), Tubulin/FtsZ, GTPase domain (Int…
AT1G73655	AT1G73655	1:27690358-27691814	W	OE	OK	101.862	145.547	0.514873	2.08569	0.00275	0.0158641	yes	protein_coding	FKBP-like peptidyl-prolyl cis-trans isomerase family protein		FKBP-like peptidyl-prolyl cis-trans isomerase family protein; FUNCTIONS IN: FK506 binding, peptidyl-prolyl cis-trans isomerase activity; INVOLVED IN: protein folding; LOCATED IN: chloroplast; EXPRESSED IN: 24 plant structures; EXPRESSED DURING: 13 growth stages; CONTAINS InterPro DOMAIN/s: Peptidyl-prolyl cis-trans isomerase, FKBP-type (InterPro:IPR001179); BEST Arabidopsis thaliana protein match…
AT1G65290	mtACP2	1:24248827-24250421	W	OE	OK	107.95	145.277	0.428441	2.01058	0.0114	0.0485715	yes	protein_coding	mitochondrial acyl carrier protein 2	Encodes a member of the mitochondrial acyl carrier protein (ACP) family. As part of the mitochondrial matrix, it is likely to be involved in fatty acid or lipoic acid biogenesis.	mitochondrial acyl carrier protein 2 (mtACP2); FUNCTIONS IN: acyl carrier activity, cobalt ion binding, metal ion binding; INVOLVED IN: fatty acid biosynthetic process; LOCATED IN: mitochondrion, mitochondrial matrix; EXPRESSED IN: 22 plant structures; EXPRESSED DURING: 13 growth stages; CONTAINS InterPro DOMAIN/s: Phosphopantetheine-binding (InterPro:IPR006163), Acyl carrier protein (ACP) (Inter…
AT3G22231	PCC1	3:7845822-7846605	W	OE	OK	89.0824	144.661	0.699466	3.19509	0.0003	0.00253376	yes	protein_coding	pathogen and circadian controlled 1	Encodes a member of a novel 6 member Arabidopsis gene family. Expression of PCC1 is regulated by the circadian clock and is upregulated in response to both virulent and avirulent strains of Pseudomonas syringae pv. tomato.	PATHOGEN AND CIRCADIAN CONTROLLED 1 (PCC1); FUNCTIONS IN: molecular_function unknown; INVOLVED IN: response to fungus, response to bacterium; LOCATED IN: plasma membrane; EXPRESSED IN: 20 plant structures; EXPRESSED DURING: 13 growth stages; BEST Arabidopsis thaliana protein match is: unknown protein (TAIR:AT3G22235.2); Has 49 Blast hits to 49 proteins in 2 species: Archae - 0; Bacteria - 0; Meta…
AT2G41090	AT2G41090	2:17135720-17136852	W	OE	OK	97.7033	142.893	0.548454	2.18476	0.0017	0.0106539	yes	protein_coding	Calcium-binding EF-hand family protein		Calcium-binding EF-hand family protein; FUNCTIONS IN: calcium ion binding; LOCATED IN: cellular_component unknown; EXPRESSED IN: 21 plant structures; EXPRESSED DURING: 14 growth stages; CONTAINS InterPro DOMAIN/s: EF-Hand 1, calcium-binding site (InterPro:IPR018247), EF-HAND 2 (InterPro:IPR018249), EF-hand-like domain (InterPro:IPR011992), Calcium-binding EF-hand (InterPro:IPR002048), EF-hand (In…
AT1G25440	AT1G25440	1:8933715-8935460	W	OE	OK	76.782	141.856	0.885588	3.11474	5e-05	0.000508811	yes	protein_coding	B-box type zinc finger protein with CCT domain		B-box type zinc finger protein with CCT domain; FUNCTIONS IN: sequence-specific DNA binding transcription factor activity, zinc ion binding; INVOLVED IN: regulation of transcription; LOCATED IN: membrane; EXPRESSED IN: leaf; CONTAINS InterPro DOMAIN/s: CCT domain (InterPro:IPR010402), Zinc finger, B-box (InterPro:IPR000315); BEST Arabidopsis thaliana protein match is: B-box type zinc finger prote…
AT3G54600	AT3G54600	3:20210858-20213080	W	OE	OK	102.7	140.464	0.45176	1.67137	0.00855	0.0390827	yes	protein_coding	Class I glutamine amidotransferase-like superfamily protein		Class I glutamine amidotransferase-like superfamily protein; LOCATED IN: endomembrane system; CONTAINS InterPro DOMAIN/s: ThiJ/PfpI (InterPro:IPR002818); BEST Arabidopsis thaliana protein match is: Class I glutamine amidotransferase-like superfamily protein (TAIR:AT2G38860.2); Has 5251 Blast hits to 3173 proteins in 1205 species: Archae - 295; Bacteria - 4620; Metazoa - 9; Fungi - 11; Plants - 12…
AT1G24020	MLP423	1:8500399-8502065	W	OE	OK	87.522	139.331	0.670796	2.21885	0.00015	0.0013823	yes	protein_coding	MLP-like protein 423		MLP-like protein 423 (MLP423); INVOLVED IN: response to biotic stimulus, defense response; EXPRESSED IN: 22 plant structures; EXPRESSED DURING: 14 growth stages; CONTAINS InterPro DOMAIN/s: Bet v I allergen (InterPro:IPR000916); BEST Arabidopsis thaliana protein match is: MLP-like protein 28 (TAIR:AT1G70830.3).
AT1G23390	AT1G23390	1:8309111-8310649	W	OE	OK	97.455	138.854	0.510764	1.85652	0.0038	0.020517	yes	protein_coding	Kelch repeat-containing F-box family protein		Kelch repeat-containing F-box family protein; CONTAINS InterPro DOMAIN/s: F-box domain, cyclin-like (InterPro:IPR001810), F-box domain, Skp2-like (InterPro:IPR022364), Galactose oxidase/kelch, beta-propeller (InterPro:IPR011043), Kelch-type beta propeller (InterPro:IPR015915); BEST Arabidopsis thaliana protein match is: Galactose oxidase/kelch repeat superfamily protein (TAIR:AT3G24760.1); Has 14…
AT2G21870	MGP1	2:9320194-9322734	W	OE	OK	92.4534	137.258	0.570091	1.88087	0.00045	0.00354582	yes	protein_coding	copper ion binding;cobalt ion binding;zinc ion binding		MALE GAMETOPHYTE DEFECTIVE 1 (MGP1); FUNCTIONS IN: copper ion binding, cobalt ion binding, zinc ion binding; INVOLVED IN: biological_process unknown; LOCATED IN: mitochondrion, nucleolus, chloroplast, membrane; EXPRESSED IN: 27 plant structures; EXPRESSED DURING: 17 growth stages; Has 56 Blast hits to 56 proteins in 21 species: Archae - 2; Bacteria - 2; Metazoa - 1; Fungi - 0; Plants - 50; Viruse…
AT3G46430	AT3G46430	3:17087593-17088753	W	OE	OK	98.8129	136.918	0.470546	2.21379	0.0073	0.0344736	yes	protein_coding			unknown protein; FUNCTIONS IN: molecular_function unknown; INVOLVED IN: biological_process unknown; LOCATED IN: mitochondrion, mitochondrial respiratory chain complex III; EXPRESSED IN: 25 plant structures; EXPRESSED DURING: 15 growth stages; BEST Arabidopsis thaliana protein match is: unknown protein (TAIR:AT5G59613.2); Has 51 Blast hits to 51 proteins in 16 species: Archae - 0; Bacteria - 0; Me…
AT5G18690	ATAGP25	5:6233518-6234206	W	OE	OK	72.6669	136.361	0.908057	4.82957	5e-05	0.000508811	yes	protein_coding	arabinogalactan protein 25		arabinogalactan protein 25 (AGP25); Has 1807 Blast hits to 1807 proteins in 277 species: Archae - 0; Bacteria - 0; Metazoa - 736; Fungi - 347; Plants - 385; Viruses - 0; Other Eukaryotes - 339 (source: NCBI BLink).
AT5G47110	LIL3:2	5:19133985-19135317	W	OE	OK	95.5203	135.319	0.502483	2.02292	0.0029	0.0165407	yes	protein_coding	Chlorophyll A-B binding family protein		Chlorophyll A-B binding family protein; FUNCTIONS IN: molecular_function unknown; INVOLVED IN: photosynthesis, light harvesting; LOCATED IN: chloroplast thylakoid membrane, chloroplast; EXPRESSED IN: 22 plant structures; EXPRESSED DURING: 13 growth stages; BEST Arabidopsis thaliana protein match is: Chlorophyll A-B binding family protein (TAIR:AT4G17600.1); Has 86 Blast hits to 86 proteins in 29 …
AT1G65980	TPX1	1:24559305-24560936	W	OE	OK	96.8648	135.219	0.481251	1.7166	0.0044	0.0231208	yes	protein_coding	thioredoxin-dependent peroxidase 1	thioredoxin-dependent peroxidase	thioredoxin-dependent peroxidase 1 (TPX1); FUNCTIONS IN: oxidoreductase activity, antioxidant activity; INVOLVED IN: response to cadmium ion; LOCATED IN: chloroplast, plasma membrane, membrane; EXPRESSED IN: 27 plant structures; EXPRESSED DURING: 16 growth stages; CONTAINS InterPro DOMAIN/s: Thioredoxin fold (InterPro:IPR012335), Thioredoxin-like (InterPro:IPR017936), Thioredoxin-like fold (Inter…
AT2G18328	ATRL4	2:7964392-7964909	W	OE	OK	74.5835	132.774	0.832047	4.03338	5e-05	0.000508811	yes	protein_coding	RAD-like 4		RAD-like 4 (RL4); FUNCTIONS IN: DNA binding; EXPRESSED IN: rosette leaf; CONTAINS InterPro DOMAIN/s: SANT, DNA-binding (InterPro:IPR001005), Molecular chaperone, heat shock protein, Hsp40, DnaJ (InterPro:IPR015609), Homeodomain-like (InterPro:IPR009057), Myb, DNA-binding (InterPro:IPR014778), SANT, eukarya (InterPro:IPR017884); BEST Arabidopsis thaliana protein match is: RAD-like 1 (TAIR:AT4G3925…
AT4G24780	AT4G24780	4:12770330-12772479	W	OE	OK	69.6954	131.46	0.915494	2.91195	5e-05	0.000508811	yes	protein_coding	Pectin lyase-like superfamily protein		Pectin lyase-like superfamily protein; CONTAINS InterPro DOMAIN/s: Pectin lyase fold/virulence factor (InterPro:IPR011050), AmbAllergen (InterPro:IPR018082), Pectate lyase/Amb allergen (InterPro:IPR002022), Pectin lyase fold (InterPro:IPR012334); BEST Arabidopsis thaliana protein match is: Pectin lyase-like superfamily protein (TAIR:AT5G63180.1).
AT3G45160	AT3G45160	3:16533450-16534082	W	OE	OK	85.619	128.318	0.583725	2.69894	0.0005	0.00386857	yes	protein_coding	Putative membrane lipoprotein		Putative membrane lipoprotein; FUNCTIONS IN: molecular_function unknown; INVOLVED IN: biological_process unknown; LOCATED IN: endomembrane system; EXPRESSED IN: 16 plant structures; EXPRESSED DURING: 9 growth stages; Has 13 Blast hits to 13 proteins in 4 species: Archae - 0; Bacteria - 0; Metazoa - 0; Fungi - 0; Plants - 13; Viruses - 0; Other Eukaryotes - 0 (source: NCBI BLink).
AT1G74670	AT1G74670	1:28053285-28054149	W	OE	OK	67.4058	127.899	0.92406	4.15244	5e-05	0.000508811	yes	protein_coding	Gibberellin-regulated family protein		Gibberellin-regulated family protein; FUNCTIONS IN: molecular_function unknown; INVOLVED IN: in 6 processes; LOCATED IN: endomembrane system; EXPRESSED IN: 21 plant structures; EXPRESSED DURING: 13 growth stages; CONTAINS InterPro DOMAIN/s: Gibberellin regulated protein (InterPro:IPR003854); BEST Arabidopsis thaliana protein match is: GAST1 protein homolog 4 (TAIR:AT5G15230.1); Has 479 Blast hits…
AT2G25900	ATCTH	2:11041330-11043209	W	OE	OK	59.046	126.857	1.10329	3.76627	5e-05	0.000508811	yes	protein_coding	Zinc finger C-x8-C-x5-C-x3-H type family protein	putative Cys3His zinc finger protein (ATCTH) mRNA, complete	ATCTH; CONTAINS InterPro DOMAIN/s: Zinc finger, CCCH-type (InterPro:IPR000571); BEST Arabidopsis thaliana protein match is: CCCH-type zinc finger family protein (TAIR:AT2G19810.1).
AT1G80440	AT1G80440	1:30241606-30243071	W	OE	OK	48.8921	125.851	1.36404	5.01136	5e-05	0.000508811	yes	protein_coding	Galactose oxidase/kelch repeat superfamily protein		Galactose oxidase/kelch repeat superfamily protein; CONTAINS InterPro DOMAIN/s: Galactose oxidase/kelch, beta-propeller (InterPro:IPR011043), Kelch repeat type 1 (InterPro:IPR006652), Kelch related (InterPro:IPR013089), Kelch-type beta propeller (InterPro:IPR015915); BEST Arabidopsis thaliana protein match is: Galactose oxidase/kelch repeat superfamily protein (TAIR:AT1G15670.1); Has 30201 Blast …
AT3G50440	ATMES10	3:18713696-18718494	W	OE	OK	83.6568	125.764	0.588168	1.94321	0.00085	0.00603902	yes	protein_coding	methyl esterase 10	Encodes a protein shown to have methyl jasmonate esterase activity in vitro. This protein does not act on methyl IAA, MeSA, MeGA4, or MEGA9 in vitro.	methyl esterase 10 (MES10); CONTAINS InterPro DOMAIN/s: Alpha/beta hydrolase fold-1 (InterPro:IPR000073); BEST Arabidopsis thaliana protein match is: methyl esterase 1 (TAIR:AT2G23620.1); Has 1602 Blast hits to 1600 proteins in 360 species: Archae - 4; Bacteria - 838; Metazoa - 1; Fungi - 25; Plants - 612; Viruses - 0; Other Eukaryotes - 122 (source: NCBI BLink).
AT4G26130	AT4G26130	4:13239978-13241283	W	OE	OK	83.9952	125.569	0.580107	2.19883	0.0008	0.00573998	yes	protein_coding			unknown protein; FUNCTIONS IN: molecular_function unknown; INVOLVED IN: biological_process unknown; LOCATED IN: endomembrane system; EXPRESSED IN: 23 plant structures; EXPRESSED DURING: 13 growth stages; BEST Arabidopsis thaliana protein match is: unknown protein (TAIR:AT5G56980.1); Has 121 Blast hits to 116 proteins in 19 species: Archae - 0; Bacteria - 0; Metazoa - 4; Fungi - 0; Plants - 113; V…
AT3G17100	AT3G17100	3:5831193-5832419	W	OE	OK	78.6096	125.219	0.671671	2.20592	5e-05	0.000508811	yes	protein_coding	sequence-specific DNA binding transcription factors		sequence-specific DNA binding transcription factors; FUNCTIONS IN: sequence-specific DNA binding transcription factor activity; INVOLVED IN: regulation of transcription; LOCATED IN: chloroplast; EXPRESSED IN: 22 plant structures; EXPRESSED DURING: 13 growth stages; BEST Arabidopsis thaliana protein match is: basic helix-loop-helix (bHLH) DNA-binding superfamily protein (TAIR:AT3G06590.2); Has 168…
AT5G37780	ACAM-1	5:15004526-15006205	W	OE	OK	79.7265	122.323	0.61756	1.96666	0.00045	0.00354582	yes	protein_coding	calmodulin 1	encodes a calmodulin that is involved in thigmomorphogenesis. Gene expression is rapidly induced upon a variety of abiotic stimuli, including water spray, subirrigation, wind, touch, wounding, or darkness.	calmodulin 1 (CAM1); CONTAINS InterPro DOMAIN/s: EF-Hand 1, calcium-binding site (InterPro:IPR018247), EF-HAND 2 (InterPro:IPR018249), EF-hand-like domain (InterPro:IPR011992), Calcium-binding EF-hand (InterPro:IPR002048), EF-hand (InterPro:IPR018248); BEST Arabidopsis thaliana protein match is: calmodulin 4 (TAIR:AT1G66410.1); Has 29914 Blast hits to 22079 proteins in 1723 species: Archae - 3; B…
AT2G47930	AGP26	2:19616974-19617681	W	OE	OK	81.4354	119.825	0.557203	2.82217	0.002	0.012133	yes	protein_coding	arabinogalactan protein 26		arabinogalactan protein 26 (AGP26); Has 1583 Blast hits to 406 proteins in 105 species: Archae - 2; Bacteria - 56; Metazoa - 101; Fungi - 52; Plants - 160; Viruses - 60; Other Eukaryotes - 1152 (source: NCBI BLink).
AT3G47800	AT3G47800	3:17634809-17639691	W	OE	OK	80.8523	118.617	0.552947	1.73746	0.00805	0.0372874	yes	protein_coding	Galactose mutarotase-like superfamily protein		Galactose mutarotase-like superfamily protein; FUNCTIONS IN: aldose 1-epimerase activity; INVOLVED IN: galactose metabolic process, hexose metabolic process, carbohydrate metabolic process; LOCATED IN: endomembrane system; EXPRESSED IN: 23 plant structures; EXPRESSED DURING: 14 growth stages; CONTAINS InterPro DOMAIN/s: Glycoside hydrolase-type carbohydrate-binding (InterPro:IPR011013), Aldose 1-…
AT2G21187	AT2G21187	2:9076291-9077468	W	OE	OK	64.4794	117.443	0.865049	2.52527	5e-05	0.000508811	yes	other_rna		Potential natural antisense gene, locus overlaps with AT2G21185
AT2G37190	AT2G37190	2:15619406-15620119	W	OE	OK	83.4065	116.815	0.485993	1.92887	0.00555	0.0278234	yes	protein_coding	Ribosomal protein L11 family protein		Ribosomal protein L11 family protein; FUNCTIONS IN: structural constituent of ribosome, zinc ion binding; INVOLVED IN: response to cold, ribosome biogenesis; LOCATED IN: in 7 components; EXPRESSED IN: 25 plant structures; EXPRESSED DURING: 15 growth stages; CONTAINS InterPro DOMAIN/s: Ribosomal protein L11, C-terminal domain (InterPro:IPR020783), Ribosomal protein L11, N-terminal domain (InterPro…
AT5G48480	AT5G48480	5:19644674-19645889	W	OE	OK	78.0158	113.728	0.54375	2.42132	0.00175	0.0109262	yes	protein_coding	Lactoylglutathione lyase / glyoxalase I family protein		Lactoylglutathione lyase / glyoxalase I family protein; FUNCTIONS IN: molecular_function unknown; INVOLVED IN: biological_process unknown; LOCATED IN: cellular_component unknown; EXPRESSED IN: 24 plant structures; EXPRESSED DURING: 14 growth stages; Has 30201 Blast hits to 17322 proteins in 780 species: Archae - 12; Bacteria - 1396; Metazoa - 17338; Fungi - 3422; Plants - 5037; Viruses - 0; Other…
AT5G24490	AT5G24490	5:8365600-8368736	W	OE	OK	70.5678	113.63	0.687263	2.34648	0.0003	0.00253376	yes	protein_coding	30S ribosomal protein, putative		30S ribosomal protein, putative; FUNCTIONS IN: structural constituent of ribosome, binding; INVOLVED IN: translation, primary metabolic process; LOCATED IN: ribosome, chloroplast; EXPRESSED IN: 22 plant structures; EXPRESSED DURING: 13 growth stages; CONTAINS InterPro DOMAIN/s: Ribosomal protein S30Ae/sigma 54 modulation protein (InterPro:IPR003489); Has 30201 Blast hits to 17322 proteins in 780 …
AT3G61440	CYSC1	3:22735662-22738126	W	OE	OK	79.5108	113.444	0.512759	1.70428	0.0025	0.014619	yes	protein_coding	cysteine synthase C1	Encodes a cysteine synthase isomer CysC1. The isomer is however less effective in cysteine biosynthesis. It is involved in beta-cyanoalanine biosynthesis, an intermediate of cyanide detoxification pathway.	cysteine synthase C1 (CYSC1); CONTAINS InterPro DOMAIN/s: Pyridoxal phosphate-dependent enzyme, beta subunit (InterPro:IPR001926); BEST Arabidopsis thaliana protein match is: O-acetylserine (thiol) lyase isoform C (TAIR:AT3G59760.3).
AT1G18540	AT1G18540	1:6377320-6378580	W	OE	OK	78.5873	112.168	0.513295	2.03575	0.00245	0.014377	yes	protein_coding	Ribosomal protein L6 family protein		Ribosomal protein L6 family protein; FUNCTIONS IN: structural constituent of ribosome; INVOLVED IN: translation; LOCATED IN: in 8 components; EXPRESSED IN: 25 plant structures; EXPRESSED DURING: 15 growth stages; CONTAINS InterPro DOMAIN/s: Ribosomal protein L6, N-terminal (InterPro:IPR005568), Ribosomal protein L6E (InterPro:IPR000915); BEST Arabidopsis thaliana protein match is: Ribosomal prote…
AT2G42220	AT2G42220	2:17592037-17596629	W	OE	OK	73.1486	109.777	0.585669	1.76759	0.01005	0.044138	yes	protein_coding	Rhodanese/Cell cycle control phosphatase superfamily protein		Rhodanese/Cell cycle control phosphatase superfamily protein; FUNCTIONS IN: molecular_function unknown; INVOLVED IN: biological_process unknown; LOCATED IN: chloroplast thylakoid membrane, chloroplast; EXPRESSED IN: 22 plant structures; EXPRESSED DURING: 13 growth stages; CONTAINS InterPro DOMAIN/s: Rhodanese-like (InterPro:IPR001763); BEST Arabidopsis thaliana protein match is: Rhodanese/Cell cy…
AT5G47550	AT5G47550	5:19286449-19286995	W	OE	OK	72.7761	109.729	0.592415	2.69397	0.0009	0.00632425	yes	protein_coding	Cystatin/monellin superfamily protein		Cystatin/monellin superfamily protein; FUNCTIONS IN: cysteine-type endopeptidase inhibitor activity; INVOLVED IN: biological_process unknown; LOCATED IN: cell wall; EXPRESSED IN: 24 plant structures; EXPRESSED DURING: 15 growth stages; CONTAINS InterPro DOMAIN/s: Proteinase inhibitor I25, cystatin (InterPro:IPR000010), Proteinase inhibitor I25, cystatin, conserved region (InterPro:IPR020381); BES…
AT1G06350	AT1G06350	1:1935292-1936819	W	OE	OK	78.7144	109.661	0.478351	1.87857	0.00825	0.0380028	yes	protein_coding	Fatty acid desaturase family protein		Fatty acid desaturase family protein; FUNCTIONS IN: oxidoreductase activity, oxidoreductase activity, acting on paired donors, with oxidation of a pair of donors resulting in the reduction of molecular oxygen to two molecules of water; INVOLVED IN: oxidation reduction, lipid metabolic process; CONTAINS InterPro DOMAIN/s: Fatty acid desaturase, type 1, core (InterPro:IPR015876), Fatty acid desatur…
AT5G38480	GRF3	5:15409696-15411516	W	OE	OK	78.9741	108.544	0.458833	1.54363	0.0071	0.0337104	yes	protein_coding	general regulatory factor 3	general regulatory factor, a 14-3-3 gene	general regulatory factor 3 (GRF3); FUNCTIONS IN: protein phosphorylated amino acid binding, ATP binding; LOCATED IN: mitochondrion, cell wall, chloroplast, plasma membrane, vacuole; EXPRESSED IN: 25 plant structures; EXPRESSED DURING: 16 growth stages; CONTAINS InterPro DOMAIN/s: 14-3-3 protein (InterPro:IPR000308); BEST Arabidopsis thaliana protein match is: general regulatory factor 7 (TAIR:AT…
AT1G08360	AT1G08360	1:2636010-2637915	W	OE	OK	73.272	107.02	0.546548	2.19424	0.00115	0.00771707	yes	protein_coding	Ribosomal protein L1p/L10e family		Ribosomal protein L1p/L10e family; FUNCTIONS IN: structural constituent of ribosome, RNA binding; INVOLVED IN: translation, RNA processing; LOCATED IN: cytosolic ribosome, ribosome, cytosolic large ribosomal subunit, plasma membrane; EXPRESSED IN: 22 plant structures; EXPRESSED DURING: 13 growth stages; CONTAINS InterPro DOMAIN/s: Ribosomal protein L1 (InterPro:IPR002143), Ribosomal protein L1, 2…
AT2G27020	PAG1	2:11528347-11530976	W	OE	OK	79.1466	106.979	0.43473	1.65436	0.00965	0.0429578	yes	protein_coding	20S proteasome alpha subunit G1	Encodes 20S proteasome alpha 7 subunit PAG1.	20S proteasome alpha subunit G1 (PAG1); FUNCTIONS IN: peptidase activity, endopeptidase activity, threonine-type endopeptidase activity; INVOLVED IN: response to cadmium ion, response to cold, ubiquitin-dependent protein catabolic process; LOCATED IN: in 6 components; EXPRESSED IN: 24 plant structures; EXPRESSED DURING: 14 growth stages; CONTAINS InterPro DOMAIN/s: Proteasome, alpha-subunit, cons…
AT3G25520	ATL5	3:9269292-9271400	W	OE	OK	70.4475	106.308	0.593635	1.94308	0.00065	0.004832	yes	protein_coding	ribosomal protein L5	Encodes ribosomal protein L5 that binds to 5S ribosomal RNA and in involved in its export from the nucleus to the cytoplasm. Identified in a screen for enhancers of as1. as1/pgy double mutants show defects in leaf vascular patterning and adaxial cell fate. Double mutant analysis indicates pgy genes function in the same pathway as REV, KAN1 and KAN2.	ribosomal protein L5 (ATL5); CONTAINS InterPro DOMAIN/s: Ribosomal protein L5, eukaryotic (InterPro:IPR005485), Ribosomal protein L18/L5 (InterPro:IPR005484); BEST Arabidopsis thaliana protein match is: ribosomal protein L5 B (TAIR:AT5G39740.2).
AT3G58680	MBF1B	3:21707275-21708911	W	OE	OK	75.6765	106.019	0.486409	1.99065	0.00385	0.0207467	yes	protein_coding	multiprotein bridging factor 1B	One of three genes in A. thaliana encoding multiprotein bridging factor 1, a highly conserved transcriptional coactivator. May serve as a bridging factor between a bZIP factor and TBP. Its expression is developmentally regulated.	multiprotein bridging factor 1B (MBF1B); CONTAINS InterPro DOMAIN/s: Lambda repressor-like, DNA-binding (InterPro:IPR010982), Multiprotein bridging factor 1, N-terminal (InterPro:IPR013729), Helix-turn-helix type 3 (InterPro:IPR001387); BEST Arabidopsis thaliana protein match is: multiprotein bridging factor 1A (TAIR:AT2G42680.1); Has 690 Blast hits to 690 proteins in 262 species: Archae - 53; Ba…
AT3G04920	AT3G04920	3:1360881-1362295	W	OE	OK	74.0503	104.063	0.49088	2.02387	0.00405	0.0216567	yes	protein_coding	Ribosomal protein S24e family protein		Ribosomal protein S24e family protein; FUNCTIONS IN: structural constituent of ribosome, nucleotide binding; INVOLVED IN: translation, ribosome biogenesis; LOCATED IN: in 7 components; EXPRESSED IN: 26 plant structures; EXPRESSED DURING: 13 growth stages; CONTAINS InterPro DOMAIN/s: Ribosomal protein S24e (InterPro:IPR001976), Nucleotide-binding, alpha-beta plait (InterPro:IPR012677), Ribosomal S…
AT5G25280	AT5G25280	5:8773788-8776000	W	OE	OK	66.8745	104.053	0.637795	2.35436	5e-05	0.000508811	yes	protein_coding	serine-rich protein-related		serine-rich protein-related; BEST Arabidopsis thaliana protein match is: serine-rich protein-related (TAIR:AT5G11090.1); Has 1807 Blast hits to 1807 proteins in 277 species: Archae - 0; Bacteria - 0; Metazoa - 736; Fungi - 347; Plants - 385; Viruses - 0; Other Eukaryotes - 339 (source: NCBI BLink).
AT3G58990	IPMI1	3:21797057-21798303	W	OE	OK	73.8582	103.064	0.480708	1.94849	0.0046	0.0239455	yes	protein_coding	isopropylmalate isomerase 1		isopropylmalate isomerase 1 (IPMI1); FUNCTIONS IN: hydro-lyase activity, 3-isopropylmalate dehydratase activity; INVOLVED IN: leucine biosynthetic process, metabolic process; LOCATED IN: plastid; EXPRESSED IN: 19 plant structures; EXPRESSED DURING: 9 growth stages; CONTAINS InterPro DOMAIN/s: 3-isopropylmalate dehydratase, small subunit-like (InterPro:IPR012305), Aconitase A/isopropylmalate dehyd…
AT1G27530	AT1G27530	1:9562590-9563963	W	OE	OK	75.5599	102.628	0.441729	1.8308	0.01005	0.044138	yes	protein_coding			CONTAINS InterPro DOMAIN/s: Ubiquitin-conjugating enzyme/RWD-like (InterPro:IPR016135), Ubiquitin-fold modifier-conjugating enzyme 1 (InterPro:IPR014806); Has 269 Blast hits to 269 proteins in 110 species: Archae - 0; Bacteria - 0; Metazoa - 175; Fungi - 0; Plants - 42; Viruses - 0; Other Eukaryotes - 52 (source: NCBI BLink).
AT2G01250	AT2G01250	2:132696-134455	W	OE	OK	70.335	102.343	0.541092	1.75787	0.00145	0.00933245	yes	protein_coding	Ribosomal protein L30/L7 family protein		Ribosomal protein L30/L7 family protein; FUNCTIONS IN: structural constituent of ribosome; INVOLVED IN: translation; LOCATED IN: cytosolic large ribosomal subunit, chloroplast, plasma membrane, large ribosomal subunit, membrane; EXPRESSED IN: 25 plant structures; EXPRESSED DURING: 14 growth stages; CONTAINS InterPro DOMAIN/s: Ribosomal protein L30, N-terminal (InterPro:IPR012988), Ribosomal prote…
AT2G15890	MEE14	2:6920368-6922025	W	OE	OK	51.6257	101.807	0.979676	3.6209	5e-05	0.000508811	yes	protein_coding	maternal effect embryo arrest 14		maternal effect embryo arrest 14 (MEE14); FUNCTIONS IN: molecular_function unknown; INVOLVED IN: defense response to fungus, embryo development ending in seed dormancy; LOCATED IN: chloroplast; EXPRESSED IN: 22 plant structures; EXPRESSED DURING: 13 growth stages; Has 56 Blast hits to 56 proteins in 14 species: Archae - 0; Bacteria - 0; Metazoa - 0; Fungi - 0; Plants - 56; Viruses - 0; Other Euka…
AT2G28800	ALB3	2:12356363-12359252	W	OE	OK	70.984	101.101	0.510238	1.74468	0.0023	0.0136698	yes	protein_coding	63 kDa inner membrane family protein	member of Chloroplast membrane protein ALBINO3 family. Similar to pea PPF1 and may play a role in plant senescence.	ALBINO 3 (ALB3); CONTAINS InterPro DOMAIN/s: Membrane insertion protein, OxaA/YidC (InterPro:IPR001708), Membrane insertion protein, OxaA/YidC, core (InterPro:IPR020001); BEST Arabidopsis thaliana protein match is: OxaA/YidC-like membrane insertion protein (TAIR:AT1G24490.1).
AT1G10200	WLIM1	1:3346389-3347885	W	OE	OK	60.4673	100.834	0.737756	2.95193	5e-05	0.000508811	yes	protein_coding	GATA type zinc finger transcription factor family protein		WLIM1; FUNCTIONS IN: sequence-specific DNA binding transcription factor activity, zinc ion binding; INVOLVED IN: biological_process unknown; LOCATED IN: plasma membrane; EXPRESSED IN: 23 plant structures; EXPRESSED DURING: 13 growth stages; CONTAINS InterPro DOMAIN/s: Zinc finger, LIM-type (InterPro:IPR001781); BEST Arabidopsis thaliana protein match is: GATA type zinc finger transcription factor…
AT5G45775	AT5G45775	5:18565061-18566569	W	OE	OK	68.2492	100.343	0.556063	1.85649	0.0014	0.00907011	yes	protein_coding	Ribosomal L5P family protein		Ribosomal L5P family protein; FUNCTIONS IN: structural constituent of ribosome; INVOLVED IN: translation; LOCATED IN: cytosolic large ribosomal subunit, vacuole; EXPRESSED IN: male gametophyte, leaf; CONTAINS InterPro DOMAIN/s: Ribosomal protein L5 (InterPro:IPR002132), Ribosomal protein L5, conserved site (InterPro:IPR020929), Ribosomal protein L5, N-terminal (InterPro:IPR020927), Ribosomal prot…
AT5G01800	AT5G01800	5:306967-308908	W	OE	OK	73.7515	99.9577	0.438644	1.84068	0.0101	0.0443226	yes	protein_coding	saposin B domain-containing protein		saposin B domain-containing protein; FUNCTIONS IN: molecular_function unknown; INVOLVED IN: N-terminal protein myristoylation, lipid metabolic process; LOCATED IN: endomembrane system; EXPRESSED IN: 23 plant structures; EXPRESSED DURING: 15 growth stages; CONTAINS InterPro DOMAIN/s: Saposin B (InterPro:IPR008139), Saposin-like (InterPro:IPR011001), Saposin-like type B, 1 (InterPro:IPR007856), Sap…
AT1G43670	AT1G43670	1:16468043-16470500	W	OE	OK	66.7121	98.0761	0.555953	2.10544	0.00065	0.004832	yes	protein_coding	Inositol monophosphatase family protein		Inositol monophosphatase family protein; FUNCTIONS IN: fructose 1,6-bisphosphate 1-phosphatase activity, phosphoric ester hydrolase activity; INVOLVED IN: carbohydrate metabolic process, fructose metabolic process; LOCATED IN: cellular_component unknown; EXPRESSED IN: 25 plant structures; EXPRESSED DURING: 16 growth stages; CONTAINS InterPro DOMAIN/s: Fructose-1,6-bisphosphatase, active site (Int…
AT2G28190	CSD2	2:12014497-12016569	W	OE	OK	35.6949	96.7618	1.43872	4.90226	5e-05	0.000508811	yes	protein_coding	copper/zinc superoxide dismutase 2	Encodes a chloroplastic copper/zinc superoxide dismutase CSD2 that can detoxify superoxide radicals. Its expression is affected by miR398-directed mRNA cleavage.	copper/zinc superoxide dismutase 2 (CSD2); FUNCTIONS IN: superoxide dismutase activity; INVOLVED IN: in 6 processes; LOCATED IN: thylakoid, apoplast, chloroplast stroma, chloroplast; EXPRESSED IN: 29 plant structures; EXPRESSED DURING: 14 growth stages; CONTAINS InterPro DOMAIN/s: Superoxide dismutase, copper/zinc, binding site (InterPro:IPR018152), Superoxide dismutase, copper/zinc binding (Inte…
AT5G27670	HTA7	5:9792560-9793456	W	OE	OK	67.859	96.0992	0.501984	2.13519	0.0043	0.0226954	yes	protein_coding	histone H2A 7	Encodes HTA7, a histone H2A protein.	histone H2A 7 (HTA7); FUNCTIONS IN: DNA binding; INVOLVED IN: nucleosome assembly; LOCATED IN: nucleolus; EXPRESSED IN: 23 plant structures; EXPRESSED DURING: 13 growth stages; CONTAINS InterPro DOMAIN/s: Histone H2A (InterPro:IPR002119), Histone-fold (InterPro:IPR009072), Histone core (InterPro:IPR007125); BEST Arabidopsis thaliana protein match is: histone H2A 6 (TAIR:AT5G59870.1); Has 1807 Bla…
AT1G12845	AT1G12845	1:4378938-4379516	W	OE	OK	60.6771	95.1608	0.649217	2.9927	0.00035	0.00287883	yes	protein_coding			unknown protein; FUNCTIONS IN: molecular_function unknown; INVOLVED IN: biological_process unknown; LOCATED IN: endomembrane system; EXPRESSED IN: 22 plant structures; EXPRESSED DURING: 13 growth stages; Has 8 Blast hits to 8 proteins in 4 species: Archae - 0; Bacteria - 0; Metazoa - 0; Fungi - 0; Plants - 8; Viruses - 0; Other Eukaryotes - 0 (source: NCBI BLink).
AT5G08260	scpl35	5:2657150-2661416	W	OE	OK	50.5526	94.7449	0.906262	3.39435	5e-05	0.000508811	yes	protein_coding	serine carboxypeptidase-like 35		serine carboxypeptidase-like 35 (scpl35); FUNCTIONS IN: serine-type carboxypeptidase activity; INVOLVED IN: proteolysis; LOCATED IN: endomembrane system; EXPRESSED IN: 22 plant structures; EXPRESSED DURING: 13 growth stages; CONTAINS InterPro DOMAIN/s: Peptidase S10, serine carboxypeptidase (InterPro:IPR001563), Peptidase S10, serine carboxypeptidase, active site (InterPro:IPR018202); BEST Arabid…
AT2G33370	AT2G33370	2:14143553-14144721	W	OE	OK	68.4453	93.4795	0.449698	1.90481	0.0115	0.0488355	yes	protein_coding	Ribosomal protein L14p/L23e family protein		Ribosomal protein L14p/L23e family protein; FUNCTIONS IN: structural constituent of ribosome; INVOLVED IN: translation; LOCATED IN: ribosome, cytosolic large ribosomal subunit, nucleolus; EXPRESSED IN: 22 plant structures; EXPRESSED DURING: 13 growth stages; CONTAINS InterPro DOMAIN/s: Ribosomal protein L14b/L23e (InterPro:IPR000218), Ribosomal protein L14 conserved site (InterPro:IPR019972); BES…
AT5G14910	AT5G14910	5:4823713-4825373	W	OE	OK	63.2056	92.5495	0.550173	2.29691	0.00175	0.0109262	yes	protein_coding	Heavy metal transport/detoxification superfamily protein		Heavy metal transport/detoxification superfamily protein ; FUNCTIONS IN: metal ion binding; INVOLVED IN: metal ion transport; LOCATED IN: thylakoid, chloroplast thylakoid membrane, chloroplast stroma, chloroplast; EXPRESSED IN: 22 plant structures; EXPRESSED DURING: 13 growth stages; CONTAINS InterPro DOMAIN/s: Heavy metal transport/detoxification protein (InterPro:IPR006121); Has 30201 Blast hit…
AT1G14345	AT1G14345	1:4899144-4899979	W	OE	OK	63.6648	92.388	0.537209	2.44173	0.002	0.012133	yes	protein_coding	NAD(P)-linked oxidoreductase superfamily protein		NAD(P)-linked oxidoreductase superfamily protein; FUNCTIONS IN: oxidoreductase activity; INVOLVED IN: oxidation reduction; LOCATED IN: chloroplast thylakoid membrane, chloroplast, membrane; EXPRESSED IN: 21 plant structures; EXPRESSED DURING: 13 growth stages; CONTAINS InterPro DOMAIN/s: Aldo/keto reductase (InterPro:IPR001395); Has 297 Blast hits to 297 proteins in 86 species: Archae - 0; Bacter…
AT3G46030	HTB11	3:16913447-16914131	W	OE	OK	64.678	92.0041	0.508422	2.0992	0.0038	0.020517	yes	protein_coding	Histone superfamily protein		HTB11; FUNCTIONS IN: DNA binding; INVOLVED IN: nucleosome assembly; LOCATED IN: nucleus, nucleosome; EXPRESSED IN: 22 plant structures; EXPRESSED DURING: 13 growth stages; CONTAINS InterPro DOMAIN/s: Histone H2B (InterPro:IPR000558), Histone-fold (InterPro:IPR009072), Histone core (InterPro:IPR007125); BEST Arabidopsis thaliana protein match is: Histone superfamily protein (TAIR:AT3G45980.1); Has…
AT2G27030	CAM5	2:11532003-11534333	W	OE	OK	62.6701	91.3331	0.54336	1.76844	0.002	0.012133	yes	protein_coding	calmodulin 5	encodes a calmodulin that has higher affinity to kinesin-like calmodulin binding motor protein than CAM4 or CAM6.	calmodulin 5 (CAM5); FUNCTIONS IN: calcium ion binding; LOCATED IN: plasma membrane; EXPRESSED IN: 23 plant structures; EXPRESSED DURING: 16 growth stages; CONTAINS InterPro DOMAIN/s: EF-Hand 1, calcium-binding site (InterPro:IPR018247), EF-HAND 2 (InterPro:IPR018249), EF-hand-like domain (InterPro:IPR011992), Calcium-binding EF-hand (InterPro:IPR002048), EF-hand (InterPro:IPR018248); BEST Arabid…
AT1G24575	AT1G24575	1:8711035-8711528	W	OE	OK	61.2341	90.8425	0.569033	2.64533	0.0014	0.00907011	yes	protein_coding			unknown protein; Has 7 Blast hits to 7 proteins in 2 species: Archae - 0; Bacteria - 0; Metazoa - 0; Fungi - 0; Plants - 7; Viruses - 0; Other Eukaryotes - 0 (source: NCBI BLink).
AT3G46560	TIM9	3:17138586-17139512	W	OE	OK	64.1902	90.7087	0.498889	2.30373	0.00575	0.0285856	yes	protein_coding	Tim10/DDP family zinc finger protein	Encodes a small zinc finger-like protein that is a component of the mitochondrial protein import apparatus.	TIM9; CONTAINS InterPro DOMAIN/s: Mitochondrial inner membrane translocase complex, Tim8/9/10/13-zinc finger-like (InterPro:IPR004217); Has 542 Blast hits to 542 proteins in 190 species: Archae - 0; Bacteria - 0; Metazoa - 275; Fungi - 165; Plants - 60; Viruses - 0; Other Eukaryotes - 42 (source: NCBI BLink).
AT5G48412	AT5G48412	5:19623515-19624232	W	OE	OK	54.8678	90.5886	0.723369	3.56918	5e-05	0.000508811	yes	other_rna
AT5G39740	RPL5B	5:15903295-15905464	W	OE	OK	60.7176	90.4979	0.575771	1.85081	0.00135	0.00880772	yes	protein_coding	ribosomal protein L5 B	Encodes a ribosomal protein RPL5B that is involved in ribosome biogenesis and plays a role in organ size control by promoting cell proliferation and preventing compensation in normal leaf development.	ribosomal protein L5 B (RPL5B); FUNCTIONS IN: structural constituent of ribosome, 5S rRNA binding; INVOLVED IN: cell proliferation, translation, ribosome biogenesis, leaf morphogenesis; LOCATED IN: cytosolic ribosome, ribosome, cytosolic large ribosomal subunit; EXPRESSED IN: 22 plant structures; EXPRESSED DURING: 13 growth stages; CONTAINS InterPro DOMAIN/s: Ribosomal protein L5, eukaryotic (Int…
AT5G19290	AT5G19290	5:6494054-6495284	W	OE	OK	56.5715	90.2875	0.674451	2.60134	5e-05	0.000508811	yes	protein_coding	alpha/beta-Hydrolases superfamily protein		alpha/beta-Hydrolases superfamily protein; BEST Arabidopsis thaliana protein match is: alpha/beta-Hydrolases superfamily protein (TAIR:AT5G14980.1); Has 1807 Blast hits to 1807 proteins in 277 species: Archae - 0; Bacteria - 0; Metazoa - 736; Fungi - 347; Plants - 385; Viruses - 0; Other Eukaryotes - 339 (source: NCBI BLink).
AT1G08830	CSD1	1:2827060-2838469	W	OE	OK	53.3226	89.0209	0.739397	2.73794	0.0001	0.000966918	yes	protein_coding	copper/zinc superoxide dismutase 1	Encodes a cytosolic copper/zinc superoxide dismutase CSD1 that can detoxify superoxide radicals. Its expression is affected by miR398-directed mRNA cleavage. Regulated by biotic and abiotic stress.	copper/zinc superoxide dismutase 1 (CSD1); CONTAINS InterPro DOMAIN/s: Superoxide dismutase, copper/zinc, binding site (InterPro:IPR018152), Superoxide dismutase, copper/zinc binding (InterPro:IPR001424); BEST Arabidopsis thaliana protein match is: copper/zinc superoxide dismutase 2 (TAIR:AT2G28190.1); Has 4705 Blast hits to 4689 proteins in 1491 species: Archae - 6; Bacteria - 2000; Metazoa - 12…
AT4G04830	MSRB5	4:2445793-2447086	W	OE	OK	45.0432	88.8698	0.980382	3.16245	5e-05	0.000508811	yes	protein_coding	methionine sulfoxide reductase B5		methionine sulfoxide reductase B5 (MSRB5); FUNCTIONS IN: peptide-methionine-(S)-S-oxide reductase activity; INVOLVED IN: oxidation reduction; LOCATED IN: cytosol; EXPRESSED IN: 24 plant structures; EXPRESSED DURING: 14 growth stages; CONTAINS InterPro DOMAIN/s: Methionine sulphoxide reductase B (InterPro:IPR002579), Mss4-like (InterPro:IPR011057); BEST Arabidopsis thaliana protein match is: methi…
AT1G68220	AT1G68220	1:25570230-25571712	W	OE	OK	58.4402	88.4209	0.597426	2.50844	0.0005	0.00386857	yes	protein_coding	Protein of unknown function (DUF1218)		Protein of unknown function (DUF1218); FUNCTIONS IN: molecular_function unknown; INVOLVED IN: biological_process unknown; LOCATED IN: plasma membrane; EXPRESSED IN: 22 plant structures; EXPRESSED DURING: 13 growth stages; CONTAINS InterPro DOMAIN/s: Protein of unknown function DUF1218 (InterPro:IPR009606); BEST Arabidopsis thaliana protein match is: Protein of unknown function (DUF1218) (TAIR:AT1…
AT1G63690	SPPL2	1:23618377-23622396	W	OE	OK	64.05	87.8183	0.455322	1.60074	0.0084	0.0385343	yes	protein_coding	SIGNAL PEPTIDE PEPTIDASE-LIKE 2		SIGNAL PEPTIDE PEPTIDASE-LIKE 2 (SPPL2); FUNCTIONS IN: peptidase activity, aspartic-type endopeptidase activity; INVOLVED IN: proteolysis; LOCATED IN: endosome, plasma membrane; EXPRESSED IN: 25 plant structures; EXPRESSED DURING: 13 growth stages; CONTAINS InterPro DOMAIN/s: Protease-associated PA (InterPro:IPR003137), Peptidase A22, presenilin signal peptide (InterPro:IPR006639), Peptidase A22B…
AT5G14370	AT5G14370	5:4631890-4633713	W	OE	OK	62.969	86.8059	0.463151	1.61526	0.0072	0.0341172	yes	protein_coding	CCT motif family protein		CCT motif family protein; LOCATED IN: chloroplast; EXPRESSED IN: 21 plant structures; EXPRESSED DURING: 13 growth stages; CONTAINS InterPro DOMAIN/s: CCT domain (InterPro:IPR010402); BEST Arabidopsis thaliana protein match is: CCT motif family protein (TAIR:AT4G25990.1); Has 30201 Blast hits to 17322 proteins in 780 species: Archae - 12; Bacteria - 1396; Metazoa - 17338; Fungi - 3422; Plants - 50…
AT2G36570	AT2G36570	2:15335495-15337927	W	OE	OK	51.6768	86.7057	0.746609	2.5713	5e-05	0.000508811	yes	protein_coding	Leucine-rich repeat protein kinase family protein		Leucine-rich repeat protein kinase family protein; FUNCTIONS IN: protein serine/threonine kinase activity, kinase activity, ATP binding; INVOLVED IN: transmembrane receptor protein tyrosine kinase signaling pathway, protein amino acid phosphorylation; LOCATED IN: plasma membrane; EXPRESSED IN: 21 plant structures; EXPRESSED DURING: 13 growth stages; CONTAINS InterPro DOMAIN/s: Protein kinase, cat…
AT4G03210	XTH9	4:1415948-1417352	W	OE	OK	49.1802	86.6823	0.81766	2.70182	5e-05	0.000508811	yes	protein_coding	xyloglucan endotransglucosylase/hydrolase 9	encodes a member of xyloglucan endotransglucosylase/hydrolases (XTHs) that catalyze the cleavage and molecular grafting of xyloglucan chains function in loosening and rearrangement of the cell wall. Gene is expressed in shoot apex region, flower buds, flower stalks and internodes bearing flowers.	xyloglucan endotransglucosylase/hydrolase 9 (XTH9); FUNCTIONS IN: hydrolase activity, acting on glycosyl bonds, xyloglucan:xyloglucosyl transferase activity; INVOLVED IN: carbohydrate metabolic process, cellular glucan metabolic process; LOCATED IN: apoplast, cell wall; EXPRESSED IN: 27 plant structures; EXPRESSED DURING: 13 growth stages; CONTAINS InterPro DOMAIN/s: Xyloglucan endotransglucosyla…
AT1G25530	AT1G25530	1:8962124-8967428	W	OE	OK	59.3273	86.4254	0.542758	1.75898	0.00225	0.0134492	yes	protein_coding	Transmembrane amino acid transporter family protein		Transmembrane amino acid transporter family protein; CONTAINS InterPro DOMAIN/s: Amino acid transporter, transmembrane (InterPro:IPR013057); BEST Arabidopsis thaliana protein match is: lysine histidine transporter 1 (TAIR:AT5G40780.1); Has 3229 Blast hits to 3219 proteins in 255 species: Archae - 4; Bacteria - 28; Metazoa - 882; Fungi - 529; Plants - 1538; Viruses - 0; Other Eukaryotes - 248 (sou…
AT3G50500	SNRK2.2	3:18741589-18744157	W	OE	OK	57.8118	86.3047	0.578076	2.0298	0.00065	0.004832	yes	protein_coding	SNF1-related protein kinase 2.2	encodes a member of SNF1-related protein kinases (SnRK2) whose activity is activated by ionic (salt) and non-ionic (mannitol) osmotic stress. Enzyme involved in the ABA signaling during seed germination, dormancy and seedling growth.	SNF1-related protein kinase 2.2 (SNRK2.2); CONTAINS InterPro DOMAIN/s: Protein kinase, ATP binding site (InterPro:IPR017441), Serine/threonine-protein kinase domain (InterPro:IPR002290), Serine/threonine-protein kinase-like domain (InterPro:IPR017442), Protein kinase-like domain (InterPro:IPR011009), Serine/threonine-protein kinase, active site (InterPro:IPR008271), Protein kinase, catalytic doma…
AT4G26670	AT4G26670	4:13452116-13453984	W	OE	OK	60.9695	86.1693	0.499088	2.15661	0.0033	0.0183396	yes	protein_coding	Mitochondrial import inner membrane translocase subunit Tim17/Tim22/Tim23 family protein		Mitochondrial import inner membrane translocase subunit Tim17/Tim22/Tim23 family protein; FUNCTIONS IN: protein transporter activity, P-P-bond-hydrolysis-driven protein transmembrane transporter activity; INVOLVED IN: protein transport; LOCATED IN: chloroplast, mitochondrial inner membrane presequence translocase complex, chloroplast envelope; EXPRESSED IN: 22 plant structures; EXPRESSED DURING: …
AT1G19960	AT1G19960	1:6928038-6928463	W	OE	OK	28.9288	85.7863	1.56824	6.67533	5e-05	0.000508811	yes	protein_coding			BEST Arabidopsis thaliana protein match is: transmembrane receptors (TAIR:AT2G32140.1); Has 41 Blast hits to 41 proteins in 17 species: Archae - 0; Bacteria - 2; Metazoa - 23; Fungi - 0; Plants - 11; Viruses - 0; Other Eukaryotes - 5 (source: NCBI BLink).
AT2G17710	AT2G17710	2:7693595-7694746	W	OE	OK	57.6701	85.6897	0.571298	2.45125	0.0009	0.00632425	yes	protein_coding			unknown protein; Has 39 Blast hits to 39 proteins in 14 species: Archae - 0; Bacteria - 0; Metazoa - 0; Fungi - 0; Plants - 39; Viruses - 0; Other Eukaryotes - 0 (source: NCBI BLink).
AT1G48300	AT1G48300	1:17847355-17853807	W	OE	OK	39.0436	84.7938	1.11887	4.10304	5e-05	0.000508811	yes	protein_coding			unknown protein; FUNCTIONS IN: molecular_function unknown; INVOLVED IN: biological_process unknown; LOCATED IN: endomembrane system; EXPRESSED IN: 24 plant structures; EXPRESSED DURING: 15 growth stages; Has 96 Blast hits to 87 proteins in 37 species: Archae - 0; Bacteria - 2; Metazoa - 12; Fungi - 2; Plants - 65; Viruses - 0; Other Eukaryotes - 15 (source: NCBI BLink).
AT5G10480	PEP	5:3297803-3300151	W	OE	OK	61.4614	84.307	0.455972	1.64978	0.00785	0.0365538	yes	protein_coding	Protein-tyrosine phosphatase-like, PTPLA	Protein tyrosine phosphatase-like involved in cell division and differentiation. Interacts with CDKA;1 only in its phosphorylated form, preventing dephosphorylation. Overexpression slowed down cell division in suspension cell cultures at the G2-to-M transition and early mitosis and inhibited Arabidopsis seedling growth. Localized in the cytoplasm of dividing cells but moved into the nucleus upon …	PASTICCINO 2 (PAS2); CONTAINS InterPro DOMAIN/s: Protein-tyrosine phosphatase-like, PTPLA (InterPro:IPR007482); BEST Arabidopsis thaliana protein match is: Protein-tyrosine phosphatase-like, PTPLA (TAIR:AT5G59770.1).
AT1G76410	ATL8	1:28668847-28669646	W	OE	OK	54.5958	83.2616	0.60886	2.66211	0.00045	0.00354582	yes	protein_coding	RING/U-box superfamily protein		ATL8; FUNCTIONS IN: zinc ion binding; EXPRESSED IN: 22 plant structures; EXPRESSED DURING: 13 growth stages; CONTAINS InterPro DOMAIN/s: Zinc finger, RING-type (InterPro:IPR001841), Zinc finger, C3HC4 RING-type (InterPro:IPR018957); BEST Arabidopsis thaliana protein match is: RING/U-box superfamily protein (TAIR:AT1G20823.1); Has 9001 Blast hits to 8977 proteins in 267 species: Archae - 0; Bacter…
AT4G27280	AT4G27280	4:13663575-13664240	W	OE	OK	52.59	82.257	0.64535	2.69998	0.0004	0.00321561	yes	protein_coding	Calcium-binding EF-hand family protein		Calcium-binding EF-hand family protein; FUNCTIONS IN: calcium ion binding; INVOLVED IN: response to karrikin; EXPRESSED IN: 23 plant structures; EXPRESSED DURING: 13 growth stages; CONTAINS InterPro DOMAIN/s: EF-Hand 1, calcium-binding site (InterPro:IPR018247), EF-HAND 2 (InterPro:IPR018249), EF-hand-like domain (InterPro:IPR011992); BEST Arabidopsis thaliana protein match is: pinoid-binding pro…
AT3G48970	AT3G48970	3:18152287-18153375	W	OE	OK	41.3095	80.6519	0.965235	3.92701	5e-05	0.000508811	yes	protein_coding	Heavy metal transport/detoxification superfamily protein		Heavy metal transport/detoxification superfamily protein ; FUNCTIONS IN: copper ion binding, metal ion binding; INVOLVED IN: copper ion transport, metal ion transport; EXPRESSED IN: 16 plant structures; EXPRESSED DURING: 9 growth stages; CONTAINS InterPro DOMAIN/s: Heavy metal transport/detoxification protein (InterPro:IPR006121); BEST Arabidopsis thaliana protein match is: Heavy metal transport/…
AT4G16520	ATG8F	4:9306662-9308462	W	OE	OK	46.9328	79.2046	0.754988	2.4505	5e-05	0.000508811	yes	protein_coding	Ubiquitin-like superfamily protein		autophagy 8f (ATG8F); CONTAINS InterPro DOMAIN/s: Light chain 3 (LC3) (InterPro:IPR004241); BEST Arabidopsis thaliana protein match is: Ubiquitin-like superfamily protein (TAIR:AT3G60640.1); Has 1518 Blast hits to 1516 proteins in 273 species: Archae - 0; Bacteria - 0; Metazoa - 724; Fungi - 178; Plants - 302; Viruses - 3; Other Eukaryotes - 311 (source: NCBI BLink).
AT2G18440	GUT15	2:7994940-7997239	W	OE	OK	50.927	78.8033	0.629826	2.45262	0.0004	0.00321561	yes	other_rna		Encodes a noncoding RNA, a member of an emerging class of transcripts that lack significant open reading frames and encode RNA as their final product.
AT2G04700	AT2G04700	2:1646806-1648560	W	OE	OK	55.7021	78.2111	0.489642	2.08466	0.0059	0.0291576	yes	protein_coding	ferredoxin thioredoxin reductase catalytic beta chain family protein		ferredoxin thioredoxin reductase catalytic beta chain family protein; FUNCTIONS IN: ferredoxin:thioredoxin reductase activity, ferredoxin reductase activity; INVOLVED IN: oxidation reduction; LOCATED IN: chloroplast; EXPRESSED IN: 22 plant structures; EXPRESSED DURING: 13 growth stages; CONTAINS InterPro DOMAIN/s: Ferredoxin thioredoxin reductase, beta subunit (InterPro:IPR004209); Has 267 Blast …
AT4G04692	AT4G04692	4:2375601-2376364	W	OE	OK	54.3778	76.9342	0.500606	1.89178	0.00415	0.0220782	yes	pseudogene		pseudogene of unknown protein	expressed protein
AT3G25290	AT3G25290	3:9208936-9210599	W	OE	OK	52.9818	76.3477	0.527086	1.79748	0.00205	0.0123868	yes	protein_coding	Auxin-responsive family protein		Auxin-responsive family protein; INVOLVED IN: multicellular organismal development; LOCATED IN: plasma membrane, membrane; EXPRESSED IN: 19 plant structures; EXPRESSED DURING: 9 growth stages; CONTAINS InterPro DOMAIN/s: Cytochrome b561, eukaryote (InterPro:IPR004877), Uncharacterised conserved protein UCP037471 (InterPro:IPR017214), Protein of unknown function DUF568, DOMON-like (InterPro:IPR007…
AT1G19000	AT1G19000	1:6560791-6562786	W	OE	OK	48.0759	75.9253	0.659265	2.18893	0.00015	0.0013823	yes	protein_coding	Homeodomain-like superfamily protein		Homeodomain-like superfamily protein; FUNCTIONS IN: DNA binding, sequence-specific DNA binding transcription factor activity; INVOLVED IN: regulation of transcription, DNA-dependent; EXPRESSED IN: 23 plant structures; EXPRESSED DURING: 13 growth stages; CONTAINS InterPro DOMAIN/s: SANT, DNA-binding (InterPro:IPR001005), Homeodomain-like (InterPro:IPR009057), Myb, DNA-binding (InterPro:IPR014778),…
AT3G59845	AT3G59845	3:22106242-22107924	W	OE	OK	41.8987	75.7955	0.855209	2.85117	5e-05	0.000508811	yes	protein_coding	Zinc-binding dehydrogenase family protein		Zinc-binding dehydrogenase family protein; FUNCTIONS IN: oxidoreductase activity, binding, catalytic activity, zinc ion binding; INVOLVED IN: response to oxidative stress; EXPRESSED IN: 8 plant structures; EXPRESSED DURING: 4 anthesis, C globular stage, petal differentiation and expansion stage, E expanded cotyledon stage, D bilateral stage; CONTAINS InterPro DOMAIN/s: GroES-like (InterPro:IPR011…
AT1G20580	AT1G20580	1:7128883-7130642	W	OE	OK	54.3376	75.7011	0.478362	1.92391	0.00575	0.0285856	yes	protein_coding	Small nuclear ribonucleoprotein family protein		Small nuclear ribonucleoprotein family protein; FUNCTIONS IN: molecular_function unknown; LOCATED IN: nucleolus, nucleus, small nucleolar ribonucleoprotein complex; EXPRESSED IN: 22 plant structures; EXPRESSED DURING: 13 growth stages; CONTAINS InterPro DOMAIN/s: Like-Sm ribonucleoprotein (LSM) domain (InterPro:IPR001163), Like-Sm ribonucleoprotein (LSM) domain, eukaryotic/archaea-type (InterPro:…
AT2G24550	AT2G24550	2:10427855-10429222	W	OE	OK	45.0496	75.4734	0.744455	2.94408	5e-05	0.000508811	yes	protein_coding			unknown protein; BEST Arabidopsis thaliana protein match is: unknown protein (TAIR:AT4G31510.1); Has 219 Blast hits to 219 proteins in 33 species: Archae - 0; Bacteria - 0; Metazoa - 16; Fungi - 2; Plants - 184; Viruses - 0; Other Eukaryotes - 17 (source: NCBI BLink).
AT5G42825	AT5G42825	5:17171963-17172742	W	OE	OK	41.3318	74.8713	0.857161	4.14591	5e-05	0.000508811	yes	protein_coding			unknown protein; Has 35333 Blast hits to 34131 proteins in 2444 species: Archae - 798; Bacteria - 22429; Metazoa - 974; Fungi - 991; Plants - 531; Viruses - 0; Other Eukaryotes - 9610 (source: NCBI BLink).
AT5G59305	AT5G59305	5:23923200-23923910	W	OE	OK	48.2935	74.8052	0.631309	2.89981	0.0006	0.00451461	yes	protein_coding			unknown protein; FUNCTIONS IN: molecular_function unknown; INVOLVED IN: biological_process unknown; LOCATED IN: endomembrane system; EXPRESSED IN: 8 plant structures; EXPRESSED DURING: F mature embryo stage, petal differentiation and expansion stage, E expanded cotyledon stage, D bilateral stage; Has 30201 Blast hits to 17322 proteins in 780 species: Archae - 12; Bacteria - 1396; Metazoa - 17338;…
AT2G24150	HHP3	2:10265483-10267405	W	OE	OK	53.6305	73.8074	0.460711	1.86567	0.0073	0.0344736	yes	protein_coding	heptahelical protein 3	heptahelical transmembrane protein HHP3	heptahelical protein 3 (HHP3); FUNCTIONS IN: receptor activity; INVOLVED IN: response to oxidative stress, response to hormone stimulus, response to sucrose stimulus; LOCATED IN: integral to membrane; EXPRESSED IN: 23 plant structures; EXPRESSED DURING: 13 growth stages; CONTAINS InterPro DOMAIN/s: Hly-III related (InterPro:IPR004254); BEST Arabidopsis thaliana protein match is: heptahelical tran…
AT2G41530	ATSFGH	2:17323494-17325618	W	OE	OK	46.1332	73.7419	0.676678	2.66253	0.0001	0.000966918	yes	protein_coding	S-formylglutathione hydrolase	Encodes a protein with S-formylglutathione hydrolase activity.	S-formylglutathione hydrolase (SFGH); FUNCTIONS IN: hydrolase activity, acting on ester bonds, S-formylglutathione hydrolase activity; INVOLVED IN: response to cadmium ion; LOCATED IN: apoplast; EXPRESSED IN: 25 plant structures; EXPRESSED DURING: 13 growth stages; CONTAINS InterPro DOMAIN/s: Putative esterase (InterPro:IPR000801), S-formylglutathione hydrolase (InterPro:IPR014186); Has 3295 Blas…
AT1G13280	AOC4	1:4547453-4548875	W	OE	OK	46.3738	73.3187	0.660872	2.74068	0.0002	0.00178111	yes	protein_coding	allene oxide cyclase 4	Encodes allene oxide cyclase. One of four genes in Arabidopsis that encode this enzyme, which catalyzes an essential step in jasmonic acid biosynthesis. Gene expression is reduced during senescence, a process that involves jasmonic acid signalling pathway.	allene oxide cyclase 4 (AOC4); FUNCTIONS IN: allene-oxide cyclase activity; INVOLVED IN: jasmonic acid biosynthetic process; LOCATED IN: plasma membrane, chloroplast; EXPRESSED IN: 24 plant structures; EXPRESSED DURING: 13 growth stages; CONTAINS InterPro DOMAIN/s: Allene oxide cyclase (InterPro:IPR009410); BEST Arabidopsis thaliana protein match is: allene oxide cyclase 3 (TAIR:AT3G25780.1); Has…
AT1G60870	MEE9	1:22409471-22410654	W	OE	OK	46.1729	73.2882	0.666535	2.63716	0.0001	0.000966918	yes	protein_coding	maternal effect embryo arrest 9		maternal effect embryo arrest 9 (MEE9); FUNCTIONS IN: molecular_function unknown; INVOLVED IN: embryo development ending in seed dormancy, pollen development; LOCATED IN: plasma membrane; EXPRESSED IN: 22 plant structures; EXPRESSED DURING: 13 growth stages; Has 165 Blast hits to 92 proteins in 39 species: Archae - 0; Bacteria - 18; Metazoa - 11; Fungi - 18; Plants - 26; Viruses - 81; Other Eukar…
AT2G40610	EXP8	2:16948862-16950557	W	OE	OK	42.7158	72.889	0.770931	2.72287	0.0001	0.000966918	yes	protein_coding	expansin A8	member of Alpha-Expansin Gene Family. Naming convention from the Expansin Working Group (Kende et al, 2004. Plant Mol Bio). Involved in the formation of nematode-induced syncytia in roots of Arabidopsis thaliana.	expansin A8 (EXPA8); INVOLVED IN: plant-type cell wall modification involved in multidimensional cell growth, syncytium formation, unidimensional cell growth, plant-type cell wall loosening; LOCATED IN: endomembrane system, extracellular region; EXPRESSED IN: 21 plant structures; EXPRESSED DURING: 10 growth stages; CONTAINS InterPro DOMAIN/s: Pollen allergen, N-terminal (InterPro:IPR014734), Rare…
AT2G39700	ATHEXP ALPHA 1.6	2:16543831-16545584	W	OE	OK	44.3724	72.239	0.703116	2.6383	5e-05	0.000508811	yes	protein_coding	expansin A4	putative expansin. Naming convention from the Expansin Working Group (Kende et al, 2004. Plant Mol Bio). Involved in the formation of nematode-induced syncytia in roots of Arabidopsis thaliana.	expansin A4 (EXPA4); CONTAINS InterPro DOMAIN/s: Barwin-related endoglucanase (InterPro:IPR009009), Pollen allergen, N-terminal (InterPro:IPR014734), Expansin (InterPro:IPR002963), Rare lipoprotein A (InterPro:IPR005132), Expansin/Lol pI (InterPro:IPR007118), Expansin 45, endoglucanase-like (InterPro:IPR007112), Pollen allergen/expansin, C-terminal (InterPro:IPR007117); BEST Arabidopsis thaliana …
AT5G19530	ACL5	5:6588957-6591363	W	OE	OK	46.4108	71.4564	0.622603	2.10663	0.00025	0.00216403	yes	protein_coding	S-adenosyl-L-methionine-dependent methyltransferases superfamily protein	Encodes a spermine synthase. Required for internode elongation and vascular development, specifically in the mechanism that defines the boundaries between veins and nonvein regions. This mechanism may be mediated by polar auxin transport. Though ACL5 has been shown to function as a spermine synthase in E. coli, an ACL5 knockout has no effect on the endogenous levels of free and conjugated polyami…	ACAULIS 5 (ACL5); CONTAINS InterPro DOMAIN/s: Spermine synthase (InterPro:IPR001045); BEST Arabidopsis thaliana protein match is: spermidine synthase 1 (TAIR:AT1G23820.1); Has 4823 Blast hits to 4823 proteins in 1442 species: Archae - 170; Bacteria - 2608; Metazoa - 258; Fungi - 194; Plants - 443; Viruses - 0; Other Eukaryotes - 1150 (source: NCBI BLink).
AT1G15400	AT1G15400	1:5294628-5296902	W	OE	OK	47.9318	71.4332	0.575612	1.5469	0.0041	0.021868	yes	protein_coding			unknown protein; FUNCTIONS IN: molecular_function unknown; INVOLVED IN: biological_process unknown; LOCATED IN: plasma membrane; EXPRESSED IN: 23 plant structures; EXPRESSED DURING: 13 growth stages; BEST Arabidopsis thaliana protein match is: unknown protein (TAIR:AT1G80180.1); Has 84 Blast hits to 84 proteins in 17 species: Archae - 0; Bacteria - 6; Metazoa - 0; Fungi - 0; Plants - 75; Viruses …
AT1G80920	J8	1:30400733-30404690	W	OE	OK	37.0914	70.5703	0.927977	2.29763	0.0001	0.000966918	yes	protein_coding	Chaperone DnaJ-domain superfamily protein	A nuclear encoded soluble protein found in the chloroplast stroma.	J8; FUNCTIONS IN: unfolded protein binding, heat shock protein binding; INVOLVED IN: protein folding, response to stress; LOCATED IN: nucleus; EXPRESSED IN: 24 plant structures; EXPRESSED DURING: 15 growth stages; CONTAINS InterPro DOMAIN/s: Molecular chaperone, heat shock protein, Hsp40, DnaJ (InterPro:IPR015609), Heat shock protein DnaJ, N-terminal (InterPro:IPR001623), Heat shock protein DnaJ …
AT5G65480	AT5G65480	5:26176020-26180316	W	OE	OK	48.2658	68.3439	0.501813	1.85062	0.00525	0.02668	yes	protein_coding			unknown protein; FUNCTIONS IN: molecular_function unknown; INVOLVED IN: biological_process unknown; LOCATED IN: chloroplast; EXPRESSED IN: 24 plant structures; EXPRESSED DURING: 15 growth stages; BEST Arabidopsis thaliana protein match is: unknown protein (TAIR:AT4G38060.2); Has 1807 Blast hits to 1807 proteins in 277 species: Archae - 0; Bacteria - 0; Metazoa - 736; Fungi - 347; Plants - 385; Vi…
AT1G78680	ATGGH2	1:29593755-29596270	W	OE	OK	46.9008	67.8911	0.533611	1.90581	0.00245	0.014377	yes	protein_coding	gamma-glutamyl hydrolase 2	The Arabidopsis protein AtGGH2 is a gamma-glutamyl hydrolase acting specifically on monoglutamates. The enzyme is involved in the tetrahydrofolate metabolism and located to the vacuole.	gamma-glutamyl hydrolase 2 (GGH2); CONTAINS InterPro DOMAIN/s: Peptidase C26, gamma-glutamyl hydrolase (InterPro:IPR015527), Peptidase C26 (InterPro:IPR011697); BEST Arabidopsis thaliana protein match is: gamma-glutamyl hydrolase 1 (TAIR:AT1G78660.2).
AT3G63210	MARD1	3:23353614-23355160	W	OE	OK	37.1276	67.8055	0.868908	3.65339	5e-05	0.000508811	yes	protein_coding	Protein of unknown function (DUF581)	encodes a novel zinc-finger protein with a proline-rich N-terminus, identical to senescence-associated protein SAG102	Protein of unknown function (DUF581); CONTAINS InterPro DOMAIN/s: Protein of unknown function DUF581 (InterPro:IPR007650); BEST Arabidopsis thaliana protein match is: Protein of unknown function (DUF581) (TAIR:AT3G22550.1); Has 30201 Blast hits to 17322 proteins in 780 species: Archae - 12; Bacteria - 1396; Metazoa - 17338; Fungi - 3422; Plants - 5037; Viruses - 0; Other Eukaryotes - 2996 (source…
AT5G64770	RGF9	5:25897366-25898124	W	OE	OK	49.0912	67.6628	0.462899	2.06626	0.01075	0.0464063	yes	protein_coding		Encodes a root meristem growth factor (RGF). Belongs to a family of functionally redundant homologous peptides that are secreted, tyrosine-sulfated, and expressed mainly in the stem cell area and the innermost layer of central columella cells. RGFs are required for maintenance of the root stem cell niche and transit amplifying cell proliferation. Members of this family include: At5g60810 (RGF1), …	root meristem growth factor 9 (RGF9); FUNCTIONS IN: molecular_function unknown; LOCATED IN: endomembrane system; EXPRESSED IN: 15 plant structures; EXPRESSED DURING: 9 growth stages; Has 1807 Blast hits to 1807 proteins in 277 species: Archae - 0; Bacteria - 0; Metazoa - 736; Fungi - 347; Plants - 385; Viruses - 0; Other Eukaryotes - 339 (source: NCBI BLink).
AT4G38932	AT4G38932	4:18149533-18152569	W	OE	OK	44.7083	67.2557	0.589116	1.89927	0.0018	0.0111798	yes	other_rna		Potential natural antisense gene, locus overlaps with AT4G38930
AT2G29960	ATCYP5	2:12769032-12770579	W	OE	OK	49.3003	66.8755	0.439881	1.33513	0.0115	0.0488355	yes	protein_coding	cyclophilin 5	encodes a cyclophilin protein that exhibits peptidylprolyl cis/trans-isomerase and protein refolding activities that were sensitive to cyclosporin A. The protein interacts with GNOM in vitro and is localized to both the cytosolic and membrane fractions. The gene is expressed in the developing embryo.	cyclophilin 5 (CYP5); FUNCTIONS IN: peptidyl-prolyl cis-trans isomerase activity; INVOLVED IN: protein folding; LOCATED IN: cytosol, Golgi stack, endoplasmic reticulum, membrane fraction, multivesicular body; EXPRESSED IN: 22 plant structures; EXPRESSED DURING: 13 growth stages; CONTAINS InterPro DOMAIN/s: Cyclophilin-like (InterPro:IPR015891), Peptidyl-prolyl cis-trans isomerase, cyclophilin-typ…
AT4G39330	ATCAD9	4:18291217-18293512	W	OE	OK	35.9078	66.7638	0.894766	3.09859	5e-05	0.000508811	yes	protein_coding	cinnamyl alcohol dehydrogenase 9		cinnamyl alcohol dehydrogenase 9 (CAD9); FUNCTIONS IN: oxidoreductase activity, zinc ion binding; INVOLVED IN: oxidation reduction; LOCATED IN: apoplast; EXPRESSED IN: 25 plant structures; EXPRESSED DURING: 15 growth stages; CONTAINS InterPro DOMAIN/s: GroES-like (InterPro:IPR011032), Alcohol dehydrogenase GroES-like (InterPro:IPR013154), Alcohol dehydrogenase, zinc-containing, conserved site (In…
AT1G75460	AT1G75460	1:28327885-28329764	W	OE	OK	46.7521	66.5998	0.510487	2.12294	0.00315	0.017647	yes	protein_coding	ATP-dependent protease La (LON) domain protein		ATP-dependent protease La (LON) domain protein; FUNCTIONS IN: ATP-dependent peptidase activity; INVOLVED IN: proteolysis; LOCATED IN: chloroplast; EXPRESSED IN: 19 plant structures; EXPRESSED DURING: 11 growth stages; CONTAINS InterPro DOMAIN/s: Peptidase S16, lon N-terminal (InterPro:IPR003111); BEST Arabidopsis thaliana protein match is: ATP-dependent protease La (LON) domain protein (TAIR:AT1G…
AT3G55420	AT3G55420	3:20547716-20548767	W	OE	OK	47.775	65.6544	0.458636	1.76187	0.00765	0.0358023	yes	protein_coding			unknown protein; Has 21 Blast hits to 21 proteins in 8 species: Archae - 0; Bacteria - 0; Metazoa - 0; Fungi - 0; Plants - 21; Viruses - 0; Other Eukaryotes - 0 (source: NCBI BLink).
AT3G16370	AT3G16370	3:5556709-5558589	W	OE	OK	48.1219	65.6487	0.448073	1.79371	0.01	0.0439995	yes	protein_coding	GDSL-like Lipase/Acylhydrolase superfamily protein		GDSL-like Lipase/Acylhydrolase superfamily protein; FUNCTIONS IN: hydrolase activity, acting on ester bonds, carboxylesterase activity; INVOLVED IN: lipid metabolic process; LOCATED IN: apoplast; EXPRESSED IN: 22 plant structures; EXPRESSED DURING: 14 growth stages; CONTAINS InterPro DOMAIN/s: Lipase, GDSL (InterPro:IPR001087); BEST Arabidopsis thaliana protein match is: GDSL-like Lipase/Acylhydr…
AT2G44130	AT2G44130	2:18253496-18258035	W	OE	OK	30.1642	65.5814	1.12045	2.92134	5e-05	0.000508811	yes	protein_coding	Galactose oxidase/kelch repeat superfamily protein		Galactose oxidase/kelch repeat superfamily protein; CONTAINS InterPro DOMAIN/s: F-box domain, cyclin-like (InterPro:IPR001810), Galactose oxidase/kelch, beta-propeller (InterPro:IPR011043), Kelch repeat type 1 (InterPro:IPR006652), Kelch related (InterPro:IPR013089), Kelch-type beta propeller (InterPro:IPR015915); BEST Arabidopsis thaliana protein match is: Galactose oxidase/kelch repeat superfam…
AT1G78450	AT1G78450	1:29516988-29517933	W	OE	OK	36.7723	65.5554	0.834095	3.29216	5e-05	0.000508811	yes	protein_coding	SOUL heme-binding family protein		SOUL heme-binding family protein; FUNCTIONS IN: binding; INVOLVED IN: biological_process unknown; LOCATED IN: endomembrane system; EXPRESSED IN: 13 plant structures; EXPRESSED DURING: 9 growth stages; CONTAINS InterPro DOMAIN/s: SOUL haem-binding protein (InterPro:IPR006917); BEST Arabidopsis thaliana protein match is: SOUL heme-binding family protein (TAIR:AT1G17100.1); Has 640 Blast hits to 629…
AT2G14560	LURP1	2:6213971-6215901	W	OE	OK	25.0898	65.5434	1.38535	3.26572	5e-05	0.000508811	yes	protein_coding	Protein of unknown function (DUF567)	Encodes LURP1, a member of the LURP cluster (late upregulated in response to Hyaloperonospora parasitica) which exhibits a pronounced upregulation after recognition of the pathogenic oomycte H. parasitica. LURP1 is required for full basal defense to H. parasitica and resistance to this pathogen mediated by the R-proteins RPP4 and RPP5.	LATE UPREGULATED IN RESPONSE TO HYALOPERONOSPORA PARASITICA (LURP1); CONTAINS InterPro DOMAIN/s: Protein of unknown function DUF567 (InterPro:IPR007612); BEST Arabidopsis thaliana protein match is: Protein of unknown function (DUF567) (TAIR:AT1G33840.1); Has 35333 Blast hits to 34131 proteins in 2444 species: Archae - 798; Bacteria - 22429; Metazoa - 974; Fungi - 991; Plants - 531; Viruses - 0; O…
AT3G27200	AT3G27200	3:10043521-10044373	W	OE	OK	43.7973	65.4836	0.58029	2.57671	0.0012	0.00798517	yes	protein_coding	Cupredoxin superfamily protein		Cupredoxin superfamily protein; FUNCTIONS IN: electron carrier activity, copper ion binding; LOCATED IN: anchored to membrane; EXPRESSED IN: 22 plant structures; EXPRESSED DURING: 12 growth stages; CONTAINS InterPro DOMAIN/s: Plastocyanin-like (InterPro:IPR003245), Cupredoxin (InterPro:IPR008972); BEST Arabidopsis thaliana protein match is: uclacyanin 1 (TAIR:AT2G32300.1); Has 1603 Blast hits to …
AT3G51730	AT3G51730	3:19186665-19188691	W	OE	OK	45.9478	64.7944	0.495872	2.06804	0.004	0.0214443	yes	protein_coding	saposin B domain-containing protein		saposin B domain-containing protein; FUNCTIONS IN: molecular_function unknown; INVOLVED IN: lipid metabolic process; LOCATED IN: vacuole; EXPRESSED IN: 23 plant structures; EXPRESSED DURING: 15 growth stages; CONTAINS InterPro DOMAIN/s: Saposin B (InterPro:IPR008139), Saposin-like (InterPro:IPR011001), Saposin-like type B, 1 (InterPro:IPR007856), Saposin-like type B, 2 (InterPro:IPR008138); BEST …
AT2G39800	ATP5CS	2:16596986-16603319	W	OE	OK	36.746	64.3273	0.807845	2.52401	5e-05	0.000508811	yes	protein_coding	delta1-pyrroline-5-carboxylate synthase 1		delta1-pyrroline-5-carboxylate synthase 1 (P5CS1); CONTAINS InterPro DOMAIN/s: Glutamate 5-kinase (InterPro:IPR001057), Glutamate 5-kinase, conserved site (InterPro:IPR019797), Aspartate/glutamate/uridylate kinase (InterPro:IPR001048), Aldehyde dehydrogenase, N-terminal (InterPro:IPR016162), Gamma-glutamyl phosphate reductase GPR, conserved site (InterPro:IPR020593), Aldehyde dehydrogenase, C-ter…
AT4G23496	SP1L5	4:12257675-12258411	W	OE	OK	39.6647	63.6166	0.681549	2.80462	0.00045	0.00354582	yes	protein_coding	SPIRAL1-like5	Belongs to a six-member gene family in Arabidopsis; all members share high sequence similarity in amino- and carboxy-terminal regions. Regulates cortical microtubule organization. Mutant plants exhibit altered patterns of root, leaf and petal growth as a result of defective anisotropic cell expansion.	SPIRAL1-like5 (SP1L5); BEST Arabidopsis thaliana protein match is: SPIRAL1-like2 (TAIR:AT1G69230.2); Has 30201 Blast hits to 17322 proteins in 780 species: Archae - 12; Bacteria - 1396; Metazoa - 17338; Fungi - 3422; Plants - 5037; Viruses - 0; Other Eukaryotes - 2996 (source: NCBI BLink).
AT2G18040	PIN1AT	2:7842163-7843870	W	OE	OK	36.7922	63.1379	0.779106	2.97032	5e-05	0.000508811	yes	protein_coding	peptidylprolyl cis/trans isomerase, NIMA-interacting 1	phosphorylation-specific peptidyl prolyl cis/trans isomerase (PPIase) with specificity for phosphoserine-proline bonds	peptidylprolyl cis/trans isomerase, NIMA-interacting 1 (PIN1AT); FUNCTIONS IN: peptidyl-prolyl cis-trans isomerase activity; INVOLVED IN: regulation of cell cycle; LOCATED IN: plasma membrane; EXPRESSED IN: 23 plant structures; EXPRESSED DURING: 13 growth stages; CONTAINS InterPro DOMAIN/s: Peptidyl-prolyl cis-trans isomerase, PpiC-type (InterPro:IPR000297); BEST Arabidopsis thaliana protein matc…
AT3G10410	SCPL49	3:3235290-3238113	W	OE	OK	43.2942	62.7574	0.53561	1.95684	0.00165	0.0103873	yes	protein_coding	SERINE CARBOXYPEPTIDASE-LIKE 49		SERINE CARBOXYPEPTIDASE-LIKE 49 (SCPL49); FUNCTIONS IN: serine-type carboxypeptidase activity; INVOLVED IN: proteolysis; LOCATED IN: vacuole; EXPRESSED IN: 25 plant structures; EXPRESSED DURING: 15 growth stages; CONTAINS InterPro DOMAIN/s: Peptidase S10, serine carboxypeptidase (InterPro:IPR001563), Peptidase S10, serine carboxypeptidase, active site (InterPro:IPR018202); BEST Arabidopsis thalia…
AT5G63670	SPT42	5:25487926-25489428	W	OE	OK	39.7213	62.6031	0.65632	1.99056	0.00035	0.00287883	yes	protein_coding	SPT4 homolog 2		SPT4 homolog 2 (SPT42); EXPRESSED IN: 22 plant structures; EXPRESSED DURING: 13 growth stages; CONTAINS InterPro DOMAIN/s: Transcription initiation Spt4-like (InterPro:IPR016046); BEST Arabidopsis thaliana protein match is: Transcription initiation Spt4-like protein (TAIR:AT5G08565.1).
AT4G19840	ATPP2-A1	4:10774272-10775901	W	OE	OK	43.6443	61.8511	0.503006	1.93686	0.0043	0.0226954	yes	protein_coding	phloem protein 2-A1	encodes a phloem lectin, similar to phloem lectin in cucumber and celery. Gene is expressed in the phloem, predominantly in the companion cells.	phloem protein 2-A1 (PP2-A1); BEST Arabidopsis thaliana protein match is: phloem protein 2-A4 (TAIR:AT1G33920.1); Has 488 Blast hits to 483 proteins in 39 species: Archae - 0; Bacteria - 0; Metazoa - 0; Fungi - 0; Plants - 488; Viruses - 0; Other Eukaryotes - 0 (source: NCBI BLink).
AT2G06925	ATSPLA2-ALPHA	2:2842352-2843301	W	OE	OK	43.1744	61.2135	0.503675	2.2991	0.0053	0.0268687	yes	protein_coding	Phospholipase A2 family protein	Encodes a secretory phospholipase A2 enzyme, which specifically hydrolyzes the sn-2 position of phospholipids. The enzyme has a preference towards linoleoyl acyl chain over palmitoyl acyl chain. It also has a slight preference for phosphatidylcholine over phosphatidylethanolamine.	PLA2-ALPHA; FUNCTIONS IN: phospholipase A2 activity; INVOLVED IN: phospholipid metabolic process, lipid catabolic process; LOCATED IN: vacuole; EXPRESSED IN: 22 plant structures; EXPRESSED DURING: 13 growth stages; CONTAINS InterPro DOMAIN/s: Phospholipase A2 (InterPro:IPR016090), Phospholipase A2, active site (InterPro:IPR013090), Phospholipase A2, eukaryotic (InterPro:IPR001211); BEST Arabidops…
AT4G00165	AT4G00165	4:69272-69884	W	OE	OK	34.1303	60.6171	0.82867	2.60486	5e-05	0.000508811	yes	protein_coding	Bifunctional inhibitor/lipid-transfer protein/seed storage 2S albumin superfamily protein		Bifunctional inhibitor/lipid-transfer protein/seed storage 2S albumin superfamily protein; FUNCTIONS IN: lipid binding; INVOLVED IN: lipid transport; LOCATED IN: endomembrane system; CONTAINS InterPro DOMAIN/s: Bifunctional inhibitor/plant lipid transfer protein/seed storage (InterPro:IPR016140), Plant lipid transfer protein/seed storage/trypsin-alpha amylase inhibitor (InterPro:IPR003612), Plant…
AT1G67730	KCR1	1:25391459-25393610	W	OE	OK	40.7682	60.3347	0.565544	2.32681	0.0012	0.00798517	yes	protein_coding	beta-ketoacyl reductase 1	Encodes one of the two Arabidopsis homologues to YBR159w encoding a S. cerevisiae beta-ketoacyl reductase (KCR), which catalyzes the first reduction during VLCFA (very long chain fatty acids, >18 carbon) elongation: KCR1 (At1g67730), KCR2 (At1g24470). Complementation of the yeast ybr159Delta mutant demonstrated that the two KCR proteins are divergent and that only AtKCR1 can restore heterologous …	beta-ketoacyl reductase 1 (KCR1); FUNCTIONS IN: oxidoreductase activity, ketoreductase activity, acetoacetyl-CoA reductase activity; INVOLVED IN: very long-chain fatty acid biosynthetic process, embryo development, cuticle development; LOCATED IN: endoplasmic reticulum, membrane; EXPRESSED IN: 26 plant structures; EXPRESSED DURING: 14 growth stages; CONTAINS InterPro DOMAIN/s: Short-chain dehydro…
AT4G24510	CER2	4:12660748-12667199	W	OE	OK	49.0208	60.0112	0.291836	3.34492	0.0287041	0.049678	yes	protein_coding	HXXXD-type acyl-transferase family protein	Involved in C28 to C30 fatty acid elongation.	ECERIFERUM 2 (CER2); FUNCTIONS IN: transferase activity, transferring acyl groups other than amino-acyl groups, transferase activity; INVOLVED IN: wax biosynthetic process; LOCATED IN: nucleus; EXPRESSED IN: 23 plant structures; EXPRESSED DURING: 13 growth stages; CONTAINS InterPro DOMAIN/s: Transferase (InterPro:IPR003480); BEST Arabidopsis thaliana protein match is: HXXXD-type acyl-transferase …
AT2G36060	MMZ3	2:15142676-15144182	W	OE	OK	43.7975	59.7861	0.44896	1.54968	0.0114	0.0485715	yes	protein_coding	MMS ZWEI homologue 3	MMZ3/UEV1C encodes a protein that may play a role in DNA damage responses and error-free post-replicative DNA repair by participating in lysine-63-based polyubiquitination reactions. UEV1C can form diubiquitin and triubiquitin chains in combination with UBC13A/UBC35 in vitro. It can also functionally complement an mms2 mutation in budding yeast, both by increasing mms2 mutant viability in the pre…	MMS ZWEI homologue 3 (MMZ3); CONTAINS InterPro DOMAIN/s: Ubiquitin-conjugating enzyme/RWD-like (InterPro:IPR016135), Ubiquitin-conjugating enzyme, E2 (InterPro:IPR000608); BEST Arabidopsis thaliana protein match is: ubiquitin E2 variant 1D-4 (TAIR:AT3G52560.1); Has 2913 Blast hits to 2913 proteins in 284 species: Archae - 0; Bacteria - 0; Metazoa - 1555; Fungi - 342; Plants - 599; Viruses - 0; Ot…
AT1G48760	delta-ADR	1:18035966-18039405	W	OE	OK	42.0785	59.4003	0.497385	1.72125	0.00395	0.0212239	yes	protein_coding	delta-adaptin		delta-adaptin (delta-ADR); FUNCTIONS IN: protein transporter activity, clathrin binding, binding; INVOLVED IN: intracellular protein transport, vesicle-mediated transport, protein transport; LOCATED IN: membrane coat, Golgi apparatus; EXPRESSED IN: 22 plant structures; EXPRESSED DURING: 13 growth stages; CONTAINS InterPro DOMAIN/s: Armadillo-like helical (InterPro:IPR011989), Armadillo-type fold …
AT3G22968	CPuORF59	3:8152037-8154149	W	OE	OK	35.157	59.3407	0.75521	2.59646	5e-05	0.000508811	yes	protein_coding	conserved peptide upstream open reading frame 59	Upstream open reading frames (uORFs) are small open reading frames found in the 5' UTR of a mature mRNA, and can potentially mediate translational regulation of the largest, or major, ORF (mORF). CPuORF59 represents a conserved upstream opening reading frame relative to major ORF AT3G22970.1	conserved peptide upstream open reading frame 59 (CPuORF59); Has 30201 Blast hits to 17322 proteins in 780 species: Archae - 12; Bacteria - 1396; Metazoa - 17338; Fungi - 3422; Plants - 5037; Viruses - 0; Other Eukaryotes - 2996 (source: NCBI BLink).
AT5G54190	PORA	5:21990911-21992812	W	OE	OK	42.2711	58.8381	0.477079	1.52853	0.00745	0.0350629	yes	protein_coding	protochlorophyllide oxidoreductase A	light-dependent NADPH:protochlorophyllide oxidoreductase A	protochlorophyllide oxidoreductase A (PORA); FUNCTIONS IN: oxidoreductase activity, protochlorophyllide reductase activity; INVOLVED IN: chlorophyll biosynthetic process, response to ethylene stimulus; LOCATED IN: chloroplast; EXPRESSED IN: 11 plant structures; EXPRESSED DURING: 6 growth stages; CONTAINS InterPro DOMAIN/s: Light-dependent protochlorophyllide reductase (InterPro:IPR005979), NAD(P)…
AT4G14540	NF-YB3	4:8344615-8345218	W	OE	OK	29.6344	58.2749	0.9756	3.77271	5e-05	0.000508811	yes	protein_coding	nuclear factor Y, subunit B3		nuclear factor Y, subunit B3 (NF-YB3); FUNCTIONS IN: sequence-specific DNA binding transcription factor activity; INVOLVED IN: regulation of transcription, DNA-dependent; LOCATED IN: nucleus, intracellular; EXPRESSED IN: 21 plant structures; EXPRESSED DURING: 13 growth stages; CONTAINS InterPro DOMAIN/s: Transcription factor, CBFA/NFYB, DNA topoisomerase (InterPro:IPR003957), Transcription factor…
AT2G21250	AT2G21250	2:9103180-9105187	W	OE	OK	39.9111	58.1202	0.542251	1.7384	0.0018	0.0111798	yes	protein_coding	NAD(P)-linked oxidoreductase superfamily protein		NAD(P)-linked oxidoreductase superfamily protein; FUNCTIONS IN: oxidoreductase activity; INVOLVED IN: response to cadmium ion; EXPRESSED IN: cultured cell, leaf; EXPRESSED DURING: seedling growth; CONTAINS InterPro DOMAIN/s: Aldo/keto reductase (InterPro:IPR001395), Aldo/keto reductase subgroup (InterPro:IPR020471), Aldo/keto reductase, conserved site (InterPro:IPR018170); BEST Arabidopsis thalia…
AT4G36850	AT4G36850	4:17353290-17355891	W	OE	OK	36.8495	58.0378	0.65535	2.40205	0.00015	0.0013823	yes	protein_coding	PQ-loop repeat family protein / transmembrane family protein		PQ-loop repeat family protein / transmembrane family protein; CONTAINS InterPro DOMAIN/s: Cystinosin/ERS1p repeat (InterPro:IPR006603); BEST Arabidopsis thaliana protein match is: PQ-loop repeat family protein / transmembrane family protein (TAIR:AT2G41050.1); Has 883 Blast hits to 635 proteins in 156 species: Archae - 0; Bacteria - 0; Metazoa - 204; Fungi - 499; Plants - 92; Viruses - 0; Other E…
AT4G29480	AT4G29480	4:14486040-14487777	W	OE	OK	39.2844	57.6802	0.554119	2.26238	0.00205	0.0123868	yes	protein_coding	Mitochondrial ATP synthase subunit G protein		Mitochondrial ATP synthase subunit G protein; FUNCTIONS IN: hydrogen ion transmembrane transporter activity; INVOLVED IN: proton transport, ATP synthesis coupled proton transport; LOCATED IN: mitochondrion; EXPRESSED IN: 25 plant structures; EXPRESSED DURING: 13 growth stages; CONTAINS InterPro DOMAIN/s: ATPase, F0 complex, subunit G, mitochondrial (InterPro:IPR006808); BEST Arabidopsis thaliana …
AT5G42890	ATSCP2	5:17194196-17196032	W	OE	OK	38.1811	57.6714	0.595	2.45895	0.0012	0.00798517	yes	protein_coding	sterol carrier protein 2		sterol carrier protein 2 (SCP2); FUNCTIONS IN: oxidoreductase activity, sterol binding; INVOLVED IN: glyoxylate metabolic process, intracellular lipid transport, fatty acid beta-oxidation, seed germination; LOCATED IN: peroxisome; EXPRESSED IN: 32 plant structures; EXPRESSED DURING: 16 growth stages; CONTAINS InterPro DOMAIN/s: SCP2 sterol-binding domain (InterPro:IPR003033), Short-chain dehydrog…
AT3G02020	AK3	3:340545-343835	W	OE	OK	37.2799	56.7137	0.605298	2.23183	0.0002	0.00178111	yes	protein_coding	aspartate kinase 3	encodes a monofunctional aspartate kinase	aspartate kinase 3 (AK3); CONTAINS InterPro DOMAIN/s: Aspartate kinase, conserved site (InterPro:IPR018042), Aspartate/glutamate/uridylate kinase (InterPro:IPR001048), Amino acid-binding ACT (InterPro:IPR002912), Aspartate kinase domain (InterPro:IPR001341); BEST Arabidopsis thaliana protein match is: Aspartate kinase family protein (TAIR:AT5G14060.2); Has 11044 Blast hits to 11020 proteins in 25…
AT3G15095	AT3G15095	3:5081779-5084240	W	OE	OK	41.3975	56.2662	0.442726	1.36448	0.0096	0.0427923	yes	protein_coding			unknown protein; FUNCTIONS IN: molecular_function unknown; INVOLVED IN: biological_process unknown; EXPRESSED IN: 22 plant structures; EXPRESSED DURING: 13 growth stages; Has 30201 Blast hits to 17322 proteins in 780 species: Archae - 12; Bacteria - 1396; Metazoa - 17338; Fungi - 3422; Plants - 5037; Viruses - 0; Other Eukaryotes - 2996 (source: NCBI BLink).
AT5G64430	AT5G64430	5:25762269-25764154	W	OE	OK	40.6086	55.6002	0.453304	1.65951	0.00785	0.0365538	yes	protein_coding	Octicosapeptide/Phox/Bem1p family protein		Octicosapeptide/Phox/Bem1p family protein; FUNCTIONS IN: molecular_function unknown; INVOLVED IN: biological_process unknown; LOCATED IN: chloroplast envelope; EXPRESSED IN: cultured cell; CONTAINS InterPro DOMAIN/s: Octicosapeptide/Phox/Bem1p (InterPro:IPR000270); BEST Arabidopsis thaliana protein match is: Octicosapeptide/Phox/Bem1p family protein (TAIR:AT5G09620.1); Has 1807 Blast hits to 1807…
AT3G48550	AT3G48550	3:17993998-17994734	W	OE	OK	26.146	55.0237	1.07347	3.99565	5e-05	0.000508811	yes	protein_coding			BEST Arabidopsis thaliana protein match is: C2H2-like zinc finger protein (TAIR:AT2G01940.3); Has 78 Blast hits to 78 proteins in 11 species: Archae - 0; Bacteria - 0; Metazoa - 0; Fungi - 0; Plants - 78; Viruses - 0; Other Eukaryotes - 0 (source: NCBI BLink).
AT4G14870	SECE1	4:8517191-8517902	W	OE	OK	33.1574	54.1935	0.708791	2.66286	0.00025	0.00216403	yes	protein_coding	secE/sec61-gamma protein transport protein	Encodes a component of the thylakoid-localized Sec system involved in the translocation of cytoplasmic proteins into plastid.	secE/sec61-gamma protein transport protein; FUNCTIONS IN: P-P-bond-hydrolysis-driven protein transmembrane transporter activity; INVOLVED IN: intracellular protein transport, protein secretion, protein targeting; LOCATED IN: chloroplast thylakoid membrane, chloroplast; EXPRESSED IN: 22 plant structures; EXPRESSED DURING: 13 growth stages; CONTAINS InterPro DOMAIN/s: Protein secE/sec61-gamma prote…
AT3G62820	AT3G62820	3:23229748-23230501	W	OE	OK	35.7604	53.8444	0.590436	2.46038	0.00105	0.00715535	yes	protein_coding	Plant invertase/pectin methylesterase inhibitor superfamily protein		Plant invertase/pectin methylesterase inhibitor superfamily protein; FUNCTIONS IN: enzyme inhibitor activity, pectinesterase inhibitor activity, pectinesterase activity; INVOLVED IN: biological_process unknown; LOCATED IN: endomembrane system; EXPRESSED IN: 22 plant structures; EXPRESSED DURING: 13 growth stages; CONTAINS InterPro DOMAIN/s: Pectinesterase inhibitor (InterPro:IPR006501); BEST Arab…
AT1G60000	AT1G60000	1:22093568-22094626	W	OE	OK	28.0653	53.0848	0.919513	2.892	5e-05	0.000508811	yes	protein_coding	RNA-binding (RRM/RBD/RNP motifs) family protein		RNA-binding (RRM/RBD/RNP motifs) family protein; FUNCTIONS IN: RNA binding; INVOLVED IN: biological_process unknown; LOCATED IN: chloroplast; EXPRESSED IN: 22 plant structures; EXPRESSED DURING: 13 growth stages; Has 8 Blast hits to 8 proteins in 2 species: Archae - 0; Bacteria - 0; Metazoa - 0; Fungi - 0; Plants - 8; Viruses - 0; Other Eukaryotes - 0 (source: NCBI BLink).
AT5G47640	NF-YB2	5:19309226-19312438	W	OE	OK	31.0366	53.029	0.772813	2.26682	0.00085	0.00603902	yes	protein_coding	nuclear factor Y, subunit B2		nuclear factor Y, subunit B2 (NF-YB2); FUNCTIONS IN: sequence-specific DNA binding transcription factor activity; INVOLVED IN: regulation of transcription, DNA-dependent; LOCATED IN: nucleus, intracellular; EXPRESSED IN: 23 plant structures; EXPRESSED DURING: 13 growth stages; CONTAINS InterPro DOMAIN/s: Transcription factor, CBFA/NFYB, DNA topoisomerase (InterPro:IPR003957), Transcription factor…
AT2G27820	PD1	2:11856767-11858288	W	OE	OK	39.1477	52.9264	0.435061	1.73393	0.0099	0.0437093	yes	protein_coding	prephenate dehydratase 1	Encodes a plastid-localized arogenate dehydratase involved in phenylalanine biosynthesis. Not less than six genes encoding ADT were identi&#64257;ed in the Arabidopsis genome: ADT1 [At1g11790]; ADT2 [At3g07630]; ADT3 [At2g27820]; ADT4 [At3g44720]; ADT5 [At5g22630]; and ADT6 [At1g08250].	prephenate dehydratase 1 (PD1); CONTAINS InterPro DOMAIN/s: Prephenate dehydratase (InterPro:IPR001086), Prephenate dehydratase, conserved site (InterPro:IPR018528); BEST Arabidopsis thaliana protein match is: arogenate dehydratase 6 (TAIR:AT1G08250.1); Has 7147 Blast hits to 7145 proteins in 2247 species: Archae - 179; Bacteria - 4014; Metazoa - 4; Fungi - 119; Plants - 265; Viruses - 0; Other E…
AT2G33470	ATGLTP1	2:14176362-14178653	W	OE	OK	34.9272	52.8836	0.598469	2.03381	0.001	0.00687356	yes	protein_coding	glycolipid transfer protein 1		glycolipid transfer protein 1 (GLTP1); FUNCTIONS IN: glycolipid transporter activity, glycolipid binding; INVOLVED IN: glycolipid transport; LOCATED IN: plasma membrane; EXPRESSED IN: 25 plant structures; EXPRESSED DURING: 15 growth stages; CONTAINS InterPro DOMAIN/s: Glycolipid transfer protein, GLTP (InterPro:IPR014830); BEST Arabidopsis thaliana protein match is: Glycolipid transfer protein (G…
AT4G31990	AAT3	4:15470750-15473856	W	OE	OK	39.1052	52.8258	0.433883	1.48305	0.0107	0.0462862	yes	protein_coding	aspartate aminotransferase 5	Encodes a plastid-localized aspartate aminotransferase. Does not display any PAT (glutamate/aspartate-prephenate aminotransferase) activity even in the presence of a high concentration of prephenate.	aspartate aminotransferase 5 (ASP5); CONTAINS InterPro DOMAIN/s: Aminotransferase, class I/classII (InterPro:IPR004839), Pyridoxal phosphate-dependent transferase, major domain (InterPro:IPR015424), Aminotransferases, class-I, pyridoxal-phosphate-binding site (InterPro:IPR004838), Aspartate/other aminotransferase (InterPro:IPR000796), Pyridoxal phosphate-dependent transferase, major region, subdo…
AT3G26960	AT3G26960	3:9944667-9945579	W	OE	OK	34.9527	52.791	0.594889	2.62433	0.001	0.00687356	yes	protein_coding	Pollen Ole e 1 allergen and extensin family protein		Pollen Ole e 1 allergen and extensin family protein; FUNCTIONS IN: molecular_function unknown; INVOLVED IN: biological_process unknown; LOCATED IN: endomembrane system; EXPRESSED IN: 21 plant structures; EXPRESSED DURING: 13 growth stages; CONTAINS InterPro DOMAIN/s: Pollen Ole e 1 allergen/extensin (InterPro:IPR006041); BEST Arabidopsis thaliana protein match is: Pollen Ole e 1 allergen and exte…
AT2G44120	AT2G44120	2:18249041-18251156	W	OE	OK	36.6624	52.126	0.507703	1.64854	0.0035	0.0191702	yes	protein_coding	Ribosomal protein L30/L7 family protein		Ribosomal protein L30/L7 family protein; FUNCTIONS IN: structural constituent of ribosome, transcription regulator activity; INVOLVED IN: translation; LOCATED IN: in 7 components; EXPRESSED IN: 22 plant structures; EXPRESSED DURING: 13 growth stages; CONTAINS InterPro DOMAIN/s: Ribosomal protein L30, N-terminal (InterPro:IPR012988), Ribosomal protein L30p/L7e, conserved region (InterPro:IPR000517…
ATCG00430	PSBG	Pt:49256-49934	W	OE	OK	35.9934	51.8409	0.526357	2.34827	0.0047	0.0243597	yes	protein_coding	photosystem II reaction center protein G	Encodes a protein which was originally thought to be part of photosystem II but its wheat homolog was later shown to encode for subunit K of NADH dehydrogenase.	photosystem II reaction center protein G (PSBG); FUNCTIONS IN: 4 iron, 4 sulfur cluster binding, quinone binding, NADH dehydrogenase (ubiquinone) activity, oxidoreductase activity, acting on NADH or NADPH; INVOLVED IN: oxidation reduction; LOCATED IN: chloroplast, respiratory chain complex I; EXPRESSED IN: 22 plant structures; EXPRESSED DURING: 13 growth stages; CONTAINS InterPro DOMAIN/s: NADH:u…
AT5G22740	ATCSLA2	5:7554927-7560073	W	OE	OK	35.7521	51.6462	0.530633	1.89939	0.0026	0.0151295	yes	protein_coding	cellulose synthase-like A02	encodes a beta-mannan synthase based on in vitro enzyme assays from heterologously expressed protein	cellulose synthase-like A02 (CSLA02); CONTAINS InterPro DOMAIN/s: Glycosyl transferase, family 2 (InterPro:IPR001173); BEST Arabidopsis thaliana protein match is: Nucleotide-diphospho-sugar transferases superfamily protein (TAIR:AT5G03760.1); Has 5133 Blast hits to 5129 proteins in 1484 species: Archae - 200; Bacteria - 4017; Metazoa - 35; Fungi - 91; Plants - 482; Viruses - 11; Other Eukaryotes …
AT2G18280	TLP2	2:7945997-7950329	W	OE	OK	37.5465	51.6324	0.459599	1.65642	0.011	0.047302	yes	protein_coding	tubby like protein 2	Member of TLP family	tubby like protein 2 (TLP2); CONTAINS InterPro DOMAIN/s: F-box domain, cyclin-like (InterPro:IPR001810), Tubby, C-terminal, conserved site (InterPro:IPR018066), Tubby, C-terminal (InterPro:IPR000007); BEST Arabidopsis thaliana protein match is: tubby like protein 3 (TAIR:AT2G47900.3); Has 35333 Blast hits to 34131 proteins in 2444 species: Archae - 798; Bacteria - 22429; Metazoa - 974; Fungi - 99…
AT3G60530	GATA4	3:22373214-22374387	W	OE	OK	36.3543	51.5592	0.504104	2.0152	0.0044	0.0231208	yes	protein_coding	GATA transcription factor 4	Encodes a member of the GATA factor family of zinc finger transcription factors.	GATA transcription factor 4 (GATA4); CONTAINS InterPro DOMAIN/s: Zinc finger, NHR/GATA-type (InterPro:IPR013088), Transcription factor, GATA, plant (InterPro:IPR016679), Zinc finger, GATA-type (InterPro:IPR000679); BEST Arabidopsis thaliana protein match is: GATA transcription factor 2 (TAIR:AT2G45050.1); Has 1515 Blast hits to 1478 proteins in 168 species: Archae - 0; Bacteria - 0; Metazoa - 43;…
AT2G42610	LSH10	2:17747916-17750440	W	OE	OK	22.4363	51.4314	1.19682	3.65974	5e-05	0.000508811	yes	protein_coding	Protein of unknown function (DUF640)		LIGHT SENSITIVE HYPOCOTYLS 10 (LSH10); FUNCTIONS IN: molecular_function unknown; INVOLVED IN: biological_process unknown; LOCATED IN: cellular_component unknown; EXPRESSED IN: 15 plant structures; EXPRESSED DURING: 11 growth stages; CONTAINS InterPro DOMAIN/s: Protein of unknown function DUF640 (InterPro:IPR006936); BEST Arabidopsis thaliana protein match is: Protein of unknown function (DUF640) …
AT5G02610	AT5G02610	5:587507-588800	W	OE	OK	36.6488	51.3657	0.48704	1.491	0.00805	0.0372874	yes	protein_coding	Ribosomal L29 family protein		Ribosomal L29 family protein ; FUNCTIONS IN: structural constituent of ribosome; INVOLVED IN: translation, ribosome biogenesis; LOCATED IN: ribosome, cytosolic large ribosomal subunit; EXPRESSED IN: 24 plant structures; EXPRESSED DURING: 15 growth stages; CONTAINS InterPro DOMAIN/s: Ribosomal protein L29 (InterPro:IPR001854); BEST Arabidopsis thaliana protein match is: Ribosomal L29 family protei…
AT5G64180	AT5G64180	5:25677079-25678357	W	OE	OK	34.8257	51.317	0.559283	2.27121	0.00165	0.0103873	yes	protein_coding			unknown protein; Has 1807 Blast hits to 1807 proteins in 277 species: Archae - 0; Bacteria - 0; Metazoa - 736; Fungi - 347; Plants - 385; Viruses - 0; Other Eukaryotes - 339 (source: NCBI BLink).
AT1G47395	AT1G47395	1:17383033-17383408	W	OE	OK	31.7154	51.2408	0.692108	3.48422	0.0022	0.0131834	yes	protein_coding			unknown protein; FUNCTIONS IN: molecular_function unknown; INVOLVED IN: biological_process unknown; LOCATED IN: endomembrane system; BEST Arabidopsis thaliana protein match is: unknown protein (TAIR:AT1G47400.1); Has 9 Blast hits to 9 proteins in 2 species: Archae - 0; Bacteria - 0; Metazoa - 0; Fungi - 0; Plants - 9; Viruses - 0; Other Eukaryotes - 0 (source: NCBI BLink).
AT3G52090	NRPD11	3:19317848-19319123	W	OE	OK	31.498	51.002	0.695296	2.12859	0.00015	0.0013823	yes	protein_coding	DNA-directed RNA polymerase, RBP11-like	Non-catalytic subunit common to nuclear DNA-dependent RNA polymerases II, IV and V; homologous to budding yeast RPB11 and the E. oli RNA polymerase alpha subunit.	NRPB11; FUNCTIONS IN: DNA-directed RNA polymerase activity, DNA binding; INVOLVED IN: transcription; LOCATED IN: DNA-directed RNA polymerase V complex, DNA-directed RNA polymerase II, holoenzyme, DNA-directed RNA polymerase II, core complex, DNA-directed RNA polymerase IV complex; EXPRESSED IN: 22 plant structures; EXPRESSED DURING: 13 growth stages; CONTAINS InterPro DOMAIN/s: DNA-directed RNA p…
AT2G35820	AT2G35820	2:15050911-15053275	W	OE	OK	28.4364	50.6647	0.833241	1.954	0.00955	0.0426378	yes	protein_coding	ureidoglycolate hydrolases		ureidoglycolate hydrolases; FUNCTIONS IN: ureidoglycolate hydrolase activity; INVOLVED IN: allantoin catabolic process; LOCATED IN: cellular_component unknown; EXPRESSED IN: 17 plant structures; EXPRESSED DURING: 13 growth stages; CONTAINS InterPro DOMAIN/s: Ureidoglycolate hydrolase (InterPro:IPR007247); BEST Arabidopsis thaliana protein match is: unknown protein (TAIR:AT2G35810.1); Has 155 Blas…
AT3G32930	AT3G32930	3:13489517-13490849	W	OE	OK	36.38	50.642	0.47719	1.93538	0.00595	0.0293438	yes	protein_coding			unknown protein; FUNCTIONS IN: molecular_function unknown; INVOLVED IN: biological_process unknown; LOCATED IN: chloroplast envelope; EXPRESSED IN: 22 plant structures; EXPRESSED DURING: 13 growth stages; Has 57 Blast hits to 57 proteins in 11 species: Archae - 0; Bacteria - 0; Metazoa - 0; Fungi - 0; Plants - 57; Viruses - 0; Other Eukaryotes - 0 (source: NCBI BLink).
AT1G80050	PHT1.1	1:30111513-30113324	W	OE	OK	18.3621	50.4786	1.45894	5.4117	5e-05	0.000508811	yes	protein_coding	adenine phosphoribosyl transferase 2	Encodes an adenosine phosphoribosyl transferase(E.C:2.4.2.7), a constitutively expressed enzyme involved in the one-step salvage of adenine to AMP. This isozyme has high affinity for cytokinins and is likely to be localized to the cytosol.	adenine phosphoribosyl transferase 2 (APT2); FUNCTIONS IN: phosphate transmembrane transporter activity, adenine phosphoribosyltransferase activity; INVOLVED IN: adenine salvage; LOCATED IN: cytosol, plasma membrane; EXPRESSED IN: 21 plant structures; EXPRESSED DURING: 13 growth stages; CONTAINS InterPro DOMAIN/s: Adenine phosphoribosyl transferase (InterPro:IPR005764), Phosphoribosyltransferase …
AT5G35680	AT5G35680	5:13856102-13859013	W	OE	OK	34.1214	50.2994	0.559863	1.68584	0.003	0.0169661	yes	protein_coding	Nucleic acid-binding, OB-fold-like protein		Nucleic acid-binding, OB-fold-like protein; FUNCTIONS IN: RNA binding, translation initiation factor activity; INVOLVED IN: translational initiation; LOCATED IN: cellular_component unknown; EXPRESSED IN: 24 plant structures; EXPRESSED DURING: 15 growth stages; CONTAINS InterPro DOMAIN/s: Nucleic acid-binding, OB-fold (InterPro:IPR012340), Nucleic acid-binding, OB-fold-like (InterPro:IPR016027), T…
AT3G01470	HD-ZIP-1	3:173315-184403	W	OE	OK	34.4226	49.9378	0.536777	1.56553	0.0087	0.0395948	yes	protein_coding	homeobox 1	Encodes a homeodomain leucine zipper class I (HD-Zip I) transcriptional activator involved in leaf development.	homeobox 1 (HB-1); FUNCTIONS IN: sequence-specific DNA binding, DNA binding, transcription activator activity, protein homodimerization activity, sequence-specific DNA binding transcription factor activity; INVOLVED IN: response to salt stress, response to blue light, positive regulation of transcription, regulation of transcription, DNA-dependent, leaf morphogenesis; LOCATED IN: nucleus; EXPRESS…
AT4G29905	AT4G29905	4:14626920-14627631	W	OE	OK	24.9633	49.8484	0.997736	3.98009	5e-05	0.000508811	yes	protein_coding			unknown protein; BEST Arabidopsis thaliana protein match is: unknown protein (TAIR:AT5G57123.1); Has 73 Blast hits to 73 proteins in 13 species: Archae - 0; Bacteria - 0; Metazoa - 0; Fungi - 0; Plants - 73; Viruses - 0; Other Eukaryotes - 0 (source: NCBI BLink).
AT1G62560	FMO GS-OX3	1:23159822-23162649	W	OE	OK	36.1265	49.7866	0.4627	1.7119	0.00625	0.0304544	yes	protein_coding	flavin-monooxygenase glucosinolate S-oxygenase 3	belongs to the flavin-monooxygenase (FMO) family, encodes a glucosinolate S-oxygenase that catalyzes the conversion of methylthioalkyl glucosinolates to methylsulfinylalkyl glucosinolates	flavin-monooxygenase glucosinolate S-oxygenase 3 (FMO GS-OX3); CONTAINS InterPro DOMAIN/s: Flavin-containing monooxygenase FMO (InterPro:IPR000960), Flavin-containing monooxygenase-like (InterPro:IPR020946); BEST Arabidopsis thaliana protein match is: flavin-monooxygenase glucosinolate S-oxygenase 2 (TAIR:AT1G62540.1); Has 15604 Blast hits to 15117 proteins in 1989 species: Archae - 85; Bacteria …
AT1G28400	AT1G28400	1:9972383-9973793	W	OE	OK	34.5981	49.6498	0.521092	1.94173	0.0033	0.0183396	yes	protein_coding			unknown protein; FUNCTIONS IN: molecular_function unknown; INVOLVED IN: biological_process unknown; LOCATED IN: endomembrane system; EXPRESSED IN: 22 plant structures; EXPRESSED DURING: 13 growth stages; BEST Arabidopsis thaliana protein match is: unknown protein (TAIR:AT2G33850.1); Has 45374 Blast hits to 18870 proteins in 668 species: Archae - 72; Bacteria - 1460; Metazoa - 1191; Fungi - 1038; …
AT4G15780	ATVAMP724	4:8979888-8981768	W	OE	OK	35.3073	49.4609	0.486325	1.89341	0.00575	0.0285856	yes	protein_coding	vesicle-associated membrane protein 724	member of VAMP72 Gene Family	vesicle-associated membrane protein 724 (VAMP724); FUNCTIONS IN: molecular_function unknown; INVOLVED IN: transport, vesicle-mediated transport; LOCATED IN: plasma membrane; EXPRESSED IN: 22 plant structures; EXPRESSED DURING: 13 growth stages; CONTAINS InterPro DOMAIN/s: Longin (InterPro:IPR010908), Longin-like (InterPro:IPR011012), Synaptobrevin (InterPro:IPR001388); BEST Arabidopsis thaliana p…
AT3G01740	AT3G01740	3:267820-268838	W	OE	OK	35.4667	49.2809	0.474565	1.97153	0.0082	0.0378247	yes	protein_coding	Mitochondrial ribosomal protein L37		Mitochondrial ribosomal protein L37; CONTAINS InterPro DOMAIN/s: Ribosomal protein L37, mitochondrial (InterPro:IPR013870); BEST Arabidopsis thaliana protein match is: Mitochondrial ribosomal protein L37 (TAIR:AT5G14290.1); Has 178 Blast hits to 178 proteins in 92 species: Archae - 0; Bacteria - 0; Metazoa - 64; Fungi - 40; Plants - 51; Viruses - 0; Other Eukaryotes - 23 (source: NCBI BLink).
AT1G53070	AT1G53070	1:19778332-19779373	W	OE	OK	31.4332	49.1242	0.644146	2.7133	0.0003	0.00253376	yes	protein_coding	Legume lectin family protein		Legume lectin family protein; FUNCTIONS IN: carbohydrate binding, binding; INVOLVED IN: response to karrikin; LOCATED IN: cell wall, plant-type cell wall; EXPRESSED IN: 23 plant structures; EXPRESSED DURING: 13 growth stages; CONTAINS InterPro DOMAIN/s: Legume lectin, beta chain (InterPro:IPR001220), Concanavalin A-like lectin/glucanase, subgroup (InterPro:IPR013320), Concanavalin A-like lectin/g…
AT2G29310	AT2G29310	2:12590057-12591363	W	OE	OK	34.7851	48.8966	0.491265	1.57965	0.00755	0.0354336	yes	protein_coding	NAD(P)-binding Rossmann-fold superfamily protein		NAD(P)-binding Rossmann-fold superfamily protein; FUNCTIONS IN: oxidoreductase activity, binding, catalytic activity; INVOLVED IN: oxidation reduction, metabolic process; EXPRESSED IN: 22 plant structures; EXPRESSED DURING: 13 growth stages; CONTAINS InterPro DOMAIN/s: NAD(P)-binding domain (InterPro:IPR016040), Glucose/ribitol dehydrogenase (InterPro:IPR002347), Short-chain dehydrogenase/reducta…
AT4G34630	AT4G34630	4:16536864-16537746	W	OE	OK	21.4837	48.8828	1.18609	4.54752	5e-05	0.000508811	yes	protein_coding			unknown protein; Has 30 Blast hits to 30 proteins in 10 species: Archae - 0; Bacteria - 2; Metazoa - 0; Fungi - 0; Plants - 24; Viruses - 0; Other Eukaryotes - 4 (source: NCBI BLink).
AT4G15930	AT4G15930	4:9036221-9038062	W	OE	OK	33.5968	48.349	0.525161	2.12104	0.00435	0.0228797	yes	protein_coding	Dynein light chain type 1 family protein		Dynein light chain type 1 family protein; FUNCTIONS IN: microtubule motor activity; INVOLVED IN: microtubule-based process; LOCATED IN: microtubule associated complex; EXPRESSED IN: 23 plant structures; EXPRESSED DURING: 13 growth stages; CONTAINS InterPro DOMAIN/s: Dynein light chain, type 1/2, conserved site (InterPro:IPR019763), Dynein light chain, type 1/2 (InterPro:IPR001372); BEST Arabidops…
AT4G31730	GDU1	4:15361090-15361850	W	OE	OK	26.8866	48.2875	0.844764	3.09503	5e-05	0.000508811	yes	protein_coding	glutamine dumper 1	Glutamine dumper1 is a putative transmembrane protein. It is involved in glutamine secretion	glutamine dumper 1 (GDU1); FUNCTIONS IN: molecular_function unknown; INVOLVED IN: glutamine secretion, regulation of amino acid export; LOCATED IN: integral to membrane, nucleus; EXPRESSED IN: 10 plant structures; EXPRESSED DURING: F mature embryo stage, petal differentiation and expansion stage; BEST Arabidopsis thaliana protein match is: glutamine dumper 4 (TAIR:AT2G24762.1); Has 157 Blast hits…
AT1G01730	AT1G01730	1:270955-272061	W	OE	OK	35.4951	48.2342	0.442437	1.72192	0.0117	0.0495461	yes	protein_coding			unknown protein; FUNCTIONS IN: molecular_function unknown; INVOLVED IN: biological_process unknown; LOCATED IN: chloroplast; EXPRESSED IN: 23 plant structures; EXPRESSED DURING: 13 growth stages; Has 42 Blast hits to 42 proteins in 17 species: Archae - 0; Bacteria - 2; Metazoa - 5; Fungi - 1; Plants - 34; Viruses - 0; Other Eukaryotes - 0 (source: NCBI BLink).
AT3G19680	AT3G19680	3:6840280-6842856	W	OE	OK	31.69	48.1768	0.604313	1.95113	0.0005	0.00386857	yes	protein_coding	Protein of unknown function (DUF1005)		Protein of unknown function (DUF1005); LOCATED IN: plasma membrane; EXPRESSED IN: 22 plant structures; EXPRESSED DURING: 13 growth stages; CONTAINS InterPro DOMAIN/s: Protein of unknown function DUF1005 (InterPro:IPR010410); BEST Arabidopsis thaliana protein match is: Protein of unknown function (DUF1005) (TAIR:AT1G50040.1); Has 782 Blast hits to 189 proteins in 38 species: Archae - 0; Bacteria -…
AT3G19550	AT3G19550	3:6787240-6788292	W	OE	OK	29.1775	47.6045	0.706242	2.90128	0.0003	0.00253376	yes	protein_coding			unknown protein; FUNCTIONS IN: molecular_function unknown; INVOLVED IN: biological_process unknown; LOCATED IN: mitochondrion; EXPRESSED IN: 15 plant structures; EXPRESSED DURING: 9 growth stages; Has 36 Blast hits to 36 proteins in 8 species: Archae - 0; Bacteria - 0; Metazoa - 0; Fungi - 0; Plants - 36; Viruses - 0; Other Eukaryotes - 0 (source: NCBI BLink).
AT4G14615	AT4G14615	4:8383763-8385079	W	OE	OK	31.9191	47.3636	0.56936	2.4919	0.004	0.0214443	yes	protein_coding			unknown protein; FUNCTIONS IN: molecular_function unknown; INVOLVED IN: biological_process unknown; LOCATED IN: endomembrane system; EXPRESSED IN: 24 plant structures; EXPRESSED DURING: 15 growth stages; CONTAINS InterPro DOMAIN/s: Protein of unknown function DUF2346 (InterPro:IPR018625); BEST Arabidopsis thaliana protein match is: unknown protein (TAIR:AT1G52825.1); Has 30201 Blast hits to 17322…
AT2G29020	AT2G29020	2:12469723-12471700	W	OE	OK	30.5614	46.8447	0.616177	2.54872	0.0008	0.00573998	yes	protein_coding	Rab5-interacting family protein		Rab5-interacting family protein; CONTAINS InterPro DOMAIN/s: Rab5-interacting (InterPro:IPR010742); BEST Arabidopsis thaliana protein match is: Rab5-interacting family protein (TAIR:AT5G59410.1); Has 196 Blast hits to 196 proteins in 85 species: Archae - 0; Bacteria - 0; Metazoa - 128; Fungi - 0; Plants - 50; Viruses - 0; Other Eukaryotes - 18 (source: NCBI BLink).
AT1G21600	PTAC6	1:7570885-7573846	W	OE	OK	33.9895	46.8212	0.462071	1.48416	0.0073	0.0344736	yes	protein_coding	plastid transcriptionally active 6	Present in transcriptionally active plastid chromosomes. Involved in plastid gene expression.	plastid transcriptionally active 6 (PTAC6); FUNCTIONS IN: molecular_function unknown; INVOLVED IN: positive regulation of transcription, DNA-dependent, transcription from plastid promoter; LOCATED IN: plastid chromosome, nucleoid; EXPRESSED IN: 22 plant structures; EXPRESSED DURING: 13 growth stages; Has 35333 Blast hits to 34131 proteins in 2444 species: Archae - 798; Bacteria - 22429; Metazoa -…
AT2G42690	AT2G42690	2:17774902-17777717	W	OE	OK	27.9613	46.5039	0.733919	1.62853	0.0043	0.0226954	yes	protein_coding	alpha/beta-Hydrolases superfamily protein		alpha/beta-Hydrolases superfamily protein; FUNCTIONS IN: triglyceride lipase activity; INVOLVED IN: lipid metabolic process; LOCATED IN: chloroplast; EXPRESSED IN: 22 plant structures; EXPRESSED DURING: 13 growth stages; CONTAINS InterPro DOMAIN/s: Lipase, class 3 (InterPro:IPR002921); BEST Arabidopsis thaliana protein match is: alpha/beta-Hydrolases superfamily protein (TAIR:AT4G18550.1); Has 77…
AT3G56680	AT3G56680	3:20991279-20993677	W	OE	OK	32.3058	46.3946	0.522163	2.00482	0.0029	0.0165407	yes	protein_coding	Single-stranded nucleic acid binding R3H protein		Single-stranded nucleic acid binding R3H protein; FUNCTIONS IN: nucleic acid binding; INVOLVED IN: biological_process unknown; LOCATED IN: cellular_component unknown; EXPRESSED IN: 24 plant structures; EXPRESSED DURING: 15 growth stages; CONTAINS InterPro DOMAIN/s: Single-stranded nucleic acid binding R3H (InterPro:IPR001374); BEST Arabidopsis thaliana protein match is: Single-stranded nucleic ac…
AT5G61590	AT5G61590	5:24764437-24765324	W	OE	OK	28.5844	46.1664	0.691616	2.63189	0.0002	0.00178111	yes	protein_coding	Integrase-type DNA-binding superfamily protein	encodes a member of the ERF (ethylene response factor) subfamily B-3 of ERF/AP2 transcription factor family. The protein contains one AP2 domain. There are 18 members in this subfamily including ATERF-1, ATERF-2, AND ATERF-5.	Integrase-type DNA-binding superfamily protein; CONTAINS InterPro DOMAIN/s: DNA-binding, integrase-type (InterPro:IPR016177), Pathogenesis-related transcriptional factor/ERF, DNA-binding (InterPro:IPR001471); BEST Arabidopsis thaliana protein match is: Integrase-type DNA-binding superfamily protein (TAIR:AT5G07580.1); Has 1807 Blast hits to 1807 proteins in 277 species: Archae - 0; Bacteria - 0; …
AT1G03820	AT1G03820	1:959868-960728	W	OE	OK	29.2911	46.0751	0.653523	2.50469	0.0003	0.00253376	yes	protein_coding			unknown protein; FUNCTIONS IN: molecular_function unknown; INVOLVED IN: biological_process unknown; LOCATED IN: endomembrane system; EXPRESSED IN: 21 plant structures; EXPRESSED DURING: 13 growth stages; Has 1345 Blast hits to 1122 proteins in 102 species: Archae - 2; Bacteria - 28; Metazoa - 28; Fungi - 30; Plants - 109; Viruses - 0; Other Eukaryotes - 1148 (source: NCBI BLink).
AT2G24020	AT2G24020	2:10217640-10219396	W	OE	OK	28.0332	46.0309	0.715464	2.17308	0.0001	0.000966918	yes	protein_coding	Uncharacterised BCR, YbaB family COG0718		Uncharacterised BCR, YbaB family COG0718; INVOLVED IN: biological_process unknown; LOCATED IN: chloroplast thylakoid membrane; EXPRESSED IN: 22 plant structures; EXPRESSED DURING: 13 growth stages; CONTAINS InterPro DOMAIN/s: Uncharacterised protein family UPF0133 (InterPro:IPR004401); BEST Arabidopsis thaliana protein match is: Uncharacterised BCR, YbaB family COG0718 (TAIR:AT4G30620.1).
AT5G56940	AT5G56940	5:23030785-23032411	W	OE	OK	32.8119	46.007	0.487633	2.00119	0.0081	0.037467	yes	protein_coding	Ribosomal protein S16 family protein		Ribosomal protein S16 family protein; FUNCTIONS IN: structural constituent of ribosome; INVOLVED IN: translation, ribosome biogenesis; LOCATED IN: mitochondrion, ribosome, plastid; EXPRESSED IN: 22 plant structures; EXPRESSED DURING: 13 growth stages; CONTAINS InterPro DOMAIN/s: Ribosomal protein S16 (InterPro:IPR000307); BEST Arabidopsis thaliana protein match is: small subunit ribosomal protein…
AT3G18050	AT3G18050	3:6180858-6182854	W	OE	OK	21.0514	45.7667	1.12038	3.70085	5e-05	0.000508811	yes	protein_coding			unknown protein; BEST Arabidopsis thaliana protein match is: unknown protein (TAIR:AT4G28100.1); Has 67 Blast hits to 66 proteins in 12 species: Archae - 0; Bacteria - 0; Metazoa - 0; Fungi - 0; Plants - 67; Viruses - 0; Other Eukaryotes - 0 (source: NCBI BLink).
AT1G47400	AT1G47400	1:17385716-17386186	W	OE	OK	30.8383	45.762	0.569425	2.63579	0.0077	0.036006	yes	protein_coding			unknown protein; BEST Arabidopsis thaliana protein match is: unknown protein (TAIR:AT1G47395.1); Has 11 Blast hits to 11 proteins in 2 species: Archae - 0; Bacteria - 0; Metazoa - 0; Fungi - 0; Plants - 11; Viruses - 0; Other Eukaryotes - 0 (source: NCBI BLink).
AT5G19090	AT5G19090	5:6387488-6390024	W	OE	OK	30.6998	45.6161	0.571314	1.68735	0.0016	0.0101222	yes	protein_coding	Heavy metal transport/detoxification superfamily protein		Heavy metal transport/detoxification superfamily protein ; FUNCTIONS IN: metal ion binding; INVOLVED IN: metal ion transport; LOCATED IN: cellular_component unknown; EXPRESSED IN: 22 plant structures; EXPRESSED DURING: 13 growth stages; CONTAINS InterPro DOMAIN/s: Heavy metal transport/detoxification protein (InterPro:IPR006121); BEST Arabidopsis thaliana protein match is: Heavy metal transport/d…
AT1G15370	AT1G15370	1:5287046-5288577	W	OE	OK	31.8262	45.5384	0.516869	2.06203	0.0048	0.024778	yes	protein_coding	SNARE-like superfamily protein		SNARE-like superfamily protein; FUNCTIONS IN: molecular_function unknown; INVOLVED IN: transport; EXPRESSED IN: 24 plant structures; EXPRESSED DURING: 15 growth stages; CONTAINS InterPro DOMAIN/s: Longin-like (InterPro:IPR011012); Has 91 Blast hits to 91 proteins in 35 species: Archae - 0; Bacteria - 0; Metazoa - 0; Fungi - 12; Plants - 67; Viruses - 0; Other Eukaryotes - 12 (source: NCBI BLink).
AT4G14410	bHLH104	4:8299758-8301667	W	OE	OK	30.823	45.5189	0.562458	1.84123	0.0011	0.00744742	yes	protein_coding	basic helix-loop-helix (bHLH) DNA-binding superfamily protein		basic Helix-Loop-Helix 104 (bHLH104); FUNCTIONS IN: DNA binding, sequence-specific DNA binding transcription factor activity; INVOLVED IN: regulation of transcription; LOCATED IN: nucleus; EXPRESSED IN: 24 plant structures; EXPRESSED DURING: 15 growth stages; CONTAINS InterPro DOMAIN/s: Helix-loop-helix DNA-binding domain (InterPro:IPR001092), Helix-loop-helix DNA-binding (InterPro:IPR011598); BE…
AT1G74520	HVA22A	1:28007973-28009300	W	OE	OK	29.8006	45.2966	0.604063	2.53528	0.0008	0.00573998	yes	protein_coding	HVA22 homologue A	Part of the AtHVA22a family. Protein expression is ABA- and stress-inducible.	HVA22 homologue A (HVA22A); FUNCTIONS IN: molecular_function unknown; INVOLVED IN: response to water deprivation, response to cold, hyperosmotic salinity response, response to abscisic acid stimulus; LOCATED IN: endomembrane system; EXPRESSED IN: 23 plant structures; EXPRESSED DURING: 13 growth stages; CONTAINS InterPro DOMAIN/s: TB2/DP1/HVA22 related protein (InterPro:IPR004345); BEST Arabidopsi…
AT1G67750	AT1G67750	1:25401587-25403503	W	OE	OK	21.8173	45.2677	1.05301	3.56736	5e-05	0.000508811	yes	protein_coding	Pectate lyase family protein		Pectate lyase family protein; FUNCTIONS IN: pectate lyase activity; INVOLVED IN: biological_process unknown; LOCATED IN: endomembrane system; EXPRESSED IN: 21 plant structures; EXPRESSED DURING: 13 growth stages; CONTAINS InterPro DOMAIN/s: Pectin lyase fold/virulence factor (InterPro:IPR011050), AmbAllergen (InterPro:IPR018082), Pectate lyase/Amb allergen (InterPro:IPR002022), Pectin lyase fold …
AT3G17950	AT3G17950	3:6146240-6147348	W	OE	OK	23.1206	45.2622	0.96913	2.90935	5e-05	0.000508811	yes	protein_coding			unknown protein; FUNCTIONS IN: molecular_function unknown; INVOLVED IN: biological_process unknown; LOCATED IN: chloroplast; EXPRESSED IN: 17 plant structures; EXPRESSED DURING: 10 growth stages; Has 35333 Blast hits to 34131 proteins in 2444 species: Archae - 798; Bacteria - 22429; Metazoa - 974; Fungi - 991; Plants - 531; Viruses - 0; Other Eukaryotes - 9610 (source: NCBI BLink).
AT5G63180	AT5G63180	5:25340953-25343119	W	OE	OK	28.3771	45.2265	0.672445	2.48281	0.0002	0.00178111	yes	protein_coding	Pectin lyase-like superfamily protein		Pectin lyase-like superfamily protein; CONTAINS InterPro DOMAIN/s: Pectin lyase fold/virulence factor (InterPro:IPR011050), AmbAllergen (InterPro:IPR018082), Pectate lyase/Amb allergen (InterPro:IPR002022), Pectin lyase fold (InterPro:IPR012334), Parallel beta-helix repeat (InterPro:IPR006626); BEST Arabidopsis thaliana protein match is: Pectin lyase-like superfamily protein (TAIR:AT4G24780.2); H…
AT4G31560	HCF153	4:15295200-15296241	W	OE	OK	32.0088	45.1477	0.496184	2.0073	0.00815	0.0376461	yes	protein_coding	high chlorophyll fluorescence 153	Encodes HCF153, a 15-KDa protein involved in the biogenesis of the cytochrome b(6)f complex. Associated with the thylakoid membrane.	high chlorophyll fluorescence 153 (HCF153); Has 29 Blast hits to 29 proteins in 10 species: Archae - 0; Bacteria - 0; Metazoa - 0; Fungi - 0; Plants - 29; Viruses - 0; Other Eukaryotes - 0 (source: NCBI BLink).
AT2G19310	AT2G19310	2:8369793-8370406	W	OE	OK	27.6122	44.9677	0.703585	2.95149	0.0002	0.00178111	yes	protein_coding	HSP20-like chaperones superfamily protein		HSP20-like chaperones superfamily protein; CONTAINS InterPro DOMAIN/s: HSP20-like chaperone (InterPro:IPR008978); BEST Arabidopsis thaliana protein match is: HSP20-like chaperones superfamily protein (TAIR:AT1G07400.1); Has 749 Blast hits to 749 proteins in 86 species: Archae - 0; Bacteria - 0; Metazoa - 0; Fungi - 34; Plants - 701; Viruses - 0; Other Eukaryotes - 14 (source: NCBI BLink).
AT4G33625	AT4G33625	4:16152925-16154722	W	OE	OK	31.5829	44.9547	0.509329	1.68549	0.00475	0.0245351	yes	protein_coding			FUNCTIONS IN: molecular_function unknown; INVOLVED IN: biological_process unknown; LOCATED IN: plasma membrane; EXPRESSED IN: cultured cell; CONTAINS InterPro DOMAIN/s: Golgi apparatus membrane protein TVP15 (InterPro:IPR013714); Has 30201 Blast hits to 17322 proteins in 780 species: Archae - 12; Bacteria - 1396; Metazoa - 17338; Fungi - 3422; Plants - 5037; Viruses - 0; Other Eukaryotes - 2996 (…
AT5G20620	UBQ4	5:6973070-6974946	W	OE	OK	31.8143	44.8403	0.495119	1.84881	0.00385	0.0207467	yes	protein_coding	ubiquitin 4	encodes a ubiquitin polyprotein.	ubiquitin 4 (UBQ4); INVOLVED IN: protein modification process, protein ubiquitination involved in ubiquitin-dependent protein catabolic process, ubiquitin-dependent protein catabolic process; EXPRESSED IN: 25 plant structures; EXPRESSED DURING: 16 growth stages; CONTAINS InterPro DOMAIN/s: Ubiquitin subgroup (InterPro:IPR019956), Ubiquitin conserved site (InterPro:IPR019954), Ubiquitin (InterPro:…
AT5G57520	ATZFP2	5:23295963-23296683	W	OE	OK	29.7751	44.6953	0.586016	2.60092	0.0018	0.0111798	yes	protein_coding	zinc finger protein 2	Encodes a zinc finger protein containing only a single zinc finger.	zinc finger protein 2 (ZFP2); FUNCTIONS IN: sequence-specific DNA binding transcription factor activity, zinc ion binding, nucleic acid binding; INVOLVED IN: regulation of transcription; LOCATED IN: intracellular; EXPRESSED IN: 10 plant structures; EXPRESSED DURING: 4 anthesis, C globular stage, petal differentiation and expansion stage; CONTAINS InterPro DOMAIN/s: Zinc finger, C2H2-type (InterPr…
AT1G07440	AT1G07440	1:2286148-2287730	W	OE	OK	23.8005	44.6728	0.908406	2.8654	5e-05	0.000508811	yes	protein_coding	NAD(P)-binding Rossmann-fold superfamily protein		NAD(P)-binding Rossmann-fold superfamily protein; FUNCTIONS IN: oxidoreductase activity, binding, catalytic activity; INVOLVED IN: response to cadmium ion, response to karrikin; LOCATED IN: cellular_component unknown; EXPRESSED IN: 22 plant structures; EXPRESSED DURING: 13 growth stages; CONTAINS InterPro DOMAIN/s: Short-chain dehydrogenase/reductase, conserved site (InterPro:IPR020904), NAD(P)-b…
AT1G66890	AT1G66890	1:24957557-24958114	W	OE	OK	23.0199	44.5979	0.954093	3.63722	5e-05	0.000508811	yes	protein_coding			FUNCTIONS IN: molecular_function unknown; INVOLVED IN: biological_process unknown; LOCATED IN: chloroplast; EXPRESSED IN: 22 plant structures; EXPRESSED DURING: 13 growth stages; BEST Arabidopsis thaliana protein match is: 50S ribosomal protein-related (TAIR:AT5G16200.1); Has 36 Blast hits to 36 proteins in 7 species: Archae - 0; Bacteria - 0; Metazoa - 0; Fungi - 0; Plants - 36; Viruses - 0; Oth…
AT3G06483	PDK	3:1990415-1992744	W	OE	OK	32.4806	44.5435	0.455635	1.76412	0.00845	0.0387317	yes	protein_coding	pyruvate dehydrogenase kinase	Pyruvate dehydrogenase kinase (PDK) specifically phosphorylates the E1&#945; subunit of the pyruvate dehydrogenase complex (PDC) on a Ser residue using ATP as a phosphate donor. PDK is a unique type of protein kinase having a His-kinase-like sequence but Ser-kinase activity. Site-directed mutagenesis and structural analysis indicate that PDK belongs to the GHKL superfamily.	pyruvate dehydrogenase kinase (PDK); FUNCTIONS IN: ATP binding, pyruvate dehydrogenase (acetyl-transferring) kinase activity, histidine phosphotransfer kinase activity; INVOLVED IN: signal transduction, peptidyl-histidine phosphorylation, phosphorylation; LOCATED IN: mitochondrion; EXPRESSED IN: 24 plant structures; EXPRESSED DURING: 15 growth stages; CONTAINS InterPro DOMAIN/s: Signal transducti…
AT3G06130	AT3G06130	3:1852883-1855063	W	OE	OK	25.1987	44.3866	0.816774	2.47041	5e-05	0.000508811	yes	protein_coding	Heavy metal transport/detoxification superfamily protein		Heavy metal transport/detoxification superfamily protein ; FUNCTIONS IN: metal ion binding; INVOLVED IN: metal ion transport; EXPRESSED IN: 21 plant structures; EXPRESSED DURING: 13 growth stages; CONTAINS InterPro DOMAIN/s: Heavy metal transport/detoxification protein (InterPro:IPR006121); BEST Arabidopsis thaliana protein match is: Heavy metal transport/detoxification superfamily protein (TAIR:…
AT2G44745	AT2G44745	2:18447272-18449009	W	OE	OK	31.2151	44.3246	0.505864	2.06032	0.00485	0.0249974	yes	protein_coding	WRKY family transcription factor		WRKY family transcription factor; CONTAINS InterPro DOMAIN/s: DNA-binding WRKY (InterPro:IPR003657); BEST Arabidopsis thaliana protein match is: WRKY DNA-binding protein 13 (TAIR:AT4G39410.1); Has 3506 Blast hits to 3049 proteins in 189 species: Archae - 0; Bacteria - 0; Metazoa - 0; Fungi - 0; Plants - 3483; Viruses - 0; Other Eukaryotes - 23 (source: NCBI BLink).
AT2G03550	AT2G03550	2:1077035-1078083	W	OE	OK	23.4791	43.821	0.900246	3.39354	5e-05	0.000508811	yes	protein_coding	alpha/beta-Hydrolases superfamily protein		alpha/beta-Hydrolases superfamily protein; FUNCTIONS IN: hydrolase activity; INVOLVED IN: metabolic process; LOCATED IN: cellular_component unknown; EXPRESSED IN: 21 plant structures; EXPRESSED DURING: 13 growth stages; CONTAINS InterPro DOMAIN/s: Alpha/beta hydrolase fold-3 (InterPro:IPR013094); BEST Arabidopsis thaliana protein match is: carboxyesterase 13 (TAIR:AT3G48700.1); Has 9970 Blast hit…
AT3G23490	CYN	3:8423010-8424652	W	OE	OK	30.5018	43.5809	0.514801	2.03131	0.0045	0.0235277	yes	protein_coding	cyanase	cyanase	cyanase (CYN); FUNCTIONS IN: hydro-lyase activity, DNA binding, cyanate hydratase activity; INVOLVED IN: cyanate metabolic process, metabolic process; EXPRESSED IN: 22 plant structures; EXPRESSED DURING: 13 growth stages; CONTAINS InterPro DOMAIN/s: Lambda repressor-like, DNA-binding (InterPro:IPR010982), Cyanase (InterPro:IPR008076), Cyanate lyase, C-terminal (InterPro:IPR003712); Has 993 Blast …
AT4G37470	AT4G37470	4:17616658-17618473	W	OE	OK	30.7196	43.4352	0.499706	2.07047	0.004	0.0214443	yes	protein_coding	alpha/beta-Hydrolases superfamily protein		alpha/beta-Hydrolases superfamily protein; CONTAINS InterPro DOMAIN/s: Alpha/beta hydrolase fold-1 (InterPro:IPR000073); BEST Arabidopsis thaliana protein match is: alpha/beta-Hydrolases superfamily protein (TAIR:AT3G03990.1); Has 8593 Blast hits to 8591 proteins in 1653 species: Archae - 86; Bacteria - 6869; Metazoa - 120; Fungi - 103; Plants - 302; Viruses - 19; Other Eukaryotes - 1094 (source:…
AT2G22540	SVP	2:9579873-9583893	W	OE	OK	27.5032	43.2374	0.652679	2.14988	0.0002	0.00178111	yes	protein_coding	K-box region and MADS-box transcription factor family protein	Encodes a nuclear protein that acts as a floral repressor and that functions within the thermosensory pathway. SVP represses FT expression via direct binding to the vCArG III motif in the FT promoter.	SHORT VEGETATIVE PHASE (SVP); CONTAINS InterPro DOMAIN/s: Transcription factor, MADS-box (InterPro:IPR002100), Transcription factor, K-box (InterPro:IPR002487); BEST Arabidopsis thaliana protein match is: AGAMOUS-like 24 (TAIR:AT4G24540.1); Has 7281 Blast hits to 7260 proteins in 901 species: Archae - 3; Bacteria - 13; Metazoa - 824; Fungi - 296; Plants - 6010; Viruses - 0; Other Eukaryotes - 135…
AT1G55480	ZKT	1:20713683-20715547	W	OE	OK	30.8309	43.1186	0.483932	1.7993	0.00475	0.0245351	yes	protein_coding	protein containing PDZ domain, a K-box domain, and a TPR region	Encodes a member of a novel plant protein family containing a PDZ, a K-box, and a TPR motif. mRNA but not protein levels decrease after wounding. ZKT is phosphorylated at Thr and Ser residues after wounding.	protein containing PDZ domain, a K-box domain, and a TPR region (ZKT); FUNCTIONS IN: binding; INVOLVED IN: response to wounding; LOCATED IN: chloroplast thylakoid membrane, chloroplast stroma, chloroplast, chloroplast envelope; EXPRESSED IN: 23 plant structures; EXPRESSED DURING: 15 growth stages; CONTAINS InterPro DOMAIN/s: Tetratricopeptide-like helical (InterPro:IPR011990), PDZ/DHR/GLGF (Inter…
AT3G54260	TBL36	3:20085009-20086763	W	OE	OK	28.0409	43.1056	0.620341	2.39744	0.00015	0.0013823	yes	protein_coding	TRICHOME BIREFRINGENCE-LIKE 36	Encodes a member of the TBL (TRICHOME BIREFRINGENCE-LIKE) gene family containing a plant-specific DUF231 (domain of unknown function) domain. TBL gene family has 46 members, two of which (TBR/AT5G06700 and TBL3/AT5G01360) have been shown to be involved in the synthesis and deposition of secondary wall cellulose, presumably by influencing the esterification state of pectic polymers. A nomenclature…	TRICHOME BIREFRINGENCE-LIKE 36 (TBL36); INVOLVED IN: biological_process unknown; LOCATED IN: endomembrane system; EXPRESSED IN: 19 plant structures; EXPRESSED DURING: 13 growth stages; CONTAINS InterPro DOMAIN/s: Protein of unknown function DUF231, plant (InterPro:IPR004253); BEST Arabidopsis thaliana protein match is: TRICHOME BIREFRINGENCE-LIKE 43 (TAIR:AT2G30900.1); Has 1361 Blast hits to 1313…
AT2G39890	PROT1	2:16655627-16658331	W	OE	OK	24.2061	42.5304	0.813125	2.78283	5e-05	0.000508811	yes	protein_coding	proline transporter 1	Encodes a proline transporter with affinity for gly betaine, proline and GABA. Protein is expressed in the vascular tissue, specifically the phloem.	proline transporter 1 (PROT1); FUNCTIONS IN: amino acid transmembrane transporter activity, L-proline transmembrane transporter activity; INVOLVED IN: proline transport, amino acid transport; LOCATED IN: plasma membrane, membrane; EXPRESSED IN: 24 plant structures; EXPRESSED DURING: 15 growth stages; CONTAINS InterPro DOMAIN/s: Amino acid transporter, transmembrane (InterPro:IPR013057); BEST Arab…
AT4G29190	AT4G29190	4:14391937-14393373	W	OE	OK	25.2869	42.497	0.748971	2.8878	5e-05	0.000508811	yes	protein_coding	Zinc finger C-x8-C-x5-C-x3-H type family protein		Zinc finger C-x8-C-x5-C-x3-H type family protein; CONTAINS InterPro DOMAIN/s: Zinc finger, CCCH-type (InterPro:IPR000571); BEST Arabidopsis thaliana protein match is: CCCH-type zinc finger family protein (TAIR:AT2G19810.1); Has 726 Blast hits to 700 proteins in 125 species: Archae - 0; Bacteria - 0; Metazoa - 157; Fungi - 3; Plants - 406; Viruses - 0; Other Eukaryotes - 160 (source: NCBI BLink).
AT2G37478	CPuORF52	2:15737841-15742838	W	OE	OK	27.1418	42.3779	0.642795	1.85247	0.00885	0.0401134	yes	protein_coding	conserved peptide upstream open reading frame 52	Upstream open reading frames (uORFs) are small open reading frames found in the 5' UTR of a mature mRNA, and can potentially mediate translational regulation of the largest, or major, ORF (mORF). CPuORF52 represents a conserved upstream opening reading frame relative to major ORF AT2G37480.1	conserved peptide upstream open reading frame 52 (CPuORF52); BEST Arabidopsis thaliana protein match is: conserved peptide upstream open reading frame 51 (TAIR:AT3G53668.1); Has 30201 Blast hits to 17322 proteins in 780 species: Archae - 12; Bacteria - 1396; Metazoa - 17338; Fungi - 3422; Plants - 5037; Viruses - 0; Other Eukaryotes - 2996 (source: NCBI BLink).
AT4G01610	AT4G01610	4:694694-697206	W	OE	OK	26.3393	42.346	0.685008	2.38386	5e-05	0.000508811	yes	protein_coding	Cysteine proteinases superfamily protein		Cysteine proteinases superfamily protein; FUNCTIONS IN: cysteine-type endopeptidase activity, cysteine-type peptidase activity; INVOLVED IN: proteolysis, regulation of catalytic activity; LOCATED IN: vacuole; EXPRESSED IN: 22 plant structures; EXPRESSED DURING: 13 growth stages; CONTAINS InterPro DOMAIN/s: Peptidase C1A, papain (InterPro:IPR013128), Peptidase C1A, cathepsin B (InterPro:IPR015643)…
AT4G12290	AT4G12290	4:7304404-7307138	W	OE	OK	25.7995	41.9346	0.700798	2.52329	5e-05	0.000508811	yes	protein_coding	Copper amine oxidase family protein		Copper amine oxidase family protein; FUNCTIONS IN: quinone binding, primary amine oxidase activity, copper ion binding; INVOLVED IN: oxidation reduction, amine metabolic process; LOCATED IN: vacuole; CONTAINS InterPro DOMAIN/s: Copper amine oxidase, N-terminal (InterPro:IPR016182), Copper amine oxidase, N2-terminal (InterPro:IPR015800), Copper amine oxidase, N2/N3-terminal (InterPro:IPR015801), C…
AT5G26960	AT5G26960	5:9484733-9486149	W	OE	OK	31.0232	41.8762	0.432785	1.54468	0.0106	0.045937	yes	protein_coding	Galactose oxidase/kelch repeat superfamily protein		Galactose oxidase/kelch repeat superfamily protein; CONTAINS InterPro DOMAIN/s: F-box domain, cyclin-like (InterPro:IPR001810), Galactose oxidase/kelch, beta-propeller (InterPro:IPR011043), Kelch repeat type 1 (InterPro:IPR006652), Kelch-type beta propeller (InterPro:IPR015915); BEST Arabidopsis thaliana protein match is: Galactose oxidase/kelch repeat superfamily protein (TAIR:AT1G67480.2); Has …
AT4G25970	PSD3	4:13184113-13191507	W	OE	OK	30.4416	41.7068	0.454238	1.68604	0.0057	0.0283962	yes	protein_coding	phosphatidylserine decarboxylase 3	Encodes the major form of the two non-mitochondrail phosphatidylserine decarboxylase. Located at the ER.	phosphatidylserine decarboxylase 3 (PSD3); FUNCTIONS IN: phosphatidylserine decarboxylase activity; INVOLVED IN: N-terminal protein myristoylation, phospholipid biosynthetic process; LOCATED IN: endoplasmic reticulum; EXPRESSED IN: 23 plant structures; EXPRESSED DURING: 13 growth stages; CONTAINS InterPro DOMAIN/s: EF-Hand 1, calcium-binding site (InterPro:IPR018247), C2 calcium/lipid-binding dom…
AT4G28270	RMA2	4:14007538-14009019	W	OE	OK	20.9502	41.6753	0.992232	3.72927	5e-05	0.000508811	yes	protein_coding	RING membrane-anchor 2	Encodes a RING finger E3 ubiquitin ligase. Binds and ubiquitinates ABP1 in vivo and in vitro.	RING membrane-anchor 2 (RMA2); CONTAINS InterPro DOMAIN/s: Zinc finger, RING-type, conserved site (InterPro:IPR017907), Zinc finger, RING-type (InterPro:IPR001841), Zinc finger, C3HC4 RING-type (InterPro:IPR018957); BEST Arabidopsis thaliana protein match is: RING membrane-anchor 1 (TAIR:AT4G03510.2); Has 2577 Blast hits to 2577 proteins in 254 species: Archae - 0; Bacteria - 0; Metazoa - 1370; F…
AT3G17930	AT3G17930	3:6142128-6143310	W	OE	OK	23.0247	41.6482	0.855071	3.15476	5e-05	0.000508811	yes	protein_coding			unknown protein; FUNCTIONS IN: molecular_function unknown; INVOLVED IN: biological_process unknown; LOCATED IN: chloroplast thylakoid membrane; EXPRESSED IN: 22 plant structures; EXPRESSED DURING: 13 growth stages; CONTAINS InterPro DOMAIN/s: Protein of unknown function DUF3007 (InterPro:IPR021562); Has 236 Blast hits to 236 proteins in 83 species: Archae - 0; Bacteria - 117; Metazoa - 0; Fungi -…
AT2G18570	AT2G18570	2:8063319-8065008	W	OE	OK	28.1934	41.5821	0.560604	1.98099	0.00125	0.00826188	yes	protein_coding	UDP-Glycosyltransferase superfamily protein		UDP-Glycosyltransferase superfamily protein; FUNCTIONS IN: transferase activity, transferring glycosyl groups; INVOLVED IN: metabolic process; LOCATED IN: cellular_component unknown; CONTAINS InterPro DOMAIN/s: UDP-glucuronosyl/UDP-glucosyltransferase (InterPro:IPR002213); BEST Arabidopsis thaliana protein match is: UDP-Glycosyltransferase superfamily protein (TAIR:AT2G18560.1); Has 35333 Blast h…
AT5G46030	AT5G46030	5:18670116-18671373	W	OE	OK	27.1452	41.4198	0.609625	2.39633	0.0008	0.00573998	yes	protein_coding			unknown protein; CONTAINS InterPro DOMAIN/s: Protein of unknown function DUF701, zinc-binding putative (InterPro:IPR007808); Has 30201 Blast hits to 17322 proteins in 780 species: Archae - 12; Bacteria - 1396; Metazoa - 17338; Fungi - 3422; Plants - 5037; Viruses - 0; Other Eukaryotes - 2996 (source: NCBI BLink).
AT1G26800	AT1G26800	1:9285098-9286324	W	OE	OK	24.7801	41.309	0.737274	2.82061	5e-05	0.000508811	yes	protein_coding	RING/U-box superfamily protein		RING/U-box superfamily protein; FUNCTIONS IN: zinc ion binding; EXPRESSED IN: 20 plant structures; EXPRESSED DURING: 11 growth stages; CONTAINS InterPro DOMAIN/s: Zinc finger, RING-type (InterPro:IPR001841), Zinc finger, C3HC4 RING-type (InterPro:IPR018957); BEST Arabidopsis thaliana protein match is: RING/U-box superfamily protein (TAIR:AT1G14200.1); Has 9899 Blast hits to 9869 proteins in 270 s…
AT3G03190	ATGSTF11	3:735027-735987	W	OE	OK	26.0053	41.2226	0.66463	2.56652	0.00015	0.0013823	yes	protein_coding	glutathione S-transferase F11	Encodes glutathione transferase belonging to the phi class of GSTs. Naming convention according to Wagner et al. (2002).	glutathione S-transferase F11 (GSTF11); CONTAINS InterPro DOMAIN/s: Thioredoxin fold (InterPro:IPR012335), Glutathione S-transferase, C-terminal (InterPro:IPR004046), Glutathione S-transferase, C-terminal-like (InterPro:IPR010987), Glutathione S-transferase/chloride channel, C-terminal (InterPro:IPR017933), Glutathione S-transferase, N-terminal (InterPro:IPR004045), Thioredoxin-like fold (InterPr…
AT5G11550	AT5G11550	5:3708008-3709246	W	OE	OK	16.0183	41.2212	1.36367	4.47935	5e-05	0.000508811	yes	protein_coding	ARM repeat superfamily protein		ARM repeat superfamily protein; FUNCTIONS IN: binding; INVOLVED IN: biological_process unknown; LOCATED IN: chloroplast; EXPRESSED IN: 18 plant structures; EXPRESSED DURING: 8 growth stages; CONTAINS InterPro DOMAIN/s: Armadillo-type fold (InterPro:IPR016024); BEST Arabidopsis thaliana protein match is: plant U-box 26 (TAIR:AT1G49780.1); Has 1807 Blast hits to 1807 proteins in 277 species: Archae…
AT2G45790	ATPMM	2:18855774-18859189	W	OE	OK	26.1062	41.2132	0.658716	2.54639	0.0002	0.00178111	yes	protein_coding	phosphomannomutase	encodes a phosphomannomutase, involved in ascorbate biosynthesis	phosphomannomutase (PMM); FUNCTIONS IN: protein binding, phosphomannomutase activity; INVOLVED IN: L-ascorbic acid biosynthetic process, response to salt stress, mannose biosynthetic process; LOCATED IN: cytoplasm; EXPRESSED IN: 24 plant structures; EXPRESSED DURING: 13 growth stages; CONTAINS InterPro DOMAIN/s: Eukaryotic phosphomannomutase (InterPro:IPR005002), HAD-superfamily hydrolase, subfam…
AT3G50060	MYB77	3:18557969-18559106	W	OE	OK	28.6944	41.19	0.521522	1.84666	0.00315	0.017647	yes	protein_coding	myb domain protein 77	Encodes a member of the R2R3 transcription factor gene family. Expressed in response to potassium deprivation and auxin. Involved in lateral root development. Interacts with ARF7 and regulates the expression of some auxin responsive genes.	myb domain protein 77 (MYB77); CONTAINS InterPro DOMAIN/s: SANT, DNA-binding (InterPro:IPR001005), Homeodomain-like (InterPro:IPR009057), Myb, DNA-binding (InterPro:IPR014778), HTH transcriptional regulator, Myb-type, DNA-binding (InterPro:IPR017930), Homeodomain-related (InterPro:IPR012287), Myb transcription factor (InterPro:IPR015495); BEST Arabidopsis thaliana protein match is: myb domain pro…
AT4G12600	AT4G12600	4:7453200-7454515	W	OE	OK	28.7735	41.129	0.515414	1.62146	0.00645	0.0312193	yes	protein_coding	Ribosomal protein L7Ae/L30e/S12e/Gadd45 family protein		Ribosomal protein L7Ae/L30e/S12e/Gadd45 family protein; FUNCTIONS IN: RNA binding; EXPRESSED IN: 22 plant structures; EXPRESSED DURING: 13 growth stages; CONTAINS InterPro DOMAIN/s: H/ACA ribonucleoprotein complex, subunit Nhp2, eukaryote (InterPro:IPR002415), Ribosomal protein L7Ae/L8/Nhp2 family (InterPro:IPR018492), Ribosomal protein L7Ae/L30e/S12e/Gadd45 (InterPro:IPR004038); BEST Arabidopsis…
AT4G14930	AT4G14930	4:8538585-8544566	W	OE	OK	20.7144	41.032	0.986116	3.11302	5e-05	0.000508811	yes	protein_coding	Survival protein SurE-like phosphatase/nucleotidase		Survival protein SurE-like phosphatase/nucleotidase; FUNCTIONS IN: hydrolase activity, acid phosphatase activity; INVOLVED IN: biological_process unknown; LOCATED IN: cellular_component unknown; EXPRESSED IN: 22 plant structures; EXPRESSED DURING: 15 growth stages; CONTAINS InterPro DOMAIN/s: Survival protein SurE-like phosphatase/nucleotidase (InterPro:IPR002828); BEST Arabidopsis thaliana prote…
AT4G29310	AT4G29310	4:14437560-14439723	W	OE	OK	26.2081	40.6829	0.63441	2.32921	0.00025	0.00216403	yes	protein_coding	Protein of unknown function (DUF1005)		Protein of unknown function (DUF1005); FUNCTIONS IN: molecular_function unknown; INVOLVED IN: biological_process unknown; LOCATED IN: plant-type cell wall; EXPRESSED IN: stem; CONTAINS InterPro DOMAIN/s: Protein of unknown function DUF1005 (InterPro:IPR010410); BEST Arabidopsis thaliana protein match is: Protein of unknown function (DUF1005) (TAIR:AT1G10020.1); Has 138 Blast hits to 138 proteins …
AT4G11360	RHA1B	4:6906013-6906759	W	OE	OK	21.1721	40.1971	0.924924	3.89691	5e-05	0.000508811	yes	protein_coding	RING-H2 finger A1B	Encodes a putative RING-H2 finger protein RHA1b.	RING-H2 finger A1B (RHA1B); FUNCTIONS IN: zinc ion binding; INVOLVED IN: response to cadmium ion, response to chitin; EXPRESSED IN: 23 plant structures; EXPRESSED DURING: 13 growth stages; CONTAINS InterPro DOMAIN/s: Zinc finger, RING-type (InterPro:IPR001841), Zinc finger, C3HC4 RING-type (InterPro:IPR018957); BEST Arabidopsis thaliana protein match is: RING-H2 finger A1A (TAIR:AT4G11370.1); Has…
AT2G21130	AT2G21130	2:9055397-9056232	W	OE	OK	23.4631	39.8763	0.76514	2.89977	5e-05	0.000508811	yes	protein_coding	Cyclophilin-like peptidyl-prolyl cis-trans isomerase family protein		Cyclophilin-like peptidyl-prolyl cis-trans isomerase family protein; FUNCTIONS IN: peptidyl-prolyl cis-trans isomerase activity; INVOLVED IN: protein folding; LOCATED IN: plasma membrane; EXPRESSED IN: 26 plant structures; EXPRESSED DURING: 15 growth stages; CONTAINS InterPro DOMAIN/s: Cyclophilin-like (InterPro:IPR015891), Peptidyl-prolyl cis-trans isomerase, cyclophilin-type (InterPro:IPR002130…
AT5G23240	AT5G23240	5:7825881-7828724	W	OE	OK	26.7687	39.8519	0.574098	1.75442	0.00285	0.0163113	yes	protein_coding	DNAJ heat shock N-terminal domain-containing protein		DNAJ heat shock N-terminal domain-containing protein; FUNCTIONS IN: unfolded protein binding, heat shock protein binding; INVOLVED IN: protein folding; LOCATED IN: chloroplast; EXPRESSED IN: 21 plant structures; EXPRESSED DURING: 11 growth stages; CONTAINS InterPro DOMAIN/s: Molecular chaperone, heat shock protein, Hsp40, DnaJ (InterPro:IPR015609), Heat shock protein DnaJ, N-terminal (InterPro:IP…
AT2G47240	CER8	2:19392557-19397831	W	OE	OK	28.1062	39.8337	0.5031	1.66155	0.00345	0.0189648	yes	protein_coding	AMP-dependent synthetase and ligase family protein	Encodes an acyl-CoA synthetase that acts on long-chain and very-long-chain fatty acids, involved in cuticular wax and cutin biosynthesis	LONG-CHAIN ACYL-COA SYNTHASE 1 (LACS1); FUNCTIONS IN: long-chain fatty acid-CoA ligase activity, very long-chain fatty acid-CoA ligase activity; INVOLVED IN: fatty acid biosynthetic process, cutin biosynthetic process, wax biosynthetic process; LOCATED IN: cellular_component unknown; EXPRESSED IN: 29 plant structures; EXPRESSED DURING: 13 growth stages; CONTAINS InterPro DOMAIN/s: AMP-binding, co…
AT1G02070	AT1G02070	1:370256-370967	W	OE	OK	18.7427	39.7921	1.08616	3.9023	5e-05	0.000508811	yes	protein_coding			unknown protein; BEST Arabidopsis thaliana protein match is: unknown protein (TAIR:AT3G60520.1); Has 98 Blast hits to 98 proteins in 13 species: Archae - 0; Bacteria - 0; Metazoa - 0; Fungi - 0; Plants - 98; Viruses - 0; Other Eukaryotes - 0 (source: NCBI BLink).
AT3G62700	ABCC14	3:23190266-23195762	W	OE	OK	29.3572	39.7799	0.438323	1.5611	0.01175	0.04972	yes	protein_coding	multidrug resistance-associated protein 10	member of MRP subfamily	multidrug resistance-associated protein 10 (MRP10); FUNCTIONS IN: ATPase activity, coupled to transmembrane movement of substances; INVOLVED IN: transport, transmembrane transport; LOCATED IN: vacuolar membrane, plasma membrane, vacuole, plant-type vacuole; EXPRESSED IN: 25 plant structures; EXPRESSED DURING: 13 growth stages; CONTAINS InterPro DOMAIN/s: ATPase, AAA+ type, core (InterPro:IPR00359…
AT5G61480	PXY	5:24724540-24727842	W	OE	OK	23.647	39.5215	0.74098	2.73164	5e-05	0.000508811	yes	protein_coding	Leucine-rich repeat protein kinase family protein		PHLOEM INTERCALATED WITH XYLEM (PXY); FUNCTIONS IN: protein serine/threonine kinase activity, protein kinase activity, ATP binding; INVOLVED IN: protein amino acid phosphorylation; LOCATED IN: plasma membrane; EXPRESSED IN: 20 plant structures; EXPRESSED DURING: 13 growth stages; CONTAINS InterPro DOMAIN/s: Protein kinase, ATP binding site (InterPro:IPR017441), Protein kinase, catalytic domain (I…
AT2G44300	AT2G44300	2:18307308-18308349	W	OE	OK	26.3163	39.2306	0.576026	2.23731	0.00215	0.012907	yes	protein_coding	Bifunctional inhibitor/lipid-transfer protein/seed storage 2S albumin superfamily protein		Bifunctional inhibitor/lipid-transfer protein/seed storage 2S albumin superfamily protein; FUNCTIONS IN: lipid binding; INVOLVED IN: lipid transport; LOCATED IN: plasma membrane, anchored to membrane; EXPRESSED IN: 21 plant structures; EXPRESSED DURING: 13 growth stages; CONTAINS InterPro DOMAIN/s: Bifunctional inhibitor/plant lipid transfer protein/seed storage (InterPro:IPR016140), Plant lipid …
AT3G29670	AT3G29670	3:11527871-11529350	W	OE	OK	19.0018	38.9245	1.03454	3.86134	5e-05	0.000508811	yes	protein_coding	HXXXD-type acyl-transferase family protein		HXXXD-type acyl-transferase family protein; FUNCTIONS IN: transferase activity, transferring acyl groups other than amino-acyl groups, transferase activity; INVOLVED IN: biological_process unknown; LOCATED IN: cellular_component unknown; EXPRESSED IN: stem, inflorescence meristem, hypocotyl, flower; EXPRESSED DURING: petal differentiation and expansion stage; CONTAINS InterPro DOMAIN/s: Transfera…
AT1G13635	AT1G13635	1:4674151-4676170	W	OE	OK	28.0645	38.8261	0.468281	1.5024	0.0097	0.0430655	yes	protein_coding	DNA glycosylase superfamily protein		DNA glycosylase superfamily protein; FUNCTIONS IN: DNA-3-methyladenine glycosylase I activity, catalytic activity; INVOLVED IN: DNA repair, base-excision repair; LOCATED IN: cellular_component unknown; CONTAINS InterPro DOMAIN/s: DNA glycosylase (InterPro:IPR011257), Methyladenine glycosylase (InterPro:IPR005019); BEST Arabidopsis thaliana protein match is: DNA glycosylase superfamily protein (TA…
AT3G07350	AT3G07350	3:2347467-2348791	W	OE	OK	17.2952	38.6502	1.1601	4.36375	5e-05	0.000508811	yes	protein_coding	Protein of unknown function (DUF506)		Protein of unknown function (DUF506) ; CONTAINS InterPro DOMAIN/s: Protein of unknown function DUF506, plant (InterPro:IPR006502); BEST Arabidopsis thaliana protein match is: Protein of unknown function (DUF506) (TAIR:AT3G25240.1); Has 393 Blast hits to 390 proteins in 24 species: Archae - 0; Bacteria - 0; Metazoa - 0; Fungi - 0; Plants - 391; Viruses - 0; Other Eukaryotes - 2 (source: NCBI BLink…
AT4G10480	AT4G10480	4:6476013-6479165	W	OE	OK	24.7849	38.5637	0.637782	1.85293	0.00065	0.004832	yes	protein_coding	Nascent polypeptide-associated complex (NAC), alpha subunit family protein		Nascent polypeptide-associated complex (NAC), alpha subunit family protein; FUNCTIONS IN: molecular_function unknown; INVOLVED IN: biological_process unknown; LOCATED IN: cellular_component unknown; EXPRESSED IN: 24 plant structures; EXPRESSED DURING: 13 growth stages; CONTAINS InterPro DOMAIN/s: Ubiquitin-associated/translation elongation factor EF1B, N-terminal (InterPro:IPR000449), Nascent pol…
AT2G05840	PAA2	2:2234091-2236294	W	OE	OK	27.3271	38.5352	0.495845	1.61152	0.00455	0.0237223	yes	protein_coding	20S proteasome subunit PAA2	Encodes 20S proteasome subunit PAA2 (PAA2).	20S proteasome subunit PAA2 (PAA2); FUNCTIONS IN: peptidase activity, endopeptidase activity, threonine-type endopeptidase activity; INVOLVED IN: ubiquitin-dependent protein catabolic process; LOCATED IN: proteasome core complex, proteasome complex, cytosolic ribosome; EXPRESSED IN: fruit, guard cell, cultured cell; EXPRESSED DURING: seed development stages; CONTAINS InterPro DOMAIN/s: Proteasome…
AT5G13140	AT5G13140	5:4166608-4171794	W	OE	OK	24.8164	38.5095	0.633921	1.98466	0.00055	0.0041913	yes	protein_coding	Pollen Ole e 1 allergen and extensin family protein		Pollen Ole e 1 allergen and extensin family protein; CONTAINS InterPro DOMAIN/s: Pollen Ole e 1 allergen/extensin (InterPro:IPR006041); BEST Arabidopsis thaliana protein match is: Pollen Ole e 1 allergen and extensin family protein (TAIR:AT3G26960.1); Has 1807 Blast hits to 1807 proteins in 277 species: Archae - 0; Bacteria - 0; Metazoa - 736; Fungi - 347; Plants - 385; Viruses - 0; Other Eukaryo…
AT3G22850	AT3G22850	3:8089002-8090470	W	OE	OK	27.8724	38.4978	0.465938	1.83816	0.00965	0.0429578	yes	protein_coding	Aluminium induced protein with YGL and LRDR motifs		Aluminium induced protein with YGL and LRDR motifs; FUNCTIONS IN: molecular_function unknown; INVOLVED IN: biological_process unknown; LOCATED IN: cytosol, nucleus, plasma membrane; EXPRESSED IN: 24 plant structures; EXPRESSED DURING: 15 growth stages; BEST Arabidopsis thaliana protein match is: Aluminium induced protein with YGL and LRDR motifs (TAIR:AT5G43830.1); Has 1324 Blast hits to 1324 pro…
AT1G68200	AT1G68200	1:25562117-25563948	W	OE	OK	23.8983	38.4857	0.687415	1.99203	0.00015	0.0013823	yes	protein_coding	Zinc finger C-x8-C-x5-C-x3-H type family protein		Zinc finger C-x8-C-x5-C-x3-H type family protein; CONTAINS InterPro DOMAIN/s: Zinc finger, CCCH-type (InterPro:IPR000571); BEST Arabidopsis thaliana protein match is: Zinc finger C-x8-C-x5-C-x3-H type family protein (TAIR:AT1G66810.1); Has 1170 Blast hits to 1062 proteins in 230 species: Archae - 0; Bacteria - 0; Metazoa - 455; Fungi - 97; Plants - 305; Viruses - 0; Other Eukaryotes - 313 (source…
AT1G27380	RIC2	1:9508744-9510066	W	OE	OK	23.2815	38.4363	0.723285	2.03566	0.00015	0.0013823	yes	protein_coding	ROP-interactive CRIB motif-containing protein 2	encodes a member of a novel protein family that contains contain a CRIB (for Cdc42/Rac-interactive binding) motif required for their specific interaction with GTP-bound Rop1 (plant-specific Rho GTPase). Interacts with Rop1 and is involved in pollen tube growth and function. Protein most similar to RIC4 (family subgroup V). Gene is expressed in all tissues examined.	ROP-interactive CRIB motif-containing protein 2 (RIC2); FUNCTIONS IN: molecular_function unknown; INVOLVED IN: pollen tube growth; LOCATED IN: plasma membrane; EXPRESSED IN: inflorescence meristem, hypocotyl, root, flower; EXPRESSED DURING: petal differentiation and expansion stage; CONTAINS InterPro DOMAIN/s: PAK-box/P21-Rho-binding (InterPro:IPR000095); Has 111 Blast hits to 111 proteins in 12 …
AT5G41761	AT5G41761	5:16711436-16712031	W	OE	OK	14.9003	38.318	1.36268	5.17803	5e-05	0.000508811	yes	protein_coding			unknown protein; FUNCTIONS IN: molecular_function unknown; INVOLVED IN: biological_process unknown; LOCATED IN: cellular_component unknown; BEST Arabidopsis thaliana protein match is: unknown protein (TAIR:AT3G55570.1); Has 30201 Blast hits to 17322 proteins in 780 species: Archae - 12; Bacteria - 1396; Metazoa - 17338; Fungi - 3422; Plants - 5037; Viruses - 0; Other Eukaryotes - 2996 (source: NC…
AT1G14880	PCR1	1:5132534-5133716	W	OE	OK	25.6103	38.3144	0.581161	2.31902	0.00185	0.0114139	yes	protein_coding	PLANT CADMIUM RESISTANCE 1		PLANT CADMIUM RESISTANCE 1 (PCR1); FUNCTIONS IN: molecular_function unknown; INVOLVED IN: biological_process unknown; LOCATED IN: vacuole; CONTAINS InterPro DOMAIN/s: Protein of unknown function Cys-rich (InterPro:IPR006461); BEST Arabidopsis thaliana protein match is: PLANT CADMIUM RESISTANCE 2 (TAIR:AT1G14870.1); Has 778 Blast hits to 777 proteins in 111 species: Archae - 0; Bacteria - 0; Metaz…
AT3G26070	AT3G26070	3:9526713-9528583	W	OE	OK	26.7814	38.3068	0.516365	2.01874	0.00245	0.014377	yes	protein_coding	Plastid-lipid associated protein PAP / fibrillin family protein		Plastid-lipid associated protein PAP / fibrillin family protein; FUNCTIONS IN: structural molecule activity; INVOLVED IN: biological_process unknown; LOCATED IN: chloroplast thylakoid membrane, chloroplast, plastoglobule; CONTAINS InterPro DOMAIN/s: Plastid lipid-associated protein/fibrillin (InterPro:IPR006843); BEST Arabidopsis thaliana protein match is: plastid-lipid associated protein PAP / f…
AT1G35290	AT1G35290	1:12947543-12948841	W	OE	OK	22.427	38.2722	0.771061	3.00684	5e-05	0.000508811	yes	protein_coding	Thioesterase superfamily protein		Thioesterase superfamily protein; CONTAINS InterPro DOMAIN/s: Thioesterase superfamily (InterPro:IPR006683); BEST Arabidopsis thaliana protein match is: Thioesterase superfamily protein (TAIR:AT1G35250.1); Has 1308 Blast hits to 1307 proteins in 471 species: Archae - 6; Bacteria - 942; Metazoa - 0; Fungi - 0; Plants - 80; Viruses - 0; Other Eukaryotes - 280 (source: NCBI BLink).
AT2G27830	AT2G27830	2:11860217-11861475	W	OE	OK	25.0712	37.8968	0.596047	2.32378	0.0007	0.00512382	yes	protein_coding			unknown protein; BEST Arabidopsis thaliana protein match is: unknown protein (TAIR:AT4G22758.1); Has 131 Blast hits to 131 proteins in 17 species: Archae - 0; Bacteria - 0; Metazoa - 0; Fungi - 0; Plants - 131; Viruses - 0; Other Eukaryotes - 0 (source: NCBI BLink).
AT3G14210	ESM1	3:4729822-4731803	W	OE	OK	21.7639	37.5257	0.785945	2.79333	0.0001	0.000966918	yes	protein_coding	epithiospecifier modifier 1	A semidominant QTL which has an epistatic effect on the Epithiospecifier gene. Represses nitrile formation and favors isothiocyanate production during glucosinolate hydrolysis. The functional allele deters the insect herbivory T. ni.	epithiospecifier modifier 1 (ESM1); FUNCTIONS IN: hydrolase activity, acting on ester bonds, carboxylesterase activity; INVOLVED IN: glucosinolate catabolic process, response to cold, defense response to bacterium, response to insect; LOCATED IN: in 8 components; EXPRESSED IN: 21 plant structures; EXPRESSED DURING: 14 growth stages; CONTAINS InterPro DOMAIN/s: Lipase, GDSL (InterPro:IPR001087); B…
AT4G37310	CYP81H1	4:17555926-17558943	W	OE	OK	21.5198	37.442	0.798991	2.8749	5e-05	0.000508811	yes	protein_coding	cytochrome P450, family 81, subfamily H, polypeptide 1	member of CYP81H	cytochrome P450, family 81, subfamily H, polypeptide 1 (CYP81H1); FUNCTIONS IN: electron carrier activity, monooxygenase activity, iron ion binding, oxygen binding, heme binding; INVOLVED IN: oxidation reduction; LOCATED IN: endomembrane system; EXPRESSED IN: 18 plant structures; EXPRESSED DURING: 12 growth stages; CONTAINS InterPro DOMAIN/s: Cytochrome P450 (InterPro:IPR001128), Cytochrome P450,…
AT5G11150	ATVAMP713	5:3546285-3548111	W	OE	OK	23.1486	37.3071	0.688523	2.73056	5e-05	0.000508811	yes	protein_coding	vesicle-associated membrane protein 713	Member of Synaptobrevin-like AtVAMP7C, v-SNARE protein family.	vesicle-associated membrane protein 713 (VAMP713); FUNCTIONS IN: molecular_function unknown; INVOLVED IN: response to salt stress; LOCATED IN: vacuolar membrane, vacuole, membrane; EXPRESSED IN: 22 plant structures; EXPRESSED DURING: 13 growth stages; CONTAINS InterPro DOMAIN/s: Longin (InterPro:IPR010908), Longin-like (InterPro:IPR011012), Synaptobrevin (InterPro:IPR001388); BEST Arabidopsis tha…
AT1G20430	AT1G20430	1:7083195-7083835	W	OE	OK	24.2593	37.125	0.613855	2.55972	0.0029	0.0165407	yes	protein_coding			unknown protein; Has 29 Blast hits to 29 proteins in 10 species: Archae - 0; Bacteria - 0; Metazoa - 0; Fungi - 0; Plants - 29; Viruses - 0; Other Eukaryotes - 0 (source: NCBI BLink).
AT1G61790	AT1G61790	1:22814389-22815430	W	OE	OK	24.9421	36.9304	0.566225	2.5061	0.00225	0.0134492	yes	protein_coding	Oligosaccharyltransferase complex/magnesium transporter family protein		Oligosaccharyltransferase complex/magnesium transporter family protein; FUNCTIONS IN: oligosaccharide transmembrane transporter activity; INVOLVED IN: biological_process unknown; LOCATED IN: endoplasmic reticulum, plasma membrane, chloroplast; EXPRESSED IN: 26 plant structures; EXPRESSED DURING: 15 growth stages; CONTAINS InterPro DOMAIN/s: Magnesium transporter protein 1 (InterPro:IPR006844), Ol…
AT5G59140	AT5G59140	5:23874410-23875695	W	OE	OK	21.4022	36.7784	0.781102	3.05544	5e-05	0.000508811	yes	protein_coding	BTB/POZ domain-containing protein		BTB/POZ domain-containing protein; INVOLVED IN: ubiquitin-dependent protein catabolic process; LOCATED IN: cellular_component unknown; EXPRESSED IN: 22 plant structures; EXPRESSED DURING: 13 growth stages; CONTAINS InterPro DOMAIN/s: BTB/POZ fold (InterPro:IPR011333), SKP1 component, POZ (InterPro:IPR016073); Has 30201 Blast hits to 17322 proteins in 780 species: Archae - 12; Bacteria - 1396; Met…
AT3G57050	CBL	3:21111699-21114662	W	OE	OK	25.2507	36.6907	0.53909	1.88977	0.0014	0.00907011	yes	protein_coding	cystathionine beta-lyase	Encodes second enzyme in the methionine biosynthetic pathway	cystathionine beta-lyase (CBL); FUNCTIONS IN: cystathionine beta-lyase activity; INVOLVED IN: L-methionine biosynthetic process from L-homoserine via cystathionine; LOCATED IN: chloroplast; EXPRESSED IN: 23 plant structures; EXPRESSED DURING: 13 growth stages; CONTAINS InterPro DOMAIN/s: Pyridoxal phosphate-dependent transferase, major domain (InterPro:IPR015424), Cys/Met metabolism, pyridoxal ph…
AT3G44220	AT3G44220	3:15928159-15929758	W	OE	OK	23.675	36.5194	0.625299	2.4352	0.0009	0.00632425	yes	protein_coding	Late embryogenesis abundant (LEA) hydroxyproline-rich glycoprotein family		Late embryogenesis abundant (LEA) hydroxyproline-rich glycoprotein family; CONTAINS InterPro DOMAIN/s: Late embryogenesis abundant protein, group 2 (InterPro:IPR004864); BEST Arabidopsis thaliana protein match is: Late embryogenesis abundant (LEA) hydroxyproline-rich glycoprotein family (TAIR:AT5G22200.1); Has 838 Blast hits to 838 proteins in 28 species: Archae - 0; Bacteria - 0; Metazoa - 0; Fu…
AT1G16810	AT1G16810	1:5755587-5758464	W	OE	OK	23.1415	36.4324	0.654742	2.35417	0.0009	0.00632425	yes	protein_coding			unknown protein; CONTAINS InterPro DOMAIN/s: Protein of unknown function DUF1754, eukaryotic (InterPro:IPR013865); Has 35333 Blast hits to 34131 proteins in 2444 species: Archae - 798; Bacteria - 22429; Metazoa - 974; Fungi - 991; Plants - 531; Viruses - 0; Other Eukaryotes - 9610 (source: NCBI BLink).
AT1G74840	AT1G74840	1:28115896-28117405	W	OE	OK	16.849	36.4155	1.11189	3.51982	5e-05	0.000508811	yes	protein_coding	Homeodomain-like superfamily protein		Homeodomain-like superfamily protein; FUNCTIONS IN: DNA binding, sequence-specific DNA binding transcription factor activity; INVOLVED IN: in 9 processes; LOCATED IN: chloroplast; EXPRESSED IN: 22 plant structures; EXPRESSED DURING: 13 growth stages; CONTAINS InterPro DOMAIN/s: SANT, DNA-binding (InterPro:IPR001005), Homeodomain-like (InterPro:IPR009057), Myb, DNA-binding (InterPro:IPR014778), HT…
AT1G28540	AT1G28540	1:10035663-10036956	W	OE	OK	24.4997	36.3463	0.569042	2.2383	0.0045	0.0235277	yes	protein_coding			unknown protein; Has 25 Blast hits to 25 proteins in 10 species: Archae - 0; Bacteria - 0; Metazoa - 0; Fungi - 0; Plants - 25; Viruses - 0; Other Eukaryotes - 0 (source: NCBI BLink).
AT1G19600	AT1G19600	1:6778987-6781173	W	OE	OK	21.7245	36.0607	0.7311	2.66814	5e-05	0.000508811	yes	protein_coding	pfkB-like carbohydrate kinase family protein		pfkB-like carbohydrate kinase family protein; FUNCTIONS IN: kinase activity; INVOLVED IN: D-ribose catabolic process; LOCATED IN: cellular_component unknown; EXPRESSED IN: 21 plant structures; EXPRESSED DURING: 13 growth stages; CONTAINS InterPro DOMAIN/s: Carbohydrate/purine kinase (InterPro:IPR011611); BEST Arabidopsis thaliana protein match is: pfkB-like carbohydrate kinase family protein (TAI…
AT2G20420	AT2G20420	2:8805452-8808120	W	OE	OK	26.5284	35.9969	0.440335	1.60107	0.0106	0.045937	yes	protein_coding	ATP citrate lyase (ACL) family protein		ATP citrate lyase (ACL) family protein; FUNCTIONS IN: succinate-CoA ligase (GDP-forming) activity, copper ion binding, ATP binding; INVOLVED IN: response to cadmium ion, metabolic process; LOCATED IN: mitochondrion; EXPRESSED IN: 26 plant structures; EXPRESSED DURING: 16 growth stages; CONTAINS InterPro DOMAIN/s: Succinyl-CoA synthetase, beta subunit (InterPro:IPR005809), Succinyl-CoA synthetase,…
AT1G64355	AT1G64355	1:23886083-23887212	W	OE	OK	21.1398	35.9668	0.766702	2.5352	5e-05	0.000508811	yes	protein_coding			unknown protein; FUNCTIONS IN: molecular_function unknown; INVOLVED IN: biological_process unknown; LOCATED IN: chloroplast; EXPRESSED IN: 23 plant structures; EXPRESSED DURING: 13 growth stages; CONTAINS InterPro DOMAIN/s: Protein of unknown function DUF3593 (InterPro:IPR021995); Has 35333 Blast hits to 34131 proteins in 2444 species: Archae - 798; Bacteria - 22429; Metazoa - 974; Fungi - 991; P…
AT4G00780	AT4G00780	4:334731-336344	W	OE	OK	19.5061	35.843	0.877766	3.34709	5e-05	0.000508811	yes	protein_coding	TRAF-like family protein		TRAF-like family protein; CONTAINS InterPro DOMAIN/s: TRAF-like (InterPro:IPR008974), MATH (InterPro:IPR002083); BEST Arabidopsis thaliana protein match is: TRAF-like family protein (TAIR:AT4G01390.1); Has 760 Blast hits to 681 proteins in 32 species: Archae - 0; Bacteria - 0; Metazoa - 8; Fungi - 0; Plants - 739; Viruses - 0; Other Eukaryotes - 13 (source: NCBI BLink).
AT5G18650	AT5G18650	5:6217911-6220702	W	OE	OK	23.0808	35.8123	0.633762	2.4502	0.0003	0.00253376	yes	protein_coding	CHY-type/CTCHY-type/RING-type Zinc finger protein		CHY-type/CTCHY-type/RING-type Zinc finger protein; FUNCTIONS IN: zinc ion binding; EXPRESSED IN: 24 plant structures; EXPRESSED DURING: 15 growth stages; CONTAINS InterPro DOMAIN/s: Zinc finger, CTCHY-type (InterPro:IPR017921), Zinc finger, CHY-type (InterPro:IPR008913), Zinc finger, RING-type (InterPro:IPR001841), Zinc finger, C3HC4 RING-type (InterPro:IPR018957); BEST Arabidopsis thaliana prote…
AT4G09020	ATISA3	4:5784073-5789002	W	OE	OK	22.4292	35.7883	0.674113	2.45507	0.00015	0.0013823	yes	protein_coding	isoamylase 3	Encodes an isoamylase-like protein. Mutant studies show that the gene is strongly involved in starch breakdown. A GUS-protein fusion product was shown to localize to the surface of chloroplastic structures reminiscent of starch granules. In the mutants, the chloroplastic &#945;-amylase AMY3 is upregulated.	isoamylase 3 (ISA3); FUNCTIONS IN: isoamylase activity, alpha-amylase activity; INVOLVED IN: carbohydrate metabolic process, starch catabolic process; LOCATED IN: chloroplast, chloroplast stroma, chloroplast starch grain; EXPRESSED IN: 23 plant structures; EXPRESSED DURING: 13 growth stages; CONTAINS InterPro DOMAIN/s: Glycosyl hydrolase, family 13, all-beta (InterPro:IPR013780), Immunoglobulin-l…
AT5G53160	RCAR3	5:21560717-21562260	W	OE	OK	21.2246	35.1476	0.727687	2.33515	5e-05	0.000508811	yes	protein_coding	regulatory components of ABA receptor 3	Encodes RCAR3, a regulatory component of ABA receptor. Interacts with protein phosphatase 2Cs ABI1 and ABI2. Stimulates ABA signaling.	regulatory components of ABA receptor 3 (RCAR3); CONTAINS InterPro DOMAIN/s: Polyketide cyclase/dehydrase (InterPro:IPR019587); BEST Arabidopsis thaliana protein match is: regulatory component of ABA receptor 1 (TAIR:AT1G01360.1); Has 1807 Blast hits to 1807 proteins in 277 species: Archae - 0; Bacteria - 0; Metazoa - 736; Fungi - 347; Plants - 385; Viruses - 0; Other Eukaryotes - 339 (source: NC…
AT5G23920	AT5G23920	5:8073223-8074170	W	OE	OK	22.9994	35.0915	0.609523	2.46574	0.00115	0.00771707	yes	protein_coding			unknown protein; FUNCTIONS IN: molecular_function unknown; INVOLVED IN: biological_process unknown; LOCATED IN: plasma membrane, vacuole; EXPRESSED IN: 22 plant structures; EXPRESSED DURING: 13 growth stages; BEST Arabidopsis thaliana protein match is: unknown protein (TAIR:AT5G52420.1); Has 1807 Blast hits to 1807 proteins in 277 species: Archae - 0; Bacteria - 0; Metazoa - 736; Fungi - 347; Pla…
AT1G55000	AT1G55000	1:20514633-20516496	W	OE	OK	25.4922	35.0643	0.459947	1.49274	0.00975	0.0432415	yes	protein_coding	peptidoglycan-binding LysM domain-containing protein		peptidoglycan-binding LysM domain-containing protein; FUNCTIONS IN: molecular_function unknown; INVOLVED IN: cell wall macromolecule catabolic process; LOCATED IN: endomembrane system; EXPRESSED IN: 23 plant structures; EXPRESSED DURING: 15 growth stages; CONTAINS InterPro DOMAIN/s: Peptidoglycan-binding lysin domain (InterPro:IPR018392), F-box domain, Skp2-like (InterPro:IPR022364), Peptidoglyca…
AT2G17560	NFD4	2:7642164-7643667	W	OE	OK	22.2001	35.0279	0.657938	1.97552	0.00045	0.00354582	yes	protein_coding	high mobility group B4	Encodes a protein belonging to the subgroup of HMGB (high mobility group B) proteins that have a distinctive DNA-binding motif, the HMG-box domain. The motif confers non-sequence specific interaction with linear DNA and structure-specific binding to distorted DNA sites. The HMGB proteins are involved in the assembly of nucleoprotein complexes. Can be phosphorylated by CK2alpha.	high mobility group B4 (HMGB4); FUNCTIONS IN: chromatin binding, structural constituent of chromatin, DNA binding, sequence-specific DNA binding transcription factor activity; INVOLVED IN: chromatin assembly or disassembly; LOCATED IN: chromatin; EXPRESSED IN: 24 plant structures; EXPRESSED DURING: 13 growth stages; CONTAINS InterPro DOMAIN/s: High mobility group, superfamily (InterPro:IPR009071)…
AT3G49470	NACA2	3:18340975-18342489	W	OE	OK	22.7958	35.0237	0.619563	2.26625	0.00085	0.00603902	yes	protein_coding	nascent polypeptide-associated complex subunit alpha-like protein 2		nascent polypeptide-associated complex subunit alpha-like protein 2 (NACA2); CONTAINS InterPro DOMAIN/s: Ubiquitin-associated/translation elongation factor EF1B, N-terminal (InterPro:IPR000449), Nascent polypeptide-associated complex, alpha subunit (InterPro:IPR016641), Nascent polypeptide-associated complex NAC (InterPro:IPR002715); BEST Arabidopsis thaliana protein match is: Nascent polypeptide…
AT5G51510	AT5G51510	5:20921432-20922978	W	OE	OK	24.6726	34.9729	0.503325	2.01192	0.00745	0.0350629	yes	protein_coding			unknown protein; CONTAINS InterPro DOMAIN/s: Protein of unknown function DUF1352 (InterPro:IPR009787); Has 30201 Blast hits to 17322 proteins in 780 species: Archae - 12; Bacteria - 1396; Metazoa - 17338; Fungi - 3422; Plants - 5037; Viruses - 0; Other Eukaryotes - 2996 (source: NCBI BLink).
AT1G77080	FLM	1:28955636-28960096	W	OE	OK	23.3238	34.8954	0.581235	1.78241	0.00205	0.0123868	yes	protein_coding	K-box region and MADS-box transcription factor family protein	MADS domain protein - flowering regulator that is closely related to FLC. Deletion of this locus in Nd ecotype is correlated with earlier flowering in short days suggesting function as a negative regulator of flowering.	K-box region and MADS-box transcription factor family protein ; FUNCTIONS IN: sequence-specific DNA binding transcription factor activity; INVOLVED IN: photoperiodism, flowering, negative regulation of flower development, regulation of transcription, DNA-dependent, regulation of flower development; LOCATED IN: nucleus; EXPRESSED IN: 24 plant structures; EXPRESSED DURING: 13 growth stages; CONTAIN…
AT2G17380	AP19	2:7553001-7555045	W	OE	OK	22.1985	34.5775	0.639371	2.43982	0.00125	0.00826188	yes	protein_coding	associated protein 19	Encodes clathrin assembly protein AP19.	associated protein 19 (AP19); FUNCTIONS IN: protein transporter activity; INVOLVED IN: intracellular protein transport, transport, vesicle-mediated transport, protein transport; LOCATED IN: membrane coat, mitochondrion, clathrin vesicle coat, clathrin coat of trans-Golgi network vesicle, clathrin adaptor complex; EXPRESSED IN: 23 plant structures; EXPRESSED DURING: 15 growth stages; CONTAINS Inte…
AT5G36120	CCB3	5:14198586-14199243	W	OE	OK	20.7297	34.5746	0.738013	3.02208	0.0004	0.00321561	yes	protein_coding	cofactor assembly, complex C (B6F)		cofactor assembly, complex C (B6F) (CCB3); FUNCTIONS IN: molecular_function unknown; INVOLVED IN: cytochrome b6f complex assembly; LOCATED IN: chloroplast thylakoid membrane, chloroplast; CONTAINS InterPro DOMAIN/s: Protein of unknown function YGGT (InterPro:IPR003425); Has 30201 Blast hits to 17322 proteins in 780 species: Archae - 12; Bacteria - 1396; Metazoa - 17338; Fungi - 3422; Plants - 503…
AT1G49600	ATRBP47A	1:18356885-18360150	W	OE	OK	25.0573	34.5633	0.46401	1.65176	0.0081	0.037467	yes	protein_coding	RNA-binding protein 47A		RNA-binding protein 47A (RBP47A); FUNCTIONS IN: RNA binding; EXPRESSED IN: 24 plant structures; EXPRESSED DURING: 14 growth stages; CONTAINS InterPro DOMAIN/s: RNA recognition motif, RNP-1 (InterPro:IPR000504), Nucleotide-binding, alpha-beta plait (InterPro:IPR012677); BEST Arabidopsis thaliana protein match is: RNA-binding protein 47B (TAIR:AT3G19130.1); Has 46260 Blast hits to 24920 proteins in…
AT3G20060	UBC19	3:7002816-7004450	W	OE	OK	23.2573	34.1609	0.554664	1.66353	0.00445	0.0233174	yes	protein_coding	ubiquitin-conjugating enzyme19	Encodes one of two ubiquitin-conjugating enzymes belonging to the E2-C gene family (the other being UBC19). Transcript is always found in dividing cells, but also in other non-dividing cells. Protein is localized to the cytoplasm as well as to the nucleus.	ubiquitin-conjugating enzyme19 (UBC19); CONTAINS InterPro DOMAIN/s: Ubiquitin-conjugating enzyme/RWD-like (InterPro:IPR016135), Ubiquitin-conjugating enzyme E2 H10 (InterPro:IPR015582), Ubiquitin-conjugating enzyme, E2 (InterPro:IPR000608); BEST Arabidopsis thaliana protein match is: ubiquitin-conjugating enzyme 20 (TAIR:AT1G50490.1); Has 9466 Blast hits to 9449 proteins in 390 species: Archae - …
AT4G31840	ENODL15	4:15401639-15402617	W	OE	OK	22.1939	34.0309	0.616679	2.47141	0.00115	0.00771707	yes	protein_coding	early nodulin-like protein 15		early nodulin-like protein 15 (ENODL15); FUNCTIONS IN: electron carrier activity, copper ion binding; LOCATED IN: plasma membrane, anchored to membrane; EXPRESSED IN: 22 plant structures; EXPRESSED DURING: 13 growth stages; CONTAINS InterPro DOMAIN/s: Plastocyanin-like (InterPro:IPR003245), Cupredoxin (InterPro:IPR008972); BEST Arabidopsis thaliana protein match is: early nodulin-like protein 14 …
AT4G01525	SADHU5-1	4:660809-661698	W	OE	OK	22.0595	33.9266	0.621019	2.31691	0.00095	0.00658685	yes	transposable_element_gene	transposable element gene	Member of Sadhu non-coding retrotransposon family
AT5G61600	ERF104	5:24766385-24767430	W	OE	OK	9.64191	33.8294	1.81089	5.87064	5e-05	0.000508811	yes	protein_coding	ethylene response factor 104	encodes a member of the ERF (ethylene response factor) subfamily B-3 of ERF/AP2 transcription factor family. The protein contains one AP2 domain. There are 18 members in this subfamily including ATERF-1, ATERF-2, AND ATERF-5.	ethylene response factor 104 (ERF104); CONTAINS InterPro DOMAIN/s: DNA-binding, integrase-type (InterPro:IPR016177), Pathogenesis-related transcriptional factor/ERF, DNA-binding (InterPro:IPR001471); BEST Arabidopsis thaliana protein match is: Integrase-type DNA-binding superfamily protein (TAIR:AT5G51190.1); Has 1807 Blast hits to 1807 proteins in 277 species: Archae - 0; Bacteria - 0; Metazoa -…
AT1G23052	AT1G23052	1:8168442-8169267	W	OE	OK	20.3041	33.6504	0.728857	2.64299	5e-05	0.000508811	yes	other_rna
AT1G79210	AT1G79210	1:29796080-29798783	W	OE	OK	21.0651	33.3315	0.662034	2.11536	0.00035	0.00287883	yes	protein_coding	N-terminal nucleophile aminohydrolases (Ntn hydrolases) superfamily protein		N-terminal nucleophile aminohydrolases (Ntn hydrolases) superfamily protein; FUNCTIONS IN: endopeptidase activity, threonine-type endopeptidase activity; INVOLVED IN: defense response to bacterium, ubiquitin-dependent protein catabolic process; LOCATED IN: proteasome core complex, proteasome complex; EXPRESSED IN: 24 plant structures; EXPRESSED DURING: 13 growth stages; CONTAINS InterPro DOMAIN/s…
AT2G25060	ENODL14	2:10662240-10663103	W	OE	OK	23.69	33.2868	0.49067	2.01949	0.0113	0.0482563	yes	protein_coding	early nodulin-like protein 14		early nodulin-like protein 14 (ENODL14); FUNCTIONS IN: electron carrier activity, copper ion binding; LOCATED IN: anchored to plasma membrane, plasma membrane, anchored to membrane; EXPRESSED IN: 20 plant structures; EXPRESSED DURING: 13 growth stages; CONTAINS InterPro DOMAIN/s: Plastocyanin-like (InterPro:IPR003245), Cupredoxin (InterPro:IPR008972); BEST Arabidopsis thaliana protein match is: e…
AT2G36000	AT2G36000	2:15117074-15118697	W	OE	OK	22.16	33.2232	0.584229	2.05552	0.0011	0.00744742	yes	protein_coding	Mitochondrial transcription termination factor family protein		Mitochondrial transcription termination factor family protein; FUNCTIONS IN: molecular_function unknown; INVOLVED IN: biological_process unknown; LOCATED IN: chloroplast; EXPRESSED IN: 20 plant structures; EXPRESSED DURING: 13 growth stages; CONTAINS InterPro DOMAIN/s: Mitochodrial transcription termination factor-related (InterPro:IPR003690); BEST Arabidopsis thaliana protein match is: Mitochond…
AT1G18650	PDCB3	1:6418857-6420557	W	OE	OK	21.3441	33.0942	0.63274	2.34012	0.002	0.012133	yes	protein_coding	plasmodesmata callose-binding protein 3	Encodes a member of the X8-GPI family of proteins. It localizes to the plasmodesmata and is predicted to bind callose.	plasmodesmata callose-binding protein 3 (PDCB3); CONTAINS InterPro DOMAIN/s: X8 (InterPro:IPR012946); BEST Arabidopsis thaliana protein match is: glucan endo-1,3-beta-glucosidase-like protein 3 (TAIR:AT5G08000.1); Has 1473 Blast hits to 1425 proteins in 72 species: Archae - 4; Bacteria - 6; Metazoa - 5; Fungi - 46; Plants - 1391; Viruses - 0; Other Eukaryotes - 21 (source: NCBI BLink).
AT5G06210	AT5G06210	5:1878470-1879740	W	OE	OK	20.2653	33.0588	0.706025	2.70039	0.0004	0.00321561	yes	protein_coding	RNA binding (RRM/RBD/RNP motifs) family protein		RNA binding (RRM/RBD/RNP motifs) family protein; FUNCTIONS IN: RNA binding, nucleotide binding, nucleic acid binding; INVOLVED IN: biological_process unknown; EXPRESSED IN: 24 plant structures; EXPRESSED DURING: 13 growth stages; CONTAINS InterPro DOMAIN/s: RNA recognition motif, glycine rich protein (InterPro:IPR015465), RNA recognition motif, RNP-1 (InterPro:IPR000504), Nucleotide-binding, alph…
AT1G68570	AT1G68570	1:25746735-25750275	W	OE	OK	12.1631	32.6681	1.42537	4.90272	5e-05	0.000508811	yes	protein_coding	Major facilitator superfamily protein		Major facilitator superfamily protein; FUNCTIONS IN: transporter activity; INVOLVED IN: oligopeptide transport; LOCATED IN: membrane; EXPRESSED IN: 23 plant structures; EXPRESSED DURING: 13 growth stages; CONTAINS InterPro DOMAIN/s: Oligopeptide transporter (InterPro:IPR000109), Major facilitator superfamily, general substrate transporter (InterPro:IPR016196); BEST Arabidopsis thaliana protein ma…
AT1G35620	PDI8	1:13156367-13160245	W	OE	OK	23.3641	32.2888	0.466745	1.56462	0.00695	0.033168	yes	protein_coding	PDI-like 5-2	Encodes a protein disulfide isomerase-like (PDIL) protein, a member of a multigene family within the thioredoxin (TRX) superfamily. Unlike several other PDI family members, transcript levels for this gene are not up-regulated in response to three different chemical inducers of ER stress (dithiothreitol, beta-mercaptoethanol, and tunicamycin). However, the level of transcripts for this gene is sli…	PDI-like 5-2 (PDIL5-2); FUNCTIONS IN: protein disulfide isomerase activity; INVOLVED IN: cell redox homeostasis; LOCATED IN: endoplasmic reticulum, plasma membrane, plant-type cell wall; EXPRESSED IN: 26 plant structures; EXPRESSED DURING: 13 growth stages; CONTAINS InterPro DOMAIN/s: Thioredoxin fold (InterPro:IPR012335), Thioredoxin-like subdomain (InterPro:IPR006662), Thioredoxin-like (InterPr…
AT4G32570	TIFY8	4:15713735-15718858	W	OE	OK	21.1661	32.2464	0.607378	1.86899	0.00075	0.00544443	yes	protein_coding	TIFY domain protein 8		TIFY domain protein 8 (TIFY8); CONTAINS InterPro DOMAIN/s: Tify (InterPro:IPR010399); Has 30201 Blast hits to 17322 proteins in 780 species: Archae - 12; Bacteria - 1396; Metazoa - 17338; Fungi - 3422; Plants - 5037; Viruses - 0; Other Eukaryotes - 2996 (source: NCBI BLink).
AT5G54750	AT5G54750	5:22241480-22243721	W	OE	OK	20.209	32.2455	0.674099	2.18252	0.0002	0.00178111	yes	protein_coding	Transport protein particle (TRAPP) component		Transport protein particle (TRAPP) component; FUNCTIONS IN: molecular_function unknown; INVOLVED IN: ER to Golgi vesicle-mediated transport; LOCATED IN: cellular_component unknown; EXPRESSED IN: 24 plant structures; EXPRESSED DURING: 15 growth stages; CONTAINS InterPro DOMAIN/s: Transport protein particle (TRAPP) component (InterPro:IPR007194), TRAPP I complex, Bet3 (InterPro:IPR016721).
AT1G16740	AT1G16740	1:5727689-5729080	W	OE	OK	21.0681	32.2271	0.613211	2.26003	0.00245	0.014377	yes	protein_coding	Ribosomal protein L20		Ribosomal protein L20; FUNCTIONS IN: structural constituent of ribosome, rRNA binding; INVOLVED IN: translation, ribosome biogenesis; LOCATED IN: ribosome, intracellular; EXPRESSED IN: 22 plant structures; EXPRESSED DURING: 13 growth stages; CONTAINS InterPro DOMAIN/s: Ribosomal protein L20 (InterPro:IPR005813); BEST Arabidopsis thaliana protein match is: ribosomal protein L20 (TAIR:ATCG00660.1);…
AT1G74070	AT1G74070	1:27851487-27852976	W	OE	OK	22.9049	32.2212	0.492355	1.70602	0.00495	0.0254108	yes	protein_coding	Cyclophilin-like peptidyl-prolyl cis-trans isomerase family protein		Cyclophilin-like peptidyl-prolyl cis-trans isomerase family protein; FUNCTIONS IN: peptidyl-prolyl cis-trans isomerase activity; INVOLVED IN: protein folding; LOCATED IN: chloroplast thylakoid lumen, chloroplast; EXPRESSED IN: 20 plant structures; EXPRESSED DURING: 13 growth stages; CONTAINS InterPro DOMAIN/s: Cyclophilin-like (InterPro:IPR015891), Peptidyl-prolyl cis-trans isomerase, cyclophilin…
AT1G75780	TUB1	1:28451140-28453640	W	OE	OK	23.5532	32.189	0.450646	1.63082	0.01105	0.0475048	yes	protein_coding	tubulin beta-1 chain	beta tubulin gene downregulated by phytochrome A (phyA)-mediated far-red light high-irradiance and the phytochrome B (phyB)-mediated red light high-irradiance responses	tubulin beta-1 chain (TUB1); FUNCTIONS IN: structural molecule activity, GTP binding, GTPase activity; INVOLVED IN: response to light stimulus, unidimensional cell growth; LOCATED IN: vacuole; EXPRESSED IN: 24 plant structures; EXPRESSED DURING: 15 growth stages; CONTAINS InterPro DOMAIN/s: Beta tubulin (InterPro:IPR002453), Tubulin (InterPro:IPR000217), Tubulin/FtsZ, GTPase domain (InterPro:IPR0…
AT3G21760	HYR1	3:7666807-7668724	W	OE	OK	23.4991	32.1172	0.450741	1.48806	0.0089	0.0403182	yes	protein_coding	UDP-Glycosyltransferase superfamily protein	Encodes HYR1, a UDP glycosyltransferase (UGT). HYR1 glucosylates hypostatin, an inhibitor of cell expansion in vivo to form a bioactive glucoside.	HYPOSTATIN RESISTANCE 1 (HYR1); FUNCTIONS IN: UDP-glycosyltransferase activity, transferase activity, transferring glycosyl groups; INVOLVED IN: metabolic process; LOCATED IN: cellular_component unknown; EXPRESSED IN: 21 plant structures; EXPRESSED DURING: 13 growth stages; CONTAINS InterPro DOMAIN/s: UDP-glucuronosyl/UDP-glucosyltransferase (InterPro:IPR002213); BEST Arabidopsis thaliana protein…
AT2G01420	PIN4	2:180104-183328	W	OE	OK	20.6471	32.0735	0.635441	2.12871	0.00015	0.0013823	yes	protein_coding	Auxin efflux carrier family protein	Encodes a putative auxin efflux carrier that is localized in developing and mature root meristems. It is involved in the maintenance of embryonic auxin gradients. A role for AtPIN4 in generating a sink for auxin below the quiescent center of the root meristem that is essential for auxin distribution and patterning is proposed. In the root, PIN4 is detected around the quiescent center and cells su…	PIN-FORMED 4 (PIN4); FUNCTIONS IN: auxin:hydrogen symporter activity, transporter activity; INVOLVED IN: root development, pattern specification process, auxin polar transport; LOCATED IN: endomembrane system, integral to membrane; EXPRESSED IN: 27 plant structures; EXPRESSED DURING: 14 growth stages; CONTAINS InterPro DOMAIN/s: Auxin efflux carrier, subgroup (InterPro:IPR014024), Auxin efflux ca…
AT5G63030	AT5G63030	5:25286222-25287694	W	OE	OK	18.0738	32.0432	0.826119	3.00672	0.00015	0.0013823	yes	protein_coding	Thioredoxin superfamily protein		Thioredoxin superfamily protein; FUNCTIONS IN: electron carrier activity, arsenate reductase (glutaredoxin) activity, protein disulfide oxidoreductase activity; INVOLVED IN: N-terminal protein myristoylation, cell redox homeostasis; LOCATED IN: cellular_component unknown; EXPRESSED IN: 24 plant structures; EXPRESSED DURING: 15 growth stages; CONTAINS InterPro DOMAIN/s: Thioredoxin fold (InterPro:…
AT1G47970	AT1G47970	1:17687268-17688816	W	OE	OK	20.1802	31.9675	0.663661	2.25317	0.00035	0.00287883	yes	protein_coding			unknown protein; FUNCTIONS IN: molecular_function unknown; INVOLVED IN: biological_process unknown; LOCATED IN: cytosol; EXPRESSED IN: 21 plant structures; EXPRESSED DURING: 11 growth stages; Has 93717 Blast hits to 40765 proteins in 1891 species: Archae - 1046; Bacteria - 16276; Metazoa - 26677; Fungi - 16127; Plants - 6028; Viruses - 1519; Other Eukaryotes - 26044 (source: NCBI BLink).
AT4G10450	AT4G10450	4:6462952-6464544	W	OE	OK	22.9367	31.9159	0.476621	1.88912	0.01155	0.0490104	yes	protein_coding	Ribosomal protein L6 family		Ribosomal protein L6 family; FUNCTIONS IN: structural constituent of ribosome, rRNA binding; INVOLVED IN: translation; LOCATED IN: cytosolic ribosome, cytosolic large ribosomal subunit, large ribosomal subunit; EXPRESSED IN: 23 plant structures; EXPRESSED DURING: 13 growth stages; CONTAINS InterPro DOMAIN/s: Ribosomal protein L6 (InterPro:IPR000702), Ribosomal protein L6, alpha-beta domain (Inter…
AT5G58930	AT5G58930	5:23794314-23796461	W	OE	OK	21.5753	31.6102	0.551012	2.00183	0.00125	0.00826188	yes	protein_coding	Protein of unknown function (DUF740)		Protein of unknown function (DUF740); FUNCTIONS IN: molecular_function unknown; INVOLVED IN: biological_process unknown; LOCATED IN: chloroplast; EXPRESSED IN: 22 plant structures; EXPRESSED DURING: 13 growth stages; CONTAINS InterPro DOMAIN/s: Protein of unknown function DUF740 (InterPro:IPR008004); BEST Arabidopsis thaliana protein match is: Protein of unknown function (DUF740) (TAIR:AT3G46990.…
AT3G42790	AL3	3:14877957-14879781	W	OE	OK	22.1049	31.5271	0.512225	1.90569	0.0045	0.0235277	yes	protein_coding	alfin-like 3	AL3 encodes a member of the Alfin-Like family of nuclear-localized PhD domain containing homeodomain proteins. Binds to H3K4 di or trimethylated DNA.	alfin-like 3 (AL3); CONTAINS InterPro DOMAIN/s: Zinc finger, PHD-type, conserved site (InterPro:IPR019786), Zinc finger, PHD-type (InterPro:IPR001965), Protein of unknown function DUF3594 (InterPro:IPR021998), Zinc finger, FYVE/PHD-type (InterPro:IPR011011), Zinc finger, PHD-finger (InterPro:IPR019787); BEST Arabidopsis thaliana protein match is: alfin-like 5 (TAIR:AT5G20510.1); Has 1689 Blast hi…
AT1G26665	AT1G26665	1:9214173-9215552	W	OE	OK	19.3603	31.4246	0.698789	2.14005	0.00055	0.0041913	yes	protein_coding	Mediator complex, subunit Med10		Mediator complex, subunit Med10; FUNCTIONS IN: RNA polymerase II transcription mediator activity; INVOLVED IN: regulation of transcription from RNA polymerase II promoter; LOCATED IN: mediator complex; EXPRESSED IN: 24 plant structures; EXPRESSED DURING: 15 growth stages; CONTAINS InterPro DOMAIN/s: Mediator complex, subunit Med10 (InterPro:IPR019145); BEST Arabidopsis thaliana protein match is: …
AT3G07650	COL9	3:2441656-2444532	W	OE	OK	20.4651	31.3836	0.616845	2.03436	0.0004	0.00321561	yes	protein_coding	CONSTANS-like 9	This gene belongs to the CO (CONSTANS) gene family. This gene family is divided in three subgroups: groups III, to which COL9 belongs, is characterised by one B-box (supposed to regulate protein-protein interactions) and a second diverged zinc finger. COL9 downregulates expression of CO (CONSTANS) as well as FT and SOC1 which are known regulatory targets of CO.	CONSTANS-like 9 (COL9); CONTAINS InterPro DOMAIN/s: CCT domain (InterPro:IPR010402), Zinc finger, B-box (InterPro:IPR000315); BEST Arabidopsis thaliana protein match is: B-box type zinc finger protein with CCT domain (TAIR:AT5G48250.1); Has 30201 Blast hits to 17322 proteins in 780 species: Archae - 12; Bacteria - 1396; Metazoa - 17338; Fungi - 3422; Plants - 5037; Viruses - 0; Other Eukaryotes -…
AT5G62790	PDE129	5:25213385-25217439	W	OE	OK	22.759	31.3538	0.462199	1.55622	0.0073	0.0344736	yes	protein_coding	1-deoxy-D-xylulose 5-phosphate reductoisomerase	1-Deoxy-d-xylulose 5-phosphate reductoisomerase (DXR) catalyzes the first committed step of the 2-C-methyl-d-erythritol 4-phosphate pathway for isoprenoid biosynthesis. In Arabidopsis, DXR is encoded by a single-copy gene. Arabidopsis DXR is targeted to plastids and localizes into chloroplasts of leaf cells. DXR knockout or strongly silenced lines have a seedling lethal, albino phenotype. Transge…	1-deoxy-D-xylulose 5-phosphate reductoisomerase (DXR); CONTAINS InterPro DOMAIN/s: 1-deoxy-D-xylulose 5-phosphate reductoisomerase, N-terminal (InterPro:IPR013512), 1-deoxy-D-xylulose 5-phosphate reductoisomerase (InterPro:IPR003821), 1-deoxy-D-xylulose 5-phosphate reductoisomerase, C-terminal (InterPro:IPR013644).
AT3G50630	KRP2	3:18800379-18801587	W	OE	OK	14.1641	31.1548	1.13722	3.79656	5e-05	0.000508811	yes	protein_coding	KIP-related protein 2	Kip-related protein (KRP) gene, encodes CDK (cyclin-dependent kinase) inhibitor (CKI), negative regulator of cell division. A member of seven KRP genes found in Arabidopsis thaliana. Differential expression patterns for distinct KRPs were revealed by in situ hybridization. Gene was isolated from a yeast two hybrid screen as an interacting protein of CDC2A. Recombinant protein has a strong kinase …	KIP-related protein 2 (KRP2); FUNCTIONS IN: protein binding, kinase inhibitor activity, cyclin-dependent protein kinase inhibitor activity; INVOLVED IN: negative regulation of cyclin-dependent protein kinase activity, DNA endoreduplication; LOCATED IN: nucleus; EXPRESSED IN: 24 plant structures; EXPRESSED DURING: 9 growth stages; CONTAINS InterPro DOMAIN/s: Cyclin-dependent kinase inhibitor (Inte…
AT4G17050	UGLYAH	4:9589566-9592587	W	OE	OK	19.9926	31.0775	0.636407	2.48937	0.00055	0.0041913	yes	protein_coding	ureidoglycine aminohydrolase	Encodes a protein with ureidoglycine aminohydrolase activity.	ureidoglycine aminohydrolase (UGLYAH); FUNCTIONS IN: ureidoglycine aminohydrolase activity, sequence-specific DNA binding transcription factor activity; INVOLVED IN: allantoin catabolic process, regulation of transcription; LOCATED IN: endomembrane system; CONTAINS InterPro DOMAIN/s: Cupin 2, conserved barrel (InterPro:IPR013096), Cupin, RmlC-type (InterPro:IPR011051), RmlC-like jelly roll fold (…
AT5G64860	DPE1	5:25925172-25928848	W	OE	OK	20.4258	30.9663	0.600312	2.14936	0.0009	0.00632425	yes	protein_coding	disproportionating enzyme	Encodes a maltotriose-metabolizing enzyme with chloroplastic &#945;-1,4-glucanotransferase activity. Mutant has altered starch degradation.	disproportionating enzyme (DPE1); FUNCTIONS IN: 4-alpha-glucanotransferase activity, cation binding, catalytic activity; INVOLVED IN: response to cold, starch catabolic process; LOCATED IN: chloroplast; EXPRESSED IN: 23 plant structures; EXPRESSED DURING: 13 growth stages; CONTAINS InterPro DOMAIN/s: Glycoside hydrolase, family 77 (InterPro:IPR003385), Glycoside hydrolase, catalytic core (InterPr…
AT3G59810	AT3G59810	3:22096514-22097908	W	OE	OK	18.6536	30.6224	0.715137	2.75258	0.00085	0.00603902	yes	protein_coding	Small nuclear ribonucleoprotein family protein		Small nuclear ribonucleoprotein family protein; CONTAINS InterPro DOMAIN/s: Like-Sm ribonucleoprotein (LSM) domain (InterPro:IPR001163), Like-Sm ribonucleoprotein (LSM) domain, eukaryotic/archaea-type (InterPro:IPR006649), Like-Sm ribonucleoprotein (LSM)-related domain (InterPro:IPR010920); BEST Arabidopsis thaliana protein match is: Small nuclear ribonucleoprotein family protein (TAIR:AT2G43810.…
AT5G37940	AT5G37940	5:15107295-15108966	W	OE	OK	9.54267	30.5489	1.67866	4.90287	5e-05	0.000508811	yes	protein_coding	Zinc-binding dehydrogenase family protein		Zinc-binding dehydrogenase family protein; FUNCTIONS IN: oxidoreductase activity, binding, catalytic activity, zinc ion binding; INVOLVED IN: response to oxidative stress; CONTAINS InterPro DOMAIN/s: GroES-like (InterPro:IPR011032), NAD(P)-binding domain (InterPro:IPR016040), Alcohol dehydrogenase, C-terminal (InterPro:IPR013149), Alcohol dehydrogenase superfamily, zinc-containing (InterPro:IPR00…
AT1G73940	AT1G73940	1:27798312-27799596	W	OE	OK	19.9698	30.458	0.609005	2.22569	0.00265	0.0153509	yes	protein_coding			unknown protein; BEST Arabidopsis thaliana protein match is: unknown protein (TAIR:AT5G49410.2); Has 54 Blast hits to 54 proteins in 11 species: Archae - 0; Bacteria - 0; Metazoa - 0; Fungi - 0; Plants - 54; Viruses - 0; Other Eukaryotes - 0 (source: NCBI BLink).
AT1G07170	AT1G07170	1:2200122-2201265	W	OE	OK	20.1465	30.4446	0.595662	1.60817	0.00405	0.0216567	yes	protein_coding	PHF5-like protein		PHF5-like protein; LOCATED IN: cellular_component unknown; EXPRESSED IN: 24 plant structures; EXPRESSED DURING: 15 growth stages; CONTAINS InterPro DOMAIN/s: PHF5-like (InterPro:IPR005345); BEST Arabidopsis thaliana protein match is: PHF5-like protein (TAIR:AT2G30000.1).
AT5G08380	AtAGAL1	5:2694676-2697724	W	OE	OK	21.5957	30.3194	0.489494	1.75487	0.00585	0.0289791	yes	protein_coding	alpha-galactosidase 1		alpha-galactosidase 1 (AGAL1); FUNCTIONS IN: alpha-galactosidase activity, hydrolase activity, hydrolyzing O-glycosyl compounds, catalytic activity; INVOLVED IN: carbohydrate metabolic process, metabolic process, lactose catabolic process; LOCATED IN: apoplast, cell wall, plant-type cell wall; EXPRESSED IN: 21 plant structures; EXPRESSED DURING: 13 growth stages; CONTAINS InterPro DOMAIN/s: Glyco…
AT5G46020	AT5G46020	5:18662845-18664874	W	OE	OK	20.6292	30.2768	0.553528	1.97399	0.00315	0.017647	yes	protein_coding			CONTAINS InterPro DOMAIN/s: Casein kinase substrate, phosphoprotein PP28 (InterPro:IPR019380); Has 30201 Blast hits to 17322 proteins in 780 species: Archae - 12; Bacteria - 1396; Metazoa - 17338; Fungi - 3422; Plants - 5037; Viruses - 0; Other Eukaryotes - 2996 (source: NCBI BLink).
AT5G44680	AT5G44680	5:18024214-18025991	W	OE	OK	15.718	30.2735	0.945637	3.28891	5e-05	0.000508811	yes	protein_coding	DNA glycosylase superfamily protein		DNA glycosylase superfamily protein; FUNCTIONS IN: DNA-3-methyladenine glycosylase I activity, catalytic activity; INVOLVED IN: DNA repair, base-excision repair; EXPRESSED IN: 21 plant structures; EXPRESSED DURING: 13 growth stages; CONTAINS InterPro DOMAIN/s: DNA glycosylase (InterPro:IPR011257), Methyladenine glycosylase (InterPro:IPR005019); BEST Arabidopsis thaliana protein match is: DNA glyc…
AT2G16710	AT2G16710	2:7248137-7250291	W	OE	OK	21.3414	29.992	0.490922	1.53504	0.0092	0.0415082	yes	protein_coding	Iron-sulphur cluster biosynthesis family protein		Iron-sulphur cluster biosynthesis family protein; FUNCTIONS IN: iron-sulfur cluster binding, structural molecule activity; INVOLVED IN: iron-sulfur cluster assembly; EXPRESSED IN: 24 plant structures; EXPRESSED DURING: 15 growth stages; CONTAINS InterPro DOMAIN/s: FeS cluster insertion, C-terminal, conserved site (InterPro:IPR017870), FeS cluster biogenesis (InterPro:IPR000361), FeS cluster inser…
AT1G70710	CEL1	1:26659131-26663010	W	OE	OK	19.5539	29.9874	0.616899	2.22298	0.00035	0.00287883	yes	protein_coding	glycosyl hydrolase 9B1	endo-1,4-beta-glucanase. Involved in cell elongation.	glycosyl hydrolase 9B1 (GH9B1); FUNCTIONS IN: cellulase activity, hydrolase activity, hydrolyzing O-glycosyl compounds; INVOLVED IN: response to cyclopentenone, cell wall modification involved in multidimensional cell growth; LOCATED IN: chloroplast; EXPRESSED IN: 20 plant structures; EXPRESSED DURING: 12 growth stages; CONTAINS InterPro DOMAIN/s: Six-hairpin glycosidase (InterPro:IPR012341), Gly…
AT3G27080	TOM20-3	3:9985078-9986629	W	OE	OK	21.4749	29.9573	0.480257	1.79781	0.0115	0.0488355	yes	protein_coding	translocase of outer membrane 20 kDa subunit 3	Component of the TOM complex involved in transport of nuclear-encoded mitochondrial proteins	translocase of outer membrane 20 kDa subunit 3 (TOM20-3); CONTAINS InterPro DOMAIN/s: Plant specific mitochondrial import receptor subunit TOM20 (InterPro:IPR010547); BEST Arabidopsis thaliana protein match is: translocase outer membrane 20-1 (TAIR:AT3G27070.1); Has 97 Blast hits to 97 proteins in 23 species: Archae - 0; Bacteria - 2; Metazoa - 0; Fungi - 0; Plants - 95; Viruses - 0; Other Eukary…
AT5G67380	ATCKA1	5:26880965-26883430	W	OE	OK	18.1738	29.8644	0.716568	2.31566	0.00025	0.00216403	yes	protein_coding	casein kinase alpha 1	casein kinase II catalytic subunit alpha	casein kinase alpha 1 (CKA1); FUNCTIONS IN: kinase activity; INVOLVED IN: protein amino acid phosphorylation; LOCATED IN: endomembrane system; EXPRESSED IN: 23 plant structures; EXPRESSED DURING: 15 growth stages; CONTAINS InterPro DOMAIN/s: Protein kinase, catalytic domain (InterPro:IPR000719), Serine/threonine-protein kinase-like domain (InterPro:IPR017442), Protein kinase-like domain (InterPro…
AT1G17160	AT1G17160	1:5867634-5869356	W	OE	OK	21.6352	29.8501	0.464356	1.40699	0.00785	0.0365538	yes	protein_coding	pfkB-like carbohydrate kinase family protein		pfkB-like carbohydrate kinase family protein; FUNCTIONS IN: kinase activity, ribokinase activity; INVOLVED IN: D-ribose metabolic process; LOCATED IN: chloroplast; EXPRESSED IN: 23 plant structures; EXPRESSED DURING: 13 growth stages; CONTAINS InterPro DOMAIN/s: Carbohydrate/purine kinase (InterPro:IPR011611), Ribokinase (InterPro:IPR002139), Carbohydrate/puine kinase, PfkB, conserved site (Inter…
AT1G55850	ATCSLE1	1:20876698-20895393	W	OE	OK	16.4725	29.6414	0.847557	1.64577	0.0093	0.0418012	yes	protein_coding	cellulose synthase like E1	encodes a protein similar to cellulose synthase	cellulose synthase like E1 (CSLE1); FUNCTIONS IN: cellulose synthase activity, transferase activity, transferring glycosyl groups; INVOLVED IN: plant-type cell wall biogenesis, cellulose biosynthetic process, polysaccharide biosynthetic process; LOCATED IN: endoplasmic reticulum, plasma membrane; EXPRESSED IN: 24 plant structures; EXPRESSED DURING: 13 growth stages; CONTAINS InterPro DOMAIN/s: Ce…
AT2G36430	AT2G36430	2:15290203-15291763	W	OE	OK	15.5058	29.5839	0.932006	3.3235	5e-05	0.000508811	yes	protein_coding	Plant protein of unknown function (DUF247)		Plant protein of unknown function (DUF247); CONTAINS InterPro DOMAIN/s: Protein of unknown function DUF247, plant (InterPro:IPR004158); BEST Arabidopsis thaliana protein match is: Plant protein of unknown function (DUF247) (TAIR:AT5G22550.2); Has 1137 Blast hits to 1027 proteins in 18 species: Archae - 0; Bacteria - 0; Metazoa - 0; Fungi - 0; Plants - 1137; Viruses - 0; Other Eukaryotes - 0 (sour…
AT3G30720	QQS	3:12349046-12349832	W	OE	OK	6.33938	29.4248	2.21462	7.96047	5e-05	0.000508811	yes	protein_coding	qua-quine starch		QUA-QUINE STARCH (QQS); Has 1 Blast hits to 1 proteins in 1 species: Archae - 0; Bacteria - 0; Metazoa - 0; Fungi - 0; Plants - 1; Viruses - 0; Other Eukaryotes - 0 (source: NCBI BLink).
AT3G23290	LSH4	3:8326824-8328132	W	OE	OK	19.6577	29.3092	0.576263	2.13431	0.00355	0.0193868	yes	protein_coding	Protein of unknown function (DUF640)		LIGHT SENSITIVE HYPOCOTYLS 4 (LSH4); CONTAINS InterPro DOMAIN/s: Protein of unknown function DUF640 (InterPro:IPR006936); BEST Arabidopsis thaliana protein match is: Protein of unknown function (DUF640) (TAIR:AT2G31160.1); Has 30201 Blast hits to 17322 proteins in 780 species: Archae - 12; Bacteria - 1396; Metazoa - 17338; Fungi - 3422; Plants - 5037; Viruses - 0; Other Eukaryotes - 2996 (source:…
AT5G54390	AHL	5:22085997-22088017	W	OE	OK	19.4655	29.2964	0.589807	2.09709	0.00085	0.00603902	yes	protein_coding	HAL2-like	Encodes a 3'-phosphoadenosine-5'-phosphate (PAP) phosphatase that is sensitive to physiological concentrations of Na+. It does not also act as inositol polyphosphate 1-phosphatases, which other members of the HAL2-like family do. It is proposed that AHL acts in concert with sulphotransferases to prevent both the toxicity of PAP on RNA processing enzymes as well as the product inhibition of PAP on…	HAL2-like (HL); FUNCTIONS IN: 3'(2'),5'-bisphosphate nucleotidase activity, inositol or phosphatidylinositol phosphatase activity; INVOLVED IN: sulfur metabolic process; LOCATED IN: cellular_component unknown; EXPRESSED IN: 23 plant structures; EXPRESSED DURING: 15 growth stages; CONTAINS InterPro DOMAIN/s: Inositol monophosphatase, conserved site (InterPro:IPR020550), Inositol monophosphatase (I…
AT5G58000	AT5G58000	5:23477410-23479598	W	OE	OK	19.4486	29.2883	0.590656	2.06657	0.00065	0.004832	yes	protein_coding	Reticulon family protein		Reticulon family protein; LOCATED IN: endoplasmic reticulum, chloroplast; CONTAINS InterPro DOMAIN/s: Reticulon (InterPro:IPR003388); BEST Arabidopsis thaliana protein match is: Reticulon family protein (TAIR:AT2G20590.1); Has 1128 Blast hits to 1113 proteins in 146 species: Archae - 0; Bacteria - 2; Metazoa - 759; Fungi - 49; Plants - 88; Viruses - 4; Other Eukaryotes - 226 (source: NCBI BLink).
AT1G19660	AT1G19660	1:6799980-6802685	W	OE	OK	17.462	29.2291	0.74319	2.41976	5e-05	0.000508811	yes	protein_coding	Wound-responsive family protein		Wound-responsive family protein; FUNCTIONS IN: DNA binding, nuclease activity; INVOLVED IN: response to wounding, nucleotide-excision repair; EXPRESSED IN: ovule; CONTAINS InterPro DOMAIN/s: Protein of unknown function DUF151 (InterPro:IPR003729), UvrB/UvrC protein (InterPro:IPR001943); BEST Arabidopsis thaliana protein match is: bifunctional nuclease in basal defense response 1 (TAIR:AT1G75380.3…
AT5G19190	AT5G19190	5:6457259-6458031	W	OE	OK	16.3501	29.2016	0.836749	2.97946	0.0005	0.00386857	yes	protein_coding			unknown protein; BEST Arabidopsis thaliana protein match is: unknown protein (TAIR:AT3G06070.1); Has 1807 Blast hits to 1807 proteins in 277 species: Archae - 0; Bacteria - 0; Metazoa - 736; Fungi - 347; Plants - 385; Viruses - 0; Other Eukaryotes - 339 (source: NCBI BLink).
AT1G07070	AT1G07070	1:2168563-2169851	W	OE	OK	18.4316	29.1473	0.661183	2.51967	0.00235	0.0139026	yes	protein_coding	Ribosomal protein L35Ae family protein		Ribosomal protein L35Ae family protein; FUNCTIONS IN: structural constituent of ribosome; INVOLVED IN: translation, ribosome biogenesis; LOCATED IN: ribosome, cytosolic large ribosomal subunit; EXPRESSED IN: 22 plant structures; EXPRESSED DURING: 13 growth stages; CONTAINS InterPro DOMAIN/s: Ribosomal protein L35Ae (InterPro:IPR001780), Ribosomal protein L35Ae, conserved site (InterPro:IPR018266)…
AT5G35732	AT5G35732	5:13897939-13898387	W	OE	OK	16.3801	29.0559	0.826888	3.23413	0.0006	0.00451461	yes	protein_coding			unknown protein; BEST Arabidopsis thaliana protein match is: unknown protein (TAIR:AT2G04795.1); Has 35333 Blast hits to 34131 proteins in 2444 species: Archae - 798; Bacteria - 22429; Metazoa - 974; Fungi - 991; Plants - 531; Viruses - 0; Other Eukaryotes - 9610 (source: NCBI BLink).
AT1G05870	AT1G05870	1:1771456-1773293	W	OE	OK	13.9261	28.9383	1.05519	2.92876	5e-05	0.000508811	yes	protein_coding	Protein of unknown function (DUF1685)		Protein of unknown function (DUF1685); FUNCTIONS IN: molecular_function unknown; LOCATED IN: cellular_component unknown; CONTAINS InterPro DOMAIN/s: Protein of unknown function DUF1685 (InterPro:IPR012881); BEST Arabidopsis thaliana protein match is: Protein of unknown function (DUF1685) (TAIR:AT2G31560.2).
AT2G03310	AT2G03310	2:1006255-1007183	W	OE	OK	15.2688	28.7808	0.91452	3.34902	5e-05	0.000508811	yes	protein_coding			unknown protein; Has 17 Blast hits to 17 proteins in 6 species: Archae - 0; Bacteria - 0; Metazoa - 0; Fungi - 0; Plants - 17; Viruses - 0; Other Eukaryotes - 0 (source: NCBI BLink).
AT5G58800	AT5G58800	5:23744875-23747274	W	OE	OK	18.895	28.7524	0.605677	1.69075	0.0021	0.0126523	yes	protein_coding	Quinone reductase family protein		Quinone reductase family protein; FUNCTIONS IN: oxidoreductase activity, FMN binding; INVOLVED IN: negative regulation of transcription; LOCATED IN: plasma membrane; EXPRESSED IN: 22 plant structures; EXPRESSED DURING: 13 growth stages; CONTAINS InterPro DOMAIN/s: Flavoprotein WrbA (InterPro:IPR010089), NADPH-dependent FMN reductase (InterPro:IPR005025), Flavodoxin/nitric oxide synthase (InterPro…
AT3G02900	AT3G02900	3:645775-647684	W	OE	OK	19.6991	28.7329	0.544577	1.55439	0.00545	0.0274623	yes	protein_coding			unknown protein; FUNCTIONS IN: molecular_function unknown; INVOLVED IN: biological_process unknown; EXPRESSED IN: 22 plant structures; EXPRESSED DURING: 13 growth stages; BEST Arabidopsis thaliana protein match is: unknown protein (TAIR:AT5G16660.1).
AT5G58520	AT5G58520	5:23655233-23658162	W	OE	OK	18.8943	28.6307	0.599614	2.09748	0.0008	0.00573998	yes	protein_coding	Protein kinase superfamily protein		Protein kinase superfamily protein; FUNCTIONS IN: protein serine/threonine/tyrosine kinase activity, kinase activity; INVOLVED IN: protein amino acid phosphorylation; LOCATED IN: cellular_component unknown; EXPRESSED IN: 14 plant structures; EXPRESSED DURING: 6 growth stages; CONTAINS InterPro DOMAIN/s: Protein kinase, catalytic domain (InterPro:IPR000719), Serine-threonine/tyrosine-protein kinas…
AT2G27050	EIL1	2:11545752-11548293	W	OE	OK	20.719	28.4441	0.457175	1.60391	0.0082	0.0378247	yes	protein_coding	ETHYLENE-INSENSITIVE3-like 1	ethylene-insensitive3-like1 (EIL1)	ETHYLENE-INSENSITIVE3-like 1 (EIL1); FUNCTIONS IN: transcription regulator activity, sequence-specific DNA binding transcription factor activity; INVOLVED IN: ethylene mediated signaling pathway, response to ethylene stimulus, defense response to bacterium; LOCATED IN: nucleus; EXPRESSED IN: 24 plant structures; EXPRESSED DURING: 15 growth stages; CONTAINS InterPro DOMAIN/s: Ethylene insensitive …
AT3G11100	AT3G11100	3:3476186-3477405	W	OE	OK	19.5588	28.3449	0.535271	1.88472	0.00295	0.0167629	yes	protein_coding	sequence-specific DNA binding transcription factors		sequence-specific DNA binding transcription factors; FUNCTIONS IN: sequence-specific DNA binding transcription factor activity; INVOLVED IN: regulation of transcription; LOCATED IN: nucleus; EXPRESSED IN: 24 plant structures; EXPRESSED DURING: 15 growth stages; CONTAINS InterPro DOMAIN/s: MADF domain (InterPro:IPR006578); BEST Arabidopsis thaliana protein match is: sequence-specific DNA binding t…
AT3G10190	AT3G10190	3:3155297-3156143	W	OE	OK	13.8921	28.3102	1.02706	3.63965	5e-05	0.000508811	yes	protein_coding	Calcium-binding EF-hand family protein		Calcium-binding EF-hand family protein; FUNCTIONS IN: calcium ion binding; INVOLVED IN: biological_process unknown; LOCATED IN: plasma membrane; EXPRESSED IN: 18 plant structures; EXPRESSED DURING: 8 growth stages; CONTAINS InterPro DOMAIN/s: EF-Hand 1, calcium-binding site (InterPro:IPR018247), EF-HAND 2 (InterPro:IPR018249), EF-hand-like domain (InterPro:IPR011992), Calcium-binding EF-hand (Int…
AT5G25390	SHN2	5:8820475-8821992	W	OE	OK	19.5564	28.1545	0.525727	1.52339	0.00525	0.02668	yes	protein_coding	Integrase-type DNA-binding superfamily protein	encodes a member of the ERF (ethylene response factor) subfamily B-6 of ERF/AP2 transcription factor family. The protein contains one AP2 domain. There are 12 members in this subfamily including RAP2.11.	shine2 (SHN2); FUNCTIONS IN: DNA binding, sequence-specific DNA binding transcription factor activity; INVOLVED IN: regulation of transcription, DNA-dependent; LOCATED IN: mitochondrion, nucleus; EXPRESSED IN: 11 plant structures; EXPRESSED DURING: 4 anthesis, C globular stage, petal differentiation and expansion stage; CONTAINS InterPro DOMAIN/s: DNA-binding, integrase-type (InterPro:IPR016177),…
AT5G48335	AT5G48335	5:19587992-19589606	W	OE	OK	19.7684	28.0965	0.507194	1.8981	0.01165	0.049372	yes	protein_coding			unknown protein; FUNCTIONS IN: molecular_function unknown; INVOLVED IN: biological_process unknown; LOCATED IN: chloroplast; BEST Arabidopsis thaliana protein match is: unknown protein (TAIR:AT3G07580.1); Has 35333 Blast hits to 34131 proteins in 2444 species: Archae - 798; Bacteria - 22429; Metazoa - 974; Fungi - 991; Plants - 531; Viruses - 0; Other Eukaryotes - 9610 (source: NCBI BLink).
AT2G18740	AT2G18740	2:8123194-8125004	W	OE	OK	19.0643	28.0879	0.559074	1.58738	0.00765	0.0358023	yes	protein_coding	Small nuclear ribonucleoprotein family protein		Small nuclear ribonucleoprotein family protein; CONTAINS InterPro DOMAIN/s: Like-Sm ribonucleoprotein (LSM) domain (InterPro:IPR001163), Like-Sm ribonucleoprotein (LSM)-related domain (InterPro:IPR010920); BEST Arabidopsis thaliana protein match is: Small nuclear ribonucleoprotein family protein (TAIR:AT4G30330.1); Has 429 Blast hits to 429 proteins in 174 species: Archae - 0; Bacteria - 0; Metaz…
AT3G04780	AT3G04780	3:1311246-1313090	W	OE	OK	18.374	28.0299	0.609296	2.33513	0.00115	0.00771707	yes	protein_coding	Protein of unknown function (DUF1000)	Encodes a protein with little sequence identity with any other protein of known structure or function. Part of this protein shows a 42% sequence identity with the C-terminal domain of the 32-kD human thioredoxin-like protein.	CONTAINS InterPro DOMAIN/s: Thioredoxin, core (InterPro:IPR015467), Proteasome-interacting thioredoxin-like domain, C-terminal (InterPro:IPR010400); BEST Arabidopsis thaliana protein match is: Protein of unknown function (DUF1000) (TAIR:AT2G25950.1); Has 606 Blast hits to 606 proteins in 196 species: Archae - 0; Bacteria - 0; Metazoa - 245; Fungi - 186; Plants - 75; Viruses - 0; Other Eukaryotes …
AT3G22320	ATRPABC24.3	3:7890863-7892347	W	OE	OK	18.7489	28.0076	0.579017	2.10922	0.00225	0.0134492	yes	protein_coding	Eukaryotic rpb5 RNA polymerase subunit family protein	Non-catalytic subunit common to DNA-dependent RNA polymerases I, II, III and IV; homologous to budding yeast RPB5.	NRPB5; FUNCTIONS IN: DNA-directed RNA polymerase activity, DNA binding; INVOLVED IN: transcription; LOCATED IN: DNA-directed RNA polymerase II, core complex, DNA-directed RNA polymerase IV complex; EXPRESSED IN: 23 plant structures; EXPRESSED DURING: 13 growth stages; CONTAINS InterPro DOMAIN/s: RNA polymerase, Rpb5, N-terminal (InterPro:IPR005571), RNA polymerase, subunit H/Rpb5 C-terminal (Inte…
AT1G33490	AT1G33490	1:12150689-12152394	W	OE	OK	16.9238	28.0003	0.726389	2.88522	0.00025	0.00216403	yes	protein_coding			unknown protein; CONTAINS InterPro DOMAIN/s: Protein of unknown function DUF2062 (InterPro:IPR018639); BEST Arabidopsis thaliana protein match is: unknown protein (TAIR:AT4G10140.1); Has 88 Blast hits to 88 proteins in 29 species: Archae - 0; Bacteria - 28; Metazoa - 0; Fungi - 0; Plants - 54; Viruses - 0; Other Eukaryotes - 6 (source: NCBI BLink).
AT2G34620	AT2G34620	2:14577173-14578288	W	OE	OK	13.7945	27.9908	1.02086	3.70086	5e-05	0.000508811	yes	protein_coding	Mitochondrial transcription termination factor family protein		Mitochondrial transcription termination factor family protein; CONTAINS InterPro DOMAIN/s: Mitochodrial transcription termination factor-related (InterPro:IPR003690); BEST Arabidopsis thaliana protein match is: Mitochondrial transcription termination factor family protein (TAIR:AT2G03050.1); Has 1033 Blast hits to 730 proteins in 67 species: Archae - 0; Bacteria - 0; Metazoa - 21; Fungi - 0; Plan…
AT1G60550	ECHID	1:22305830-22308229	W	OE	OK	16.2274	27.897	0.781674	2.7607	5e-05	0.000508811	yes	protein_coding	enoyl-CoA hydratase/isomerase D		enoyl-CoA hydratase/isomerase D (ECHID); FUNCTIONS IN: 1,4-dihydroxy-2-naphthoyl-CoA synthase activity, catalytic activity; INVOLVED IN: vitamin K biosynthetic process, metabolic process, menaquinone biosynthetic process; LOCATED IN: peroxisome; EXPRESSED IN: 21 plant structures; EXPRESSED DURING: 13 growth stages; CONTAINS InterPro DOMAIN/s: Enoyl-CoA hydratase/isomerase, conserved site (InterPr…
AT1G12320	AT1G12320	1:4189354-4190342	W	OE	OK	13.4598	27.8435	1.04868	3.5243	5e-05	0.000508811	yes	protein_coding	Protein of unknown function (DUF1442)		Protein of unknown function (DUF1442); CONTAINS InterPro DOMAIN/s: Protein of unknown function DUF1442 (InterPro:IPR009902); BEST Arabidopsis thaliana protein match is: Protein of unknown function (DUF1442) (TAIR:AT1G62840.1); Has 98 Blast hits to 98 proteins in 12 species: Archae - 0; Bacteria - 0; Metazoa - 0; Fungi - 0; Plants - 98; Viruses - 0; Other Eukaryotes - 0 (source: NCBI BLink).
AT5G11950	AT5G11950	5:3854915-3856983	W	OE	OK	18.4065	27.7801	0.593832	1.72838	0.00195	0.0119207	yes	protein_coding	Putative lysine decarboxylase family protein	Encodes a protein of unknown function. It has been crystallized and shown to be structurally almost identical to the protein encoded by At2G37210.	Putative lysine decarboxylase family protein; CONTAINS InterPro DOMAIN/s: Conserved hypothetical protein CHP00730 (InterPro:IPR005269); BEST Arabidopsis thaliana protein match is: lysine decarboxylase family protein (TAIR:AT2G37210.1); Has 35333 Blast hits to 34131 proteins in 2444 species: Archae - 798; Bacteria - 22429; Metazoa - 974; Fungi - 991; Plants - 531; Viruses - 0; Other Eukaryotes - 9…
AT4G04810	ATMSRB4	4:2441326-2442567	W	OE	OK	14.8238	27.7532	0.904744	3.34642	0.00015	0.0013823	yes	protein_coding	methionine sulfoxide reductase B4		methionine sulfoxide reductase B4 (MSRB4); FUNCTIONS IN: peptide-methionine-(S)-S-oxide reductase activity; INVOLVED IN: oxidation reduction; LOCATED IN: cytosol; EXPRESSED IN: root; CONTAINS InterPro DOMAIN/s: Methionine sulphoxide reductase B (InterPro:IPR002579), Mss4-like (InterPro:IPR011057); BEST Arabidopsis thaliana protein match is: methionine sulfoxide reductase B5 (TAIR:AT4G04830.1); Ha…
AT1G57540	AT1G57540	1:21310328-21311502	W	OE	OK	18.1369	27.7087	0.611412	1.55401	0.00615	0.0300813	yes	protein_coding			unknown protein; FUNCTIONS IN: molecular_function unknown; INVOLVED IN: biological_process unknown; LOCATED IN: cellular_component unknown; EXPRESSED IN: 23 plant structures; EXPRESSED DURING: 13 growth stages; Has 29 Blast hits to 29 proteins in 11 species: Archae - 0; Bacteria - 0; Metazoa - 0; Fungi - 0; Plants - 29; Viruses - 0; Other Eukaryotes - 0 (source: NCBI BLink).
AT2G03890	ATPI4K GAMMA 7	2:1185521-1188545	W	OE	OK	18.054	27.6016	0.612435	2.12464	0.00045	0.00354582	yes	protein_coding	phosphoinositide 4-kinase gamma 7	Phosphoinositide kinase which undergo autophosphorylation and phosphorylate serine/threonine residues of protein substrates. Contains phosphoinositide 3/4-kinase and ubiquitin-like domains.	phosphoinositide 4-kinase gamma 7 (PI4K GAMMA 7); FUNCTIONS IN: inositol or phosphatidylinositol kinase activity; LOCATED IN: cellular_component unknown; EXPRESSED IN: 23 plant structures; EXPRESSED DURING: 13 growth stages; CONTAINS InterPro DOMAIN/s: Phosphatidylinositol 3-/4-kinase, catalytic (InterPro:IPR000403); BEST Arabidopsis thaliana protein match is: Phosphatidylinositol 3- and 4-kinase…
AT2G45520	AT2G45520	2:18753073-18756302	W	OE	OK	19.3476	27.5043	0.507498	1.37399	0.0084	0.0385342	yes	protein_coding			unknown protein; FUNCTIONS IN: molecular_function unknown; INVOLVED IN: biological_process unknown; EXPRESSED IN: 23 plant structures; EXPRESSED DURING: 13 growth stages; Has 260 Blast hits to 238 proteins in 75 species: Archae - 0; Bacteria - 6; Metazoa - 94; Fungi - 40; Plants - 38; Viruses - 0; Other Eukaryotes - 82 (source: NCBI BLink).
AT1G20950	AT1G20950	1:7297238-7301415	W	OE	OK	18.4154	27.4451	0.575635	2.10652	0.0008	0.00573998	yes	protein_coding	Phosphofructokinase family protein		Phosphofructokinase family protein; FUNCTIONS IN: diphosphate-fructose-6-phosphate 1-phosphotransferase activity; INVOLVED IN: response to fructose stimulus, response to sucrose stimulus, photosynthesis, response to glucose stimulus; LOCATED IN: pyrophosphate-dependent phosphofructokinase complex, alpha-subunit complex; EXPRESSED IN: 23 plant structures; EXPRESSED DURING: 13 growth stages; CONTAI…
AT1G43710	emb1075	1:16486319-16488384	W	OE	OK	19.2567	27.4342	0.51062	1.8811	0.0035	0.0191702	yes	protein_coding	Pyridoxal phosphate (PLP)-dependent transferases superfamily protein		embryo defective 1075 (emb1075); FUNCTIONS IN: pyridoxal phosphate binding, carboxy-lyase activity, catalytic activity; INVOLVED IN: cellular amino acid metabolic process, embryo development ending in seed dormancy; LOCATED IN: cellular_component unknown; EXPRESSED IN: 25 plant structures; EXPRESSED DURING: 15 growth stages; CONTAINS InterPro DOMAIN/s: Pyridoxal phosphate-dependent transferase, m…
AT1G11700	AT1G11700	1:3945736-3946613	W	OE	OK	13.1544	27.4005	1.05866	3.40537	5e-05	0.000508811	yes	protein_coding	Protein of unknown function, DUF584		Protein of unknown function, DUF584; FUNCTIONS IN: molecular_function unknown; INVOLVED IN: biological_process unknown; LOCATED IN: chloroplast; EXPRESSED IN: 21 plant structures; EXPRESSED DURING: 11 growth stages; CONTAINS InterPro DOMAIN/s: Protein of unknown function DUF584 (InterPro:IPR007608); BEST Arabidopsis thaliana protein match is: Protein of unknown function, DUF584 (TAIR:AT1G61930.1)…
AT5G03230	AT5G03230	5:769513-770385	W	OE	OK	10.6905	27.1982	1.34718	4.64386	5e-05	0.000508811	yes	protein_coding	Protein of unknown function, DUF584		Protein of unknown function, DUF584; CONTAINS InterPro DOMAIN/s: Protein of unknown function DUF584 (InterPro:IPR007608); BEST Arabidopsis thaliana protein match is: Protein of unknown function, DUF584 (TAIR:AT5G60680.1); Has 326 Blast hits to 326 proteins in 21 species: Archae - 0; Bacteria - 0; Metazoa - 0; Fungi - 2; Plants - 324; Viruses - 0; Other Eukaryotes - 0 (source: NCBI BLink).
AT3G51000	AT3G51000	3:18945024-18946621	W	OE	OK	15.9849	27.17	0.76531	2.8488	5e-05	0.000508811	yes	protein_coding	alpha/beta-Hydrolases superfamily protein		alpha/beta-Hydrolases superfamily protein; FUNCTIONS IN: epoxide hydrolase activity, catalytic activity; EXPRESSED IN: 22 plant structures; EXPRESSED DURING: 13 growth stages; CONTAINS InterPro DOMAIN/s: Epoxide hydrolase-like (InterPro:IPR000639), Alpha/beta hydrolase fold-1 (InterPro:IPR000073); BEST Arabidopsis thaliana protein match is: alpha/beta-Hydrolases superfamily protein (TAIR:AT3G0560…
AT2G31410	AT2G31410	2:13392021-13392851	W	OE	OK	17.8366	27.1064	0.603787	2.04854	0.00155	0.0098507	yes	protein_coding			unknown protein; Has 1719 Blast hits to 1091 proteins in 184 species: Archae - 5; Bacteria - 24; Metazoa - 559; Fungi - 169; Plants - 192; Viruses - 1; Other Eukaryotes - 769 (source: NCBI BLink).
AT1G22630	AT1G22630	1:8003314-8004304	W	OE	OK	17.9814	27.0302	0.588065	2.23911	0.00555	0.0278234	yes	protein_coding			unknown protein; LOCATED IN: chloroplast; EXPRESSED IN: 21 plant structures; EXPRESSED DURING: 13 growth stages; Has 87 Blast hits to 86 proteins in 34 species: Archae - 0; Bacteria - 13; Metazoa - 27; Fungi - 0; Plants - 40; Viruses - 0; Other Eukaryotes - 7 (source: NCBI BLink).
AT3G22845	AT3G22845	3:8087306-8088747	W	OE	OK	17.3956	26.9386	0.630951	2.37903	0.00135	0.00880772	yes	protein_coding	emp24/gp25L/p24 family/GOLD family protein		emp24/gp25L/p24 family/GOLD family protein; INVOLVED IN: transport; LOCATED IN: vacuole; EXPRESSED IN: 24 plant structures; EXPRESSED DURING: 15 growth stages; CONTAINS InterPro DOMAIN/s: GOLD (InterPro:IPR009038), emp24/gp25L/p24 (InterPro:IPR000348); BEST Arabidopsis thaliana protein match is: emp24/gp25L/p24 family/GOLD family protein (TAIR:AT3G07680.1); Has 1821 Blast hits to 1821 proteins in…
AT5G27990	AT5G27990	5:10017035-10018441	W	OE	OK	17.4695	26.9035	0.622954	2.21848	0.0013	0.00852483	yes	protein_coding	Pre-rRNA-processing protein TSR2, conserved region		Pre-rRNA-processing protein TSR2, conserved region; CONTAINS InterPro DOMAIN/s: Pre-rRNA-processing protein TSR2, conserved region (InterPro:IPR019398); BEST Arabidopsis thaliana protein match is: Pre-rRNA-processing protein TSR2, conserved region (TAIR:AT3G22510.1); Has 1807 Blast hits to 1807 proteins in 277 species: Archae - 0; Bacteria - 0; Metazoa - 736; Fungi - 347; Plants - 385; Viruses - …
AT2G03420	AT2G03420	2:1033597-1037632	W	OE	OK	15.0082	26.8171	0.837404	2.40036	0.00465	0.0241456	yes	protein_coding			unknown protein; Has 38 Blast hits to 38 proteins in 17 species: Archae - 0; Bacteria - 0; Metazoa - 0; Fungi - 0; Plants - 38; Viruses - 0; Other Eukaryotes - 0 (source: NCBI BLink).
AT3G62560	AT3G62560	3:23137425-23139045	W	OE	OK	17.812	26.8022	0.589505	2.13478	0.00235	0.0139026	yes	protein_coding	Ras-related small GTP-binding family protein		Ras-related small GTP-binding family protein; FUNCTIONS IN: GTP binding; INVOLVED IN: intracellular protein transport; LOCATED IN: endomembrane system, intracellular; EXPRESSED IN: 22 plant structures; EXPRESSED DURING: 13 growth stages; CONTAINS InterPro DOMAIN/s: Small GTP-binding protein (InterPro:IPR005225), Small GTPase SAR1-type (InterPro:IPR006687), ARF/SAR superfamily (InterPro:IPR006689)…
AT3G53470	AT3G53470	3:19822725-19823493	W	OE	OK	15.7484	26.7482	0.764238	2.03831	0.00075	0.00544443	yes	protein_coding			unknown protein; FUNCTIONS IN: molecular_function unknown; INVOLVED IN: biological_process unknown; LOCATED IN: chloroplast thylakoid membrane, chloroplast; EXPRESSED IN: 22 plant structures; EXPRESSED DURING: 13 growth stages; Has 35 Blast hits to 35 proteins in 13 species: Archae - 0; Bacteria - 0; Metazoa - 0; Fungi - 0; Plants - 35; Viruses - 0; Other Eukaryotes - 0 (source: NCBI BLink).
AT5G53940	AT5G53940	5:21896994-21898610	W	OE	OK	18.2271	26.7287	0.552304	2.07377	0.01025	0.0448042	yes	protein_coding	Yippee family putative zinc-binding protein		Yippee family putative zinc-binding protein; CONTAINS InterPro DOMAIN/s: Yippee-like protein (InterPro:IPR004910); BEST Arabidopsis thaliana protein match is: Yippee family putative zinc-binding protein (TAIR:AT2G40110.1); Has 1807 Blast hits to 1807 proteins in 277 species: Archae - 0; Bacteria - 0; Metazoa - 736; Fungi - 347; Plants - 385; Viruses - 0; Other Eukaryotes - 339 (source: NCBI BLink…
AT2G24290	AT2G24290	2:10338678-10340121	W	OE	OK	17.0955	26.6859	0.642464	2.3608	0.00115	0.00771707	yes	protein_coding	Protein of unknown function (DUF1068)		Protein of unknown function (DUF1068); FUNCTIONS IN: molecular_function unknown; INVOLVED IN: biological_process unknown; LOCATED IN: endomembrane system; EXPRESSED IN: 22 plant structures; EXPRESSED DURING: 13 growth stages; CONTAINS InterPro DOMAIN/s: Protein of unknown function DUF1068 (InterPro:IPR010471); BEST Arabidopsis thaliana protein match is: Protein of unknown function (DUF1068) (TAIR…
AT3G49560	AT3G49560	3:18370563-18372139	W	OE	OK	16.6705	26.6412	0.676363	2.36004	0.00025	0.00216403	yes	protein_coding	Mitochondrial import inner membrane translocase subunit Tim17/Tim22/Tim23 family protein		Mitochondrial import inner membrane translocase subunit Tim17/Tim22/Tim23 family protein; FUNCTIONS IN: protein transporter activity, P-P-bond-hydrolysis-driven protein transmembrane transporter activity; INVOLVED IN: protein transport; LOCATED IN: in 6 components; EXPRESSED IN: 23 plant structures; EXPRESSED DURING: 13 growth stages; CONTAINS InterPro DOMAIN/s: Sterile alpha motif, type 1 (Inter…
AT1G78995	AT1G78995	1:29715078-29716111	W	OE	OK	12.6866	26.5822	1.06716	3.58607	5e-05	0.000508811	yes	protein_coding			unknown protein; Has 30201 Blast hits to 17322 proteins in 780 species: Archae - 12; Bacteria - 1396; Metazoa - 17338; Fungi - 3422; Plants - 5037; Viruses - 0; Other Eukaryotes - 2996 (source: NCBI BLink).
AT3G03600	RPS2	3:867659-868578	W	OE	OK	19.0577	26.5537	0.478542	1.8329	0.01165	0.049372	yes	protein_coding	ribosomal protein S2	Structural component of the mitochondrial ribosome small subunit	ribosomal protein S2 (RPS2); CONTAINS InterPro DOMAIN/s: Ribosomal protein S2 (InterPro:IPR001865), Ribosomal protein S2, conserved site (InterPro:IPR018130), Ribosomal protein S2, bacteria/mitochondria/plastid (InterPro:IPR005706); Has 7651 Blast hits to 7651 proteins in 2699 species: Archae - 6; Bacteria - 5327; Metazoa - 160; Fungi - 127; Plants - 183; Viruses - 0; Other Eukaryotes - 1848 (sou…
AT2G42570	TBL39	2:17717366-17720080	W	OE	OK	17.6334	26.5325	0.589453	2.17191	0.00115	0.00771707	yes	protein_coding	TRICHOME BIREFRINGENCE-LIKE 39	Encodes a member of the TBL (TRICHOME BIREFRINGENCE-LIKE) gene family containing a plant-specific DUF231 (domain of unknown function) domain. TBL gene family has 46 members, two of which (TBR/AT5G06700 and TBL3/AT5G01360) have been shown to be involved in the synthesis and deposition of secondary wall cellulose, presumably by influencing the esterification state of pectic polymers. A nomenclature…	TRICHOME BIREFRINGENCE-LIKE 39 (TBL39); INVOLVED IN: biological_process unknown; LOCATED IN: vacuole; EXPRESSED IN: 21 plant structures; EXPRESSED DURING: 12 growth stages; CONTAINS InterPro DOMAIN/s: Protein of unknown function DUF231, plant (InterPro:IPR004253); BEST Arabidopsis thaliana protein match is: Plant protein of unknown function (DUF828) (TAIR:AT2G31110.2); Has 1331 Blast hits to 1312…
AT3G60340	AT3G60340	3:22304151-22311186	W	OE	OK	17.7664	26.4919	0.576405	1.75324	0.01125	0.0480797	yes	protein_coding	alpha/beta-Hydrolases superfamily protein		alpha/beta-Hydrolases superfamily protein; FUNCTIONS IN: palmitoyl-(protein) hydrolase activity; INVOLVED IN: protein modification process; LOCATED IN: vacuole; EXPRESSED IN: 25 plant structures; EXPRESSED DURING: 14 growth stages; CONTAINS InterPro DOMAIN/s: Palmitoyl protein thioesterase (InterPro:IPR002472); BEST Arabidopsis thaliana protein match is: alpha/beta-Hydrolases superfamily protein …
AT3G05030	NHX2	3:1393295-1397358	W	OE	OK	18.0305	26.3436	0.547012	1.71997	0.0052	0.0264501	yes	protein_coding	sodium hydrogen exchanger 2	member of Sodium proton exchanger family	sodium hydrogen exchanger 2 (NHX2); FUNCTIONS IN: sodium:hydrogen antiporter activity, sodium ion transmembrane transporter activity; INVOLVED IN: cation transport, sodium ion transport, regulation of pH, transmembrane transport; LOCATED IN: endomembrane system, integral to membrane; EXPRESSED IN: 26 plant structures; EXPRESSED DURING: 15 growth stages; CONTAINS InterPro DOMAIN/s: Cation/H+ excha…
AT3G14650	CYP72A11	3:4922130-4924694	W	OE	OK	18.4298	26.2601	0.510835	1.79214	0.0038	0.020517	yes	protein_coding	cytochrome P450, family 72, subfamily A, polypeptide 11	putative cytochrome P450	cytochrome P450, family 72, subfamily A, polypeptide 11 (CYP72A11); FUNCTIONS IN: electron carrier activity, monooxygenase activity, iron ion binding, oxygen binding, heme binding; INVOLVED IN: oxidation reduction; LOCATED IN: endomembrane system; EXPRESSED IN: 22 plant structures; EXPRESSED DURING: 13 growth stages; CONTAINS InterPro DOMAIN/s: Cytochrome P450 (InterPro:IPR001128), Cytochrome P45…
AT1G13670	AT1G13670	1:4688155-4688966	W	OE	OK	16.8334	26.1852	0.637426	2.16272	0.0014	0.00907011	yes	protein_coding			unknown protein; Has 22 Blast hits to 22 proteins in 7 species: Archae - 0; Bacteria - 0; Metazoa - 0; Fungi - 0; Plants - 22; Viruses - 0; Other Eukaryotes - 0 (source: NCBI BLink).
AT5G06060	AT5G06060	5:1823841-1825894	W	OE	OK	18.4574	26.12	0.500955	1.82896	0.00675	0.0323988	yes	protein_coding	NAD(P)-binding Rossmann-fold superfamily protein		NAD(P)-binding Rossmann-fold superfamily protein; FUNCTIONS IN: oxidoreductase activity, binding, catalytic activity; INVOLVED IN: oxidation reduction, metabolic process; EXPRESSED IN: 23 plant structures; EXPRESSED DURING: 14 growth stages; CONTAINS InterPro DOMAIN/s: Short-chain dehydrogenase/reductase, conserved site (InterPro:IPR020904), NAD(P)-binding domain (InterPro:IPR016040), Glucose/rib…
AT2G34520	RPS14	2:14547783-14548758	W	OE	OK	18.0967	26.0142	0.52357	1.9196	0.0057	0.0283962	yes	protein_coding	mitochondrial ribosomal protein S14	nuclear-encoded mitochondrial ribosomal protein S14	mitochondrial ribosomal protein S14 (RPS14); CONTAINS InterPro DOMAIN/s: Ribosomal protein S14 (InterPro:IPR001209), Ribosomal protein S14, conserved site (InterPro:IPR018271); Has 6726 Blast hits to 6726 proteins in 2284 species: Archae - 0; Bacteria - 3988; Metazoa - 119; Fungi - 127; Plants - 631; Viruses - 0; Other Eukaryotes - 1861 (source: NCBI BLink).
AT3G55005	TON1B	3:20383955-20386382	W	OE	OK	18.2904	25.9409	0.504138	1.78698	0.0057	0.0283962	yes	protein_coding	tonneau 1b (TON1b)	Encodes a protein of unknown function that is involved in cortical microtubule organization. Mutants exhibit abnormal cell growth and patterns of division. TON1B appears to be redundant with TON1A. Encodes a novel protein that is similar to human FOP and OFD1 centrosomal proteins. Localizes to the preprophase band, cytoplasm and cell cortex where it is probably associated with the cortical cytosk…	tonneau 1b (TON1B); FUNCTIONS IN: molecular_function unknown; INVOLVED IN: microtubule cytoskeleton organization; LOCATED IN: plasma membrane, microsome; EXPRESSED IN: 22 plant structures; EXPRESSED DURING: 13 growth stages; CONTAINS InterPro DOMAIN/s: LisH dimerisation motif (InterPro:IPR006594); BEST Arabidopsis thaliana protein match is: tonneau family protein (TAIR:AT3G55000.1); Has 213 Blast…
AT4G16060	AT4G16060	4:9094402-9096353	W	OE	OK	17.9711	25.8512	0.524554	1.9285	0.0049	0.0252162	yes	protein_coding			unknown protein; FUNCTIONS IN: molecular_function unknown; INVOLVED IN: biological_process unknown; LOCATED IN: chloroplast, chloroplast stroma; EXPRESSED IN: 22 plant structures; EXPRESSED DURING: 13 growth stages; Has 42 Blast hits to 42 proteins in 16 species: Archae - 0; Bacteria - 2; Metazoa - 0; Fungi - 0; Plants - 33; Viruses - 0; Other Eukaryotes - 7 (source: NCBI BLink).
AT3G09980	AT3G09980	3:3069230-3071429	W	OE	OK	17.3181	25.7453	0.572026	1.9394	0.00295	0.0167629	yes	protein_coding	Family of unknown function (DUF662)		Family of unknown function (DUF662) ; CONTAINS InterPro DOMAIN/s: Protein of unknown function DUF662 (InterPro:IPR007033); BEST Arabidopsis thaliana protein match is: Family of unknown function (DUF662) (TAIR:AT2G36410.2); Has 2513 Blast hits to 2174 proteins in 327 species: Archae - 81; Bacteria - 288; Metazoa - 1019; Fungi - 163; Plants - 196; Viruses - 10; Other Eukaryotes - 756 (source: NCBI …
AT4G38160	pde191	4:17902265-17904300	W	OE	OK	17.0858	25.7181	0.589984	1.83297	0.00155	0.0098507	yes	protein_coding	Mitochondrial transcription termination factor family protein		pigment defective 191 (pde191); FUNCTIONS IN: molecular_function unknown; INVOLVED IN: biological_process unknown; LOCATED IN: cellular_component unknown; EXPRESSED IN: 21 plant structures; EXPRESSED DURING: 13 growth stages; CONTAINS InterPro DOMAIN/s: Mitochodrial transcription termination factor-related (InterPro:IPR003690); BEST Arabidopsis thaliana protein match is: Mitochondrial transcripti…
AT1G29990	PFD6	1:10507592-10509098	W	OE	OK	15.8833	25.6215	0.689845	2.45831	0.0006	0.00451461	yes	protein_coding	prefoldin 6	Encodes a cytoplastic protein with similarity to yeast prefoldin6, a subunit of the prefoldin complex. The PFD complex is thought to function along with the TCP ring complex to properly fold microtubule proteins.	prefoldin 6 (PFD6); FUNCTIONS IN: unfolded protein binding; INVOLVED IN: protein folding, cortical microtubule organization; LOCATED IN: prefoldin complex, cytoplasm; EXPRESSED IN: 23 plant structures; EXPRESSED DURING: 13 growth stages; CONTAINS InterPro DOMAIN/s: Prefoldin beta-like (InterPro:IPR002777), Prefoldin (InterPro:IPR009053); Has 469 Blast hits to 469 proteins in 236 species: Archae -…
AT4G35220	AT4G35220	4:16752570-16754305	W	OE	OK	15.8294	25.5973	0.693382	2.58928	0.00015	0.0013823	yes	protein_coding	Cyclase family protein		Cyclase family protein; FUNCTIONS IN: molecular_function unknown; INVOLVED IN: biological_process unknown; LOCATED IN: endomembrane system; EXPRESSED IN: 24 plant structures; EXPRESSED DURING: 15 growth stages; CONTAINS InterPro DOMAIN/s: Putative cyclase (InterPro:IPR007325); BEST Arabidopsis thaliana protein match is: Cyclase family protein (TAIR:AT1G44542.1); Has 30201 Blast hits to 17322 prot…
AT5G16070	AT5G16070	5:5246119-5251179	W	OE	OK	17.8219	25.5737	0.521007	1.49921	0.0083	0.0381699	yes	protein_coding	TCP-1/cpn60 chaperonin family protein		TCP-1/cpn60 chaperonin family protein; FUNCTIONS IN: unfolded protein binding, ATP binding; INVOLVED IN: protein folding, cellular protein metabolic process; LOCATED IN: cellular_component unknown; EXPRESSED IN: 23 plant structures; EXPRESSED DURING: 13 growth stages; CONTAINS InterPro DOMAIN/s: Chaperonin Cpn60/TCP-1 (InterPro:IPR002423), Chaperone, tailless complex polypeptide 1 (InterPro:IPR01…
AT3G12930	AT3G12930	3:4128406-4129956	W	OE	OK	17.8218	25.5509	0.519728	1.86673	0.006	0.0295032	yes	protein_coding	Lojap-related protein		Lojap-related protein; INVOLVED IN: biological_process unknown; LOCATED IN: chloroplast; EXPRESSED IN: 21 plant structures; EXPRESSED DURING: 13 growth stages; CONTAINS InterPro DOMAIN/s: Iojap-related protein (InterPro:IPR004394); Has 4153 Blast hits to 4153 proteins in 1667 species: Archae - 0; Bacteria - 3137; Metazoa - 32; Fungi - 0; Plants - 68; Viruses - 0; Other Eukaryotes - 916 (source: N…
AT5G18680	TLP11	5:6228164-6230537	W	OE	OK	17.9273	25.5276	0.509898	1.8301	0.00475	0.0245351	yes	protein_coding	tubby like protein 11	Member of TLP family	tubby like protein 11 (TLP11); CONTAINS InterPro DOMAIN/s: F-box domain, cyclin-like (InterPro:IPR001810), Tubby, C-terminal, conserved site (InterPro:IPR018066), Tubby, C-terminal (InterPro:IPR000007); BEST Arabidopsis thaliana protein match is: tubby-like protein 9 (TAIR:AT3G06380.1); Has 30201 Blast hits to 17322 proteins in 780 species: Archae - 12; Bacteria - 1396; Metazoa - 17338; Fungi - 3…
AT2G01490	AT2G01490	2:221245-223418	W	OE	OK	17.5276	25.515	0.541719	2.04114	0.00285	0.0163113	yes	protein_coding	phytanoyl-CoA dioxygenase (PhyH) family protein		phytanoyl-CoA dioxygenase (PhyH) family protein; FUNCTIONS IN: phytanoyl-CoA dioxygenase activity; INVOLVED IN: N-terminal protein myristoylation; LOCATED IN: plasma membrane; EXPRESSED IN: 25 plant structures; EXPRESSED DURING: 15 growth stages; CONTAINS InterPro DOMAIN/s: Phytanoyl-CoA dioxygenase (InterPro:IPR008775); Has 2926 Blast hits to 2921 proteins in 334 species: Archae - 4; Bacteria - …
AT4G26520	AT4G26520	4:13388385-13390374	W	OE	OK	16.1471	25.4525	0.656537	2.28872	0.00015	0.0013823	yes	protein_coding	Aldolase superfamily protein		Aldolase superfamily protein; CONTAINS InterPro DOMAIN/s: Aldolase-type TIM barrel (InterPro:IPR013785), Fructose-bisphosphate aldolase, class-I (InterPro:IPR000741); BEST Arabidopsis thaliana protein match is: Aldolase superfamily protein (TAIR:AT4G26530.2); Has 1807 Blast hits to 1807 proteins in 277 species: Archae - 0; Bacteria - 0; Metazoa - 736; Fungi - 347; Plants - 385; Viruses - 0; Other…
AT1G56150	AT1G56150	1:21017384-21017939	W	OE	OK	11.0216	25.43	1.2062	4.21042	5e-05	0.000508811	yes	protein_coding	SAUR-like auxin-responsive protein family		SAUR-like auxin-responsive protein family ; CONTAINS InterPro DOMAIN/s: Auxin responsive SAUR protein (InterPro:IPR003676); BEST Arabidopsis thaliana protein match is: SAUR-like auxin-responsive protein family (TAIR:AT3G12830.1); Has 1156 Blast hits to 1154 proteins in 26 species: Archae - 0; Bacteria - 0; Metazoa - 0; Fungi - 0; Plants - 1155; Viruses - 0; Other Eukaryotes - 1 (source: NCBI BLin…
AT3G02550	LBD41	3:536504-537998	W	OE	OK	17.6757	25.4	0.52306	1.89733	0.0034	0.0187331	yes	protein_coding	LOB domain-containing protein 41		LOB domain-containing protein 41 (LBD41); CONTAINS InterPro DOMAIN/s: Lateral organ boundaries, LOB (InterPro:IPR004883), Asymmetric leaves, AS2/LOB (InterPro:IPR017414); BEST Arabidopsis thaliana protein match is: LOB domain-containing protein 40 (TAIR:AT1G67100.1); Has 601 Blast hits to 600 proteins in 23 species: Archae - 0; Bacteria - 0; Metazoa - 0; Fungi - 0; Plants - 601; Viruses - 0; Othe…
AT3G14660	CYP72A13	3:4924776-4927434	W	OE	OK	18.591	25.325	0.445955	1.59475	0.01025	0.0448042	yes	protein_coding	cytochrome P450, family 72, subfamily A, polypeptide 13	putative cytochrome P450	cytochrome P450, family 72, subfamily A, polypeptide 13 (CYP72A13); FUNCTIONS IN: electron carrier activity, monooxygenase activity, iron ion binding, oxygen binding, heme binding; INVOLVED IN: response to cyclopentenone; LOCATED IN: endomembrane system; EXPRESSED IN: 22 plant structures; EXPRESSED DURING: 13 growth stages; CONTAINS InterPro DOMAIN/s: Cytochrome P450 (InterPro:IPR001128), Cytochr…
AT3G57240	BG3	3:21181741-21183075	W	OE	OK	16.4411	25.3215	0.623058	2.14099	0.0008	0.00573998	yes	protein_coding	beta-1,3-glucanase 3	encodes a member of glycosyl hydrolase family 17	beta-1,3-glucanase 3 (BG3); FUNCTIONS IN: cellulase activity, hydrolase activity, hydrolyzing O-glycosyl compounds; INVOLVED IN: response to bacterium; LOCATED IN: apoplast, cell wall; EXPRESSED IN: 15 plant structures; EXPRESSED DURING: 9 growth stages; CONTAINS InterPro DOMAIN/s: Glycoside hydrolase, catalytic core (InterPro:IPR017853), Glycoside hydrolase, family 17 (InterPro:IPR000490), Glyco…
AT3G63200	PLP9	3:23345901-23347564	W	OE	OK	18.1295	25.2719	0.479193	1.63829	0.00885	0.0401134	yes	protein_coding	PATATIN-like protein 9		PATATIN-like protein 9 (PLP9); FUNCTIONS IN: nutrient reservoir activity; INVOLVED IN: metabolic process, lipid metabolic process; LOCATED IN: cellular_component unknown; EXPRESSED IN: 18 plant structures; EXPRESSED DURING: 13 growth stages; CONTAINS InterPro DOMAIN/s: Acyl transferase/acyl hydrolase/lysophospholipase (InterPro:IPR016035), Patatin (InterPro:IPR002641); BEST Arabidopsis thaliana p…
AT1G49245	AT1G49245	1:18218749-18219261	W	OE	OK	17.1377	25.206	0.556591	2.17297	0.0117	0.0495461	yes	protein_coding	Prefoldin chaperone subunit family protein		Prefoldin chaperone subunit family protein; FUNCTIONS IN: unfolded protein binding; INVOLVED IN: protein folding; LOCATED IN: prefoldin complex; EXPRESSED IN: 22 plant structures; EXPRESSED DURING: 13 growth stages; CONTAINS InterPro DOMAIN/s: Prefoldin beta-like (InterPro:IPR002777), Prefoldin (InterPro:IPR009053); Has 20 Blast hits to 20 proteins in 10 species: Archae - 0; Bacteria - 0; Metazoa…
AT2G03350	AT2G03350	2:1019578-1021186	W	OE	OK	15.199	25.0662	0.721766	2.55402	0.0005	0.00386857	yes	protein_coding	Protein of unknown function, DUF538		Protein of unknown function, DUF538; CONTAINS InterPro DOMAIN/s: Protein of unknown function DUF538 (InterPro:IPR007493); BEST Arabidopsis thaliana protein match is: Protein of unknown function, DUF538 (TAIR:AT3G08890.2); Has 544 Blast hits to 544 proteins in 26 species: Archae - 0; Bacteria - 0; Metazoa - 0; Fungi - 0; Plants - 543; Viruses - 0; Other Eukaryotes - 1 (source: NCBI BLink).
AT5G51820	ATPGMP	5:21063367-21068057	W	OE	OK	16.9685	25.0312	0.560872	2.05038	0.0012	0.00798517	yes	protein_coding	phosphoglucomutase	Encodes a plastid isoform of the enzyme phosphoglucomutase involved in controlling photosynthetic carbon flow. Effective petiole movement against the direction of the gravity requires functional PGM activity that is required for full development of amyloplasts.	phosphoglucomutase (PGM); FUNCTIONS IN: phosphoglucomutase activity; INVOLVED IN: response to cold, starch biosynthetic process, detection of gravity, carbohydrate metabolic process; LOCATED IN: apoplast, stromule, chloroplast stroma, chloroplast, chloroplast envelope; EXPRESSED IN: 23 plant structures; EXPRESSED DURING: 13 growth stages; CONTAINS InterPro DOMAIN/s: Alpha-D-phosphohexomutase, C-t…
AT5G41920	AT5G41920	5:16779748-16781245	W	OE	OK	15.7587	25.0212	0.667003	2.4208	0.00035	0.00287883	yes	protein_coding	GRAS family transcription factor		GRAS family transcription factor; CONTAINS InterPro DOMAIN/s: Transcription factor GRAS (InterPro:IPR005202); BEST Arabidopsis thaliana protein match is: GRAS family transcription factor (TAIR:AT3G54220.1); Has 1807 Blast hits to 1807 proteins in 277 species: Archae - 0; Bacteria - 0; Metazoa - 736; Fungi - 347; Plants - 385; Viruses - 0; Other Eukaryotes - 339 (source: NCBI BLink).
AT2G28410	AT2G28410	2:12156129-12156934	W	OE	OK	11.4444	24.8683	1.11967	4.07981	5e-05	0.000508811	yes	protein_coding			unknown protein; Has 18 Blast hits to 18 proteins in 5 species: Archae - 0; Bacteria - 0; Metazoa - 0; Fungi - 0; Plants - 18; Viruses - 0; Other Eukaryotes - 0 (source: NCBI BLink).
AT3G26710	CCB1	3:9813370-9814750	W	OE	OK	16.8359	24.8356	0.560865	2.04323	0.00285	0.0163113	yes	protein_coding	cofactor assembly of complex C		cofactor assembly of complex C (CCB1); FUNCTIONS IN: molecular_function unknown; INVOLVED IN: cytochrome b6f complex assembly; LOCATED IN: chloroplast; EXPRESSED IN: 23 plant structures; EXPRESSED DURING: 13 growth stages; CONTAINS InterPro DOMAIN/s: Protein of unknown function DUF3529 (InterPro:IPR021919); Has 212 Blast hits to 212 proteins in 63 species: Archae - 0; Bacteria - 77; Metazoa - 0; …
AT1G59580	MPK2	1:21884042-21886051	W	OE	OK	17.3384	24.7904	0.51581	1.72891	0.00375	0.0203326	yes	protein_coding	mitogen-activated protein kinase homolog 2	encodes a mitogen-activated kinase involved in innate immunity	mitogen-activated protein kinase homolog 2 (MPK2); CONTAINS InterPro DOMAIN/s: Protein kinase, ATP binding site (InterPro:IPR017441), MAP kinase, conserved site (InterPro:IPR003527), Protein kinase, catalytic domain (InterPro:IPR000719), Serine/threonine-protein kinase domain (InterPro:IPR002290), Serine/threonine-protein kinase-like domain (InterPro:IPR017442), Protein kinase-like domain (InterP…
AT3G29180	AT3G29180	3:11148214-11151560	W	OE	OK	17.6682	24.6916	0.482864	1.57892	0.0062	0.0302726	yes	protein_coding	Protein of unknown function (DUF1336)		Protein of unknown function (DUF1336); CONTAINS InterPro DOMAIN/s: Protein of unknown function DUF1336 (InterPro:IPR009769); BEST Arabidopsis thaliana protein match is: Protein of unknown function (DUF1336) (TAIR:AT5G39430.1).
AT4G25910	ATCNFU3	4:13163928-13165205	W	OE	OK	11.5579	24.6637	1.09351	3.77343	5e-05	0.000508811	yes	protein_coding	NFU domain protein 3	Encodes a protein containing the NFU domain that may be involved in iron-sulfur cluster assembly. Part of a five member gene family, more closely related to NFU1 and 2 than to NFU4 and 5. Targeted to the chloroplast.	NFU domain protein 3 (NFU3); CONTAINS InterPro DOMAIN/s: NIF system FeS cluster assembly, NifU, C-terminal (InterPro:IPR001075); BEST Arabidopsis thaliana protein match is: NIFU-like protein 2 (TAIR:AT5G49940.1); Has 30201 Blast hits to 17322 proteins in 780 species: Archae - 12; Bacteria - 1396; Metazoa - 17338; Fungi - 3422; Plants - 5037; Viruses - 0; Other Eukaryotes - 2996 (source: NCBI BLin…
AT1G78670	ATGGH3	1:29590944-29593499	W	OE	OK	15.8824	24.6628	0.634907	2.32412	0.00025	0.00216403	yes	protein_coding	gamma-glutamyl hydrolase 3		gamma-glutamyl hydrolase 3 (GGH3); FUNCTIONS IN: hydrolase activity, omega peptidase activity, catalytic activity; INVOLVED IN: glutamine metabolic process; LOCATED IN: vacuole; EXPRESSED IN: 22 plant structures; EXPRESSED DURING: 13 growth stages; CONTAINS InterPro DOMAIN/s: Peptidase C26, gamma-glutamyl hydrolase (InterPro:IPR015527), Peptidase C26 (InterPro:IPR011697); BEST Arabidopsis thalian…
AT2G22640	HSPC300	2:9623067-9624218	W	OE	OK	15.9676	24.5791	0.622289	2.29836	0.0028	0.0161024	yes	protein_coding	BRICK1, putative	Component of the WAVE protein complex which act as activators of ARP2/3 complex involved in actin nucleation. Required for trichome morphogenesis. Required for accumulation of SCAR1 protein in vivo. Selectively stabilizes SCAR2.	BRICK1 (BRK1); Has 35333 Blast hits to 34131 proteins in 2444 species: Archae - 798; Bacteria - 22429; Metazoa - 974; Fungi - 991; Plants - 531; Viruses - 0; Other Eukaryotes - 9610 (source: NCBI BLink).
AT5G22020	AT5G22020	5:7287735-7289482	W	OE	OK	16.9188	24.4095	0.52882	1.97233	0.0037	0.0201072	yes	protein_coding	Calcium-dependent phosphotriesterase superfamily protein		Calcium-dependent phosphotriesterase superfamily protein; FUNCTIONS IN: strictosidine synthase activity; INVOLVED IN: alkaloid biosynthetic process, biosynthetic process; LOCATED IN: endomembrane system; CONTAINS InterPro DOMAIN/s: Strictosidine synthase (InterPro:IPR004141), Strictosidine synthase, conserved region (InterPro:IPR018119), Six-bladed beta-propeller, TolB-like (InterPro:IPR011042); …
AT2G34690	ACD11	2:14630306-14632061	W	OE	OK	15.1766	24.4015	0.685124	2.52131	0.00055	0.0041913	yes	protein_coding	Glycolipid transfer protein (GLTP) family protein	Gene product transports the glycolipid precursor sphingosine between membranes in vitro. Mutant constitutively expresses defense-related genes that accompany the hypersensitive response normally triggered by avirulent pathogens.	ACCELERATED CELL DEATH 11 (ACD11); FUNCTIONS IN: sphingosine transmembrane transporter activity; INVOLVED IN: cell death, defense response to bacterium, incompatible interaction, response to salicylic acid stimulus; LOCATED IN: cytoplasm; EXPRESSED IN: 24 plant structures; EXPRESSED DURING: 15 growth stages; CONTAINS InterPro DOMAIN/s: Glycolipid transfer protein, GLTP (InterPro:IPR014830); BEST …
AT5G59300	UBC7	5:23919596-23921304	W	OE	OK	17.2459	24.3501	0.497667	1.96693	0.01145	0.0487099	yes	protein_coding	ubiquitin carrier protein 7	ubiquitin conjugating enzyme E2	ubiquitin carrier protein 7 (UBC7); CONTAINS InterPro DOMAIN/s: Ubiquitin-conjugating enzyme/RWD-like (InterPro:IPR016135), Ubiquitin-conjugating enzyme, E2 (InterPro:IPR000608); BEST Arabidopsis thaliana protein match is: ubiquitin-conjugating enzyme 13 (TAIR:AT3G46460.1); Has 30201 Blast hits to 17322 proteins in 780 species: Archae - 12; Bacteria - 1396; Metazoa - 17338; Fungi - 3422; Plants -…
AT3G07310	AT3G07310	3:2327817-2329801	W	OE	OK	12.908	24.0982	0.900666	3.07493	5e-05	0.000508811	yes	protein_coding	Protein of unknown function (DUF760)		Protein of unknown function (DUF760); CONTAINS InterPro DOMAIN/s: Protein of unknown function DUF760 (InterPro:IPR008479); BEST Arabidopsis thaliana protein match is: Protein of unknown function (DUF760) (TAIR:AT5G48590.1); Has 147 Blast hits to 143 proteins in 27 species: Archae - 0; Bacteria - 10; Metazoa - 0; Fungi - 0; Plants - 134; Viruses - 0; Other Eukaryotes - 3 (source: NCBI BLink).
AT1G07050	AT1G07050	1:2164187-2165239	W	OE	OK	12.0835	23.9368	0.986194	3.15823	5e-05	0.000508811	yes	protein_coding	CCT motif family protein		CCT motif family protein; CONTAINS InterPro DOMAIN/s: CCT domain (InterPro:IPR010402); BEST Arabidopsis thaliana protein match is: CCT motif family protein (TAIR:AT4G25990.1); Has 1772 Blast hits to 1772 proteins in 105 species: Archae - 0; Bacteria - 0; Metazoa - 1; Fungi - 2; Plants - 1711; Viruses - 0; Other Eukaryotes - 58 (source: NCBI BLink).
AT5G04260	WCRKC2	5:1176004-1180036	W	OE	OK	16.0917	23.887	0.569908	1.56226	0.0067	0.0322237	yes	protein_coding	WCRKC thioredoxin 2	Encodes a thioredoxin (WCRKC2) localized in chloroplast stroma. Contains a WCRKC motif.	WCRKC thioredoxin 2 (WCRKC2); INVOLVED IN: cell redox homeostasis; LOCATED IN: chloroplast stroma; EXPRESSED IN: 23 plant structures; EXPRESSED DURING: 13 growth stages; CONTAINS InterPro DOMAIN/s: Thioredoxin fold (InterPro:IPR012335), Thioredoxin, core (InterPro:IPR015467), Thioredoxin-like (InterPro:IPR017936), Thioredoxin domain (InterPro:IPR013766), Thioredoxin-like fold (InterPro:IPR012336)…
AT2G37460	AT2G37460	2:15726447-15729098	W	OE	OK	16.2368	23.8696	0.555907	1.97821	0.0019	0.011662	yes	protein_coding	nodulin MtN21 /EamA-like transporter family protein		nodulin MtN21 /EamA-like transporter family protein; LOCATED IN: membrane; EXPRESSED IN: 23 plant structures; EXPRESSED DURING: 13 growth stages; CONTAINS InterPro DOMAIN/s: Protein of unknown function DUF6, transmembrane (InterPro:IPR000620); BEST Arabidopsis thaliana protein match is: nodulin MtN21 /EamA-like transporter family protein (TAIR:AT2G37450.2); Has 3094 Blast hits to 3077 proteins in…
AT3G45310	AT3G45310	3:16628383-16630521	W	OE	OK	16.3616	23.8162	0.541626	1.70052	0.00335	0.0185188	yes	protein_coding	Cysteine proteinases superfamily protein		Cysteine proteinases superfamily protein; FUNCTIONS IN: cysteine-type endopeptidase activity, cysteine-type peptidase activity; INVOLVED IN: proteolysis; LOCATED IN: endomembrane system; EXPRESSED IN: 22 plant structures; EXPRESSED DURING: 13 growth stages; CONTAINS InterPro DOMAIN/s: Peptidase C1A, papain (InterPro:IPR013128), Proteinase inhibitor I29, cathepsin propeptide (InterPro:IPR013201), …
AT5G01520	AT5G01520	5:206431-208611	W	OE	OK	16.9906	23.7667	0.484212	1.54546	0.0076	0.0356282	yes	protein_coding	RING/U-box superfamily protein		RING/U-box superfamily protein; CONTAINS InterPro DOMAIN/s: Zinc finger, RING-type, conserved site (InterPro:IPR017907); BEST Arabidopsis thaliana protein match is: RING/U-box superfamily protein (TAIR:AT3G47160.1); Has 35333 Blast hits to 34131 proteins in 2444 species: Archae - 798; Bacteria - 22429; Metazoa - 974; Fungi - 991; Plants - 531; Viruses - 0; Other Eukaryotes - 9610 (source: NCBI BL…
AT3G45230	AT3G45230	3:16569050-16569827	W	OE	OK	12.522	23.7397	0.922836	3.20727	5e-05	0.000508811	yes	protein_coding	hydroxyproline-rich glycoprotein family protein		hydroxyproline-rich glycoprotein family protein; BEST Arabidopsis thaliana protein match is: unknown protein (TAIR:AT5G60630.1); Has 9394 Blast hits to 3408 proteins in 532 species: Archae - 18; Bacteria - 1025; Metazoa - 764; Fungi - 595; Plants - 1828; Viruses - 505; Other Eukaryotes - 4659 (source: NCBI BLink).
AT5G63195	AT5G63195	5:25345541-25348796	W	OE	OK	15.174	23.6642	0.641104	1.645	0.00725	0.0343249	yes	other_rna	other RNA	Potential natural antisense gene, locus overlaps with AT5G63190
AT1G14200	AT1G14200	1:4854383-4855200	W	OE	OK	15.4215	23.6034	0.614047	2.13178	0.0024	0.0141682	yes	protein_coding	RING/U-box superfamily protein		RING/U-box superfamily protein; FUNCTIONS IN: zinc ion binding; EXPRESSED IN: 20 plant structures; EXPRESSED DURING: 12 growth stages; CONTAINS InterPro DOMAIN/s: Zinc finger, RING-type (InterPro:IPR001841), Zinc finger, C3HC4 RING-type (InterPro:IPR018957); BEST Arabidopsis thaliana protein match is: RING/U-box superfamily protein (TAIR:AT1G26800.1); Has 10250 Blast hits to 10222 proteins in 289…
AT1G18880	AT1G18880	1:6520747-6525962	W	OE	OK	13.3346	23.5921	0.823124	1.68621	0.0107	0.0462862	yes	protein_coding	Major facilitator superfamily protein		Major facilitator superfamily protein; FUNCTIONS IN: transporter activity; INVOLVED IN: oligopeptide transport; LOCATED IN: membrane; EXPRESSED IN: 22 plant structures; EXPRESSED DURING: 13 growth stages; CONTAINS InterPro DOMAIN/s: Oligopeptide transporter (InterPro:IPR000109), Major facilitator superfamily, general substrate transporter (InterPro:IPR016196); BEST Arabidopsis thaliana protein ma…
AT3G21865	PEX22	3:7701024-7703385	W	OE	OK	15.7331	23.5701	0.583151	2.09893	0.00165	0.0103873	yes	protein_coding	peroxin 22	Interacts with PEX4 in a yeast two-hybrid. The PEX4 and PEX22 pair may be important during the remodeling of peroxisome matrix contents as glyoxysomes transition to leaf peroxisomes.	peroxin 22 (PEX22); Has 90 Blast hits to 90 proteins in 43 species: Archae - 0; Bacteria - 0; Metazoa - 0; Fungi - 0; Plants - 53; Viruses - 0; Other Eukaryotes - 37 (source: NCBI BLink).
AT5G10180	SULTR2	5:3193143-3197120	W	OE	OK	16.9443	23.5167	0.472887	1.75209	0.00535	0.0270892	yes	protein_coding	slufate transporter 2;1	Encodes a low-affinity sulfate transporter expressed in the root cap and central cylinder, where it is induced by sulfur starvation. Expression in the shoot vascular system is not induced by sulfur starvation.	slufate transporter 2;1 (SULTR2;1); FUNCTIONS IN: sulfate transmembrane transporter activity; INVOLVED IN: sulfate transport; LOCATED IN: integral to membrane, membrane; EXPRESSED IN: 23 plant structures; EXPRESSED DURING: 10 growth stages; CONTAINS InterPro DOMAIN/s: Sulphate transporter (InterPro:IPR011547), Sulphate transporter/antisigma-factor antagonist STAS (InterPro:IPR002645), Sulphate an…
AT3G52070	AT3G52070	3:19312683-19314731	W	OE	OK	11.6549	23.4771	1.01031	2.34295	5e-05	0.000508811	yes	protein_coding			unknown protein; FUNCTIONS IN: molecular_function unknown; INVOLVED IN: biological_process unknown; LOCATED IN: chloroplast; EXPRESSED IN: 22 plant structures; EXPRESSED DURING: 13 growth stages; Has 23 Blast hits to 23 proteins in 10 species: Archae - 0; Bacteria - 0; Metazoa - 0; Fungi - 0; Plants - 23; Viruses - 0; Other Eukaryotes - 0 (source: NCBI BLink).
AT2G33550	AT2G33550	2:14210031-14211588	W	OE	OK	16.8345	23.3271	0.470591	1.56005	0.00925	0.041655	yes	protein_coding	Homeodomain-like superfamily protein		Homeodomain-like superfamily protein; CONTAINS InterPro DOMAIN/s: MYB-like (InterPro:IPR017877); BEST Arabidopsis thaliana protein match is: sequence-specific DNA binding transcription factors (TAIR:AT4G31270.1); Has 743 Blast hits to 735 proteins in 54 species: Archae - 0; Bacteria - 0; Metazoa - 25; Fungi - 8; Plants - 568; Viruses - 0; Other Eukaryotes - 142 (source: NCBI BLink).
AT1G02475	AT1G02475	1:513842-515404	W	OE	OK	15.4146	23.2852	0.595111	2.43538	0.0031	0.0174312	yes	protein_coding	Polyketide cyclase/dehydrase and lipid transport superfamily protein		Polyketide cyclase/dehydrase and lipid transport superfamily protein; FUNCTIONS IN: molecular_function unknown; INVOLVED IN: biological_process unknown; LOCATED IN: chloroplast; EXPRESSED IN: 22 plant structures; EXPRESSED DURING: 13 growth stages; CONTAINS InterPro DOMAIN/s: Streptomyces cyclase/dehydrase (InterPro:IPR005031); BEST Arabidopsis thaliana protein match is: Polyketide cyclase / dehy…
AT3G06380	ATTLP9	3:1936123-1938221	W	OE	OK	15.2557	23.2096	0.605373	2.22592	0.0008	0.00573998	yes	protein_coding	tubby-like protein 9	Member of TLP family	tubby-like protein 9 (TLP9); CONTAINS InterPro DOMAIN/s: F-box domain, cyclin-like (InterPro:IPR001810), F-box domain, Skp2-like (InterPro:IPR022364), Tubby, C-terminal, conserved site (InterPro:IPR018066), Tubby, C-terminal (InterPro:IPR000007); BEST Arabidopsis thaliana protein match is: tubby like protein 11 (TAIR:AT5G18680.1); Has 949 Blast hits to 946 proteins in 117 species: Archae - 0; Bac…
AT4G31330	AT4G31330	4:15202295-15203431	W	OE	OK	7.75532	23.1516	1.57786	5.45681	5e-05	0.000508811	yes	protein_coding	Protein of unknown function, DUF599		Protein of unknown function, DUF599; FUNCTIONS IN: molecular_function unknown; INVOLVED IN: biological_process unknown; LOCATED IN: endomembrane system; EXPRESSED IN: 14 plant structures; EXPRESSED DURING: LP.06 six leaves visible, LP.04 four leaves visible, 4 anthesis, petal differentiation and expansion stage, LP.08 eight leaves visible; CONTAINS InterPro DOMAIN/s: Protein of unknown function D…
AT1G60660	B5 #5	1:22342413-22343014	W	OE	OK	14.9609	22.9972	0.620261	2.23809	0.00595	0.0293438	yes	protein_coding	cytochrome B5-like protein	member of Cytochromes b5	cytochrome B5-like protein (CB5LP); FUNCTIONS IN: heme binding; EXPRESSED IN: 22 plant structures; EXPRESSED DURING: 13 growth stages; CONTAINS InterPro DOMAIN/s: Cytochrome b5, heme-binding site (InterPro:IPR018506), Cytochrome b5 (InterPro:IPR001199); BEST Arabidopsis thaliana protein match is: cytochrome B5 isoform A (TAIR:AT1G26340.1); Has 3645 Blast hits to 3620 proteins in 449 species: Arch…
AT5G15802	AT5G15802	5:5156348-5157545	W	OE	OK	14.6624	22.9925	0.649039	2.43709	0.0052	0.0264501	yes	protein_coding			unknown protein; FUNCTIONS IN: molecular_function unknown; INVOLVED IN: biological_process unknown; LOCATED IN: endomembrane system; Has 35 Blast hits to 35 proteins in 15 species: Archae - 0; Bacteria - 4; Metazoa - 0; Fungi - 0; Plants - 31; Viruses - 0; Other Eukaryotes - 0 (source: NCBI BLink).
AT5G65760	AT5G65760	5:26308252-26311025	W	OE	OK	15.7462	22.9263	0.542001	1.96529	0.0023	0.0136698	yes	protein_coding	Serine carboxypeptidase S28 family protein		Serine carboxypeptidase S28 family protein; FUNCTIONS IN: serine-type peptidase activity; INVOLVED IN: proteolysis; LOCATED IN: chloroplast, vacuole; EXPRESSED IN: 23 plant structures; EXPRESSED DURING: 13 growth stages; CONTAINS InterPro DOMAIN/s: Peptidase S28 (InterPro:IPR008758); BEST Arabidopsis thaliana protein match is: alpha/beta-Hydrolases superfamily protein (TAIR:AT2G24280.1); Has 3020…
AT5G54585	AT5G54585	5:22175538-22176691	W	OE	OK	15.4659	22.8218	0.561319	1.97304	0.0057	0.0283962	yes	protein_coding			unknown protein; Has 30201 Blast hits to 17322 proteins in 780 species: Archae - 12; Bacteria - 1396; Metazoa - 17338; Fungi - 3422; Plants - 5037; Viruses - 0; Other Eukaryotes - 2996 (source: NCBI BLink).
AT4G10920	KELP	4:6696711-6699199	W	OE	OK	15.542	22.7789	0.551533	1.43679	0.00995	0.0438836	yes	protein_coding	transcriptional coactivator p15 (PC4) family protein (KELP)	Transcriptional co-activator. Forms homodimers or heterodimers with the kiwi protein. Both proteins are involved in gene activation during pathogen defense and plant development.	KELP; FUNCTIONS IN: transcription coactivator activity, transcription regulator activity, DNA binding; INVOLVED IN: regulation of transcription, DNA-dependent; LOCATED IN: cellular_component unknown; EXPRESSED IN: 25 plant structures; EXPRESSED DURING: 13 growth stages; CONTAINS InterPro DOMAIN/s: ssDNA-binding transcriptional regulator (InterPro:IPR009044), Transcriptional coactivator p15 (Inter…
AT2G14247	AT2G14247	2:6034347-6034835	W	OE	OK	7.9495	22.5629	1.50501	5.13148	5e-05	0.000508811	yes	protein_coding	Expressed protein		Expressed protein; FUNCTIONS IN: molecular_function unknown; INVOLVED IN: biological_process unknown; LOCATED IN: chloroplast; Has 35333 Blast hits to 34131 proteins in 2444 species: Archae - 798; Bacteria - 22429; Metazoa - 974; Fungi - 991; Plants - 531; Viruses - 0; Other Eukaryotes - 9610 (source: NCBI BLink).
AT3G48185	AT3G48185	3:17793010-17793543	W	OE	OK	13.9924	22.4891	0.684578	2.81641	0.005	0.0256202	yes	protein_coding			unknown protein; Has 4 Blast hits to 4 proteins in 2 species: Archae - 0; Bacteria - 0; Metazoa - 0; Fungi - 0; Plants - 4; Viruses - 0; Other Eukaryotes - 0 (source: NCBI BLink).
AT2G47670	AT2G47670	2:19543990-19544806	W	OE	OK	15.8153	22.483	0.507516	1.77644	0.01075	0.0464063	yes	protein_coding	Plant invertase/pectin methylesterase inhibitor superfamily protein		Plant invertase/pectin methylesterase inhibitor superfamily protein; FUNCTIONS IN: enzyme inhibitor activity, pectinesterase inhibitor activity, pectinesterase activity; INVOLVED IN: biological_process unknown; LOCATED IN: endomembrane system; EXPRESSED IN: 6 plant structures; EXPRESSED DURING: 4 anthesis, petal differentiation and expansion stage; CONTAINS InterPro DOMAIN/s: Pectinesterase inhib…
AT1G22160	AT1G22160	1:7823148-7823971	W	OE	OK	11.0144	22.4289	1.02597	3.53729	5e-05	0.000508811	yes	protein_coding	Protein of unknown function (DUF581)		Protein of unknown function (DUF581); CONTAINS InterPro DOMAIN/s: Protein of unknown function DUF581 (InterPro:IPR007650); BEST Arabidopsis thaliana protein match is: Protein of unknown function (DUF581) (TAIR:AT1G78020.1); Has 511 Blast hits to 511 proteins in 19 species: Archae - 0; Bacteria - 0; Metazoa - 0; Fungi - 0; Plants - 511; Viruses - 0; Other Eukaryotes - 0 (source: NCBI BLink).
AT3G29200	CM1	3:11164392-11166416	W	OE	OK	14.8516	22.3556	0.590016	2.15661	0.00145	0.00933245	yes	protein_coding	chorismate mutase 1	L-ascorbate peroxidase	chorismate mutase 1 (CM1); CONTAINS InterPro DOMAIN/s: Chorismate mutase, type II (InterPro:IPR020822), Chorismate mutase, AroQ class, eukaryotic type (InterPro:IPR008238); BEST Arabidopsis thaliana protein match is: chorismate mutase 3 (TAIR:AT1G69370.1); Has 278 Blast hits to 278 proteins in 116 species: Archae - 0; Bacteria - 2; Metazoa - 0; Fungi - 142; Plants - 118; Viruses - 0; Other Eukary…
AT5G09920	RPB15.9	5:3096182-3097575	W	OE	OK	13.2358	22.3253	0.754239	2.66168	0.0009	0.00632425	yes	protein_coding	RNA polymerase II, Rpb4, core protein	Non-catalytic subunit specific to DNA-dependent RNA polymerase II; the ortholog of budding yeast RPB4)	NRPB4; CONTAINS InterPro DOMAIN/s: HRDC-like (InterPro:IPR010997), RNA polymerase II, Rpb4 (InterPro:IPR005574), RNA polymerase II, Rpb4, core (InterPro:IPR006590); BEST Arabidopsis thaliana protein match is: RNA polymerase II, Rpb4, core protein (TAIR:AT4G15950.1); Has 441 Blast hits to 441 proteins in 181 species: Archae - 4; Bacteria - 0; Metazoa - 144; Fungi - 150; Plants - 95; Viruses - 0; O…
AT4G13100	AT4G13100	4:7636437-7639037	W	OE	OK	12.0211	22.3209	0.892832	2.41376	5e-05	0.000508811	yes	protein_coding	RING/U-box superfamily protein		RING/U-box superfamily protein; CONTAINS InterPro DOMAIN/s: Zinc finger, RING-type (InterPro:IPR001841); BEST Arabidopsis thaliana protein match is: RING/U-box superfamily protein (TAIR:AT3G25030.2).
AT3G56010	AT3G56010	3:20788669-20789924	W	OE	OK	15.0612	22.3206	0.567543	2.08668	0.00415	0.0220782	yes	protein_coding			unknown protein; FUNCTIONS IN: molecular_function unknown; INVOLVED IN: biological_process unknown; LOCATED IN: chloroplast thylakoid membrane; EXPRESSED IN: 22 plant structures; EXPRESSED DURING: 13 growth stages; Has 25 Blast hits to 25 proteins in 12 species: Archae - 0; Bacteria - 0; Metazoa - 0; Fungi - 0; Plants - 25; Viruses - 0; Other Eukaryotes - 0 (source: NCBI BLink).
AT3G16100	ATRAB7D	3:5459171-5460790	W	OE	OK	15.6543	22.1795	0.502674	1.78198	0.01015	0.0444602	yes	protein_coding	RAB GTPase homolog G3C		RAB GTPase homolog G3C (RABG3c); FUNCTIONS IN: GTP binding; INVOLVED IN: protein transport, small GTPase mediated signal transduction; LOCATED IN: plasma membrane, nucleus; EXPRESSED IN: 24 plant structures; EXPRESSED DURING: 15 growth stages; CONTAINS InterPro DOMAIN/s: Ras GTPase (InterPro:IPR001806), Small GTP-binding protein (InterPro:IPR005225), Small GTPase (InterPro:IPR020851), Ras (InterP…
AT5G04830	AT5G04830	5:1402044-1403961	W	OE	OK	15.503	22.0703	0.509557	1.50864	0.008	0.0371073	yes	protein_coding	Nuclear transport factor 2 (NTF2) family protein		Nuclear transport factor 2 (NTF2) family protein; Has 83 Blast hits to 83 proteins in 33 species: Archae - 0; Bacteria - 2; Metazoa - 4; Fungi - 37; Plants - 39; Viruses - 0; Other Eukaryotes - 1 (source: NCBI BLink).
AT2G01755	AT2G01755	2:332193-332781	W	OE	OK	14.0978	22.0272	0.643811	2.13422	0.0047	0.0243597	yes	protein_coding			unknown protein; FUNCTIONS IN: molecular_function unknown; INVOLVED IN: biological_process unknown; LOCATED IN: chloroplast; Has 120 Blast hits to 120 proteins in 52 species: Archae - 0; Bacteria - 80; Metazoa - 0; Fungi - 0; Plants - 24; Viruses - 0; Other Eukaryotes - 16 (source: NCBI BLink).
AT1G75900	AT1G75900	1:28499059-28501138	W	OE	OK	14.6565	22.0149	0.586942	2.15761	0.0009	0.00632425	yes	protein_coding	GDSL-like Lipase/Acylhydrolase superfamily protein		GDSL-like Lipase/Acylhydrolase superfamily protein; CONTAINS InterPro DOMAIN/s: Lipase, GDSL, active site (InterPro:IPR008265), Lipase, GDSL (InterPro:IPR001087); BEST Arabidopsis thaliana protein match is: SGNH hydrolase-type esterase superfamily protein (TAIR:AT1G75880.2); Has 3444 Blast hits to 3405 proteins in 204 species: Archae - 0; Bacteria - 282; Metazoa - 0; Fungi - 26; Plants - 3125; Vi…
AT3G15610	AT3G15610	3:5287322-5293090	W	OE	OK	15.167	21.9827	0.535433	1.68738	0.00295	0.0167629	yes	protein_coding	Transducin/WD40 repeat-like superfamily protein		Transducin/WD40 repeat-like superfamily protein; CONTAINS InterPro DOMAIN/s: WD40 repeat 2 (InterPro:IPR019782), WD40 repeat-like-containing domain (InterPro:IPR011046), WD40 repeat, conserved site (InterPro:IPR019775), WD40-repeat-containing domain (InterPro:IPR017986), WD40/YVTN repeat-like-containing domain (InterPro:IPR015943), WD40 repeat (InterPro:IPR001680), WD40 repeat, subgroup (InterPro…
AT5G04740	AT5G04740	5:1368541-1371480	W	OE	OK	12.8001	21.9164	0.775856	2.31858	0.0001	0.000966918	yes	protein_coding	ACT domain-containing protein		ACT domain-containing protein; FUNCTIONS IN: amino acid binding; INVOLVED IN: metabolic process; LOCATED IN: chloroplast thylakoid membrane; EXPRESSED IN: 22 plant structures; EXPRESSED DURING: 13 growth stages; CONTAINS InterPro DOMAIN/s: Amino acid-binding ACT (InterPro:IPR002912); BEST Arabidopsis thaliana protein match is: uridylyltransferase-related (TAIR:AT1G16880.1).
AT5G01890	AT5G01890	5:341542-345127	W	OE	OK	16.1098	21.9136	0.443884	1.56765	0.0093	0.0418012	yes	protein_coding	Leucine-rich receptor-like protein kinase family protein		Leucine-rich receptor-like protein kinase family protein; FUNCTIONS IN: protein serine/threonine kinase activity, kinase activity, ATP binding; INVOLVED IN: transmembrane receptor protein tyrosine kinase signaling pathway, protein amino acid phosphorylation; LOCATED IN: plasma membrane; EXPRESSED IN: 22 plant structures; EXPRESSED DURING: 13 growth stages; CONTAINS InterPro DOMAIN/s: Protein kina…
AT2G29660	AT2G29660	2:12678889-12680667	W	OE	OK	14.5231	21.9063	0.592995	2.12745	0.00075	0.00544443	yes	protein_coding	zinc finger (C2H2 type) family protein		zinc finger (C2H2 type) family protein; CONTAINS InterPro DOMAIN/s: Zinc finger, C2H2-like (InterPro:IPR015880), Zinc finger, C2H2-type (InterPro:IPR007087); BEST Arabidopsis thaliana protein match is: zinc finger protein-related (TAIR:AT5G54630.1); Has 407 Blast hits to 407 proteins in 27 species: Archae - 0; Bacteria - 0; Metazoa - 0; Fungi - 28; Plants - 376; Viruses - 0; Other Eukaryotes - 3 …
AT1G06110	SKIP16	1:1853076-1855031	W	OE	OK	14.0001	21.9047	0.645801	2.33335	0.0005	0.00386857	yes	protein_coding	SKP1/ASK-interacting protein 16		SKP1/ASK-interacting protein 16 (SKIP16); CONTAINS InterPro DOMAIN/s: ApaG (InterPro:IPR007474); Has 2063 Blast hits to 2061 proteins in 779 species: Archae - 0; Bacteria - 1378; Metazoa - 194; Fungi - 63; Plants - 89; Viruses - 0; Other Eukaryotes - 339 (source: NCBI BLink).
AT1G05562	AT1G05562	1:1645497-1647162	W	OE	OK	11.7776	21.8233	0.889823	2.59163	5e-05	0.000508811	yes	other_rna		Potential natural antisense gene, locus overlaps with AT1G05560
AT5G41210	ATGSTT1	5:16492319-16493994	W	OE	OK	12.089	21.7616	0.848089	3.09508	5e-05	0.000508811	yes	protein_coding	glutathione S-transferase THETA 1	Encodes glutathione transferase belonging to the theta class of GSTs. Naming convention according to Wagner et al. (2002).	glutathione S-transferase THETA 1 (GSTT1); FUNCTIONS IN: glutathione transferase activity; INVOLVED IN: toxin catabolic process; LOCATED IN: peroxisome, cytoplasm; EXPRESSED IN: 22 plant structures; EXPRESSED DURING: 13 growth stages; CONTAINS InterPro DOMAIN/s: Thioredoxin fold (InterPro:IPR012335), Glutathione S-transferase, C-terminal-like (InterPro:IPR010987), Glutathione S-transferase/chlori…
AT2G36950	AT2G36950	2:15515132-15516931	W	OE	OK	15.2501	21.6545	0.505854	1.58375	0.0041	0.021868	yes	protein_coding	Heavy metal transport/detoxification superfamily protein		Heavy metal transport/detoxification superfamily protein ; FUNCTIONS IN: copper ion binding, metal ion binding; INVOLVED IN: metal ion transport; LOCATED IN: cellular_component unknown; EXPRESSED IN: 15 plant structures; EXPRESSED DURING: 4 anthesis, C globular stage, petal differentiation and expansion stage; CONTAINS InterPro DOMAIN/s: Heavy metal transport/detoxification protein (InterPro:IPR0…
AT5G65260	AT5G65260	5:26080230-26083017	W	OE	OK	15.0224	21.6277	0.525765	1.78135	0.0069	0.0329671	yes	protein_coding	RNA-binding (RRM/RBD/RNP motifs) family protein		RNA-binding (RRM/RBD/RNP motifs) family protein; FUNCTIONS IN: RNA binding, nucleotide binding, nucleic acid binding; INVOLVED IN: biological_process unknown; LOCATED IN: cellular_component unknown; EXPRESSED IN: 23 plant structures; EXPRESSED DURING: 13 growth stages; CONTAINS InterPro DOMAIN/s: RNA recognition motif, RNP-1 (InterPro:IPR000504), Nucleotide-binding, alpha-beta plait (InterPro:IPR…
AT3G44150	AT3G44150	3:15887586-15888848	W	OE	OK	14.7103	21.6069	0.554669	2.03393	0.00595	0.0293438	yes	protein_coding			unknown protein; FUNCTIONS IN: molecular_function unknown; INVOLVED IN: biological_process unknown; LOCATED IN: plasma membrane; EXPRESSED IN: cultured cell; BEST Arabidopsis thaliana protein match is: unknown protein (TAIR:AT3G11800.1); Has 76 Blast hits to 75 proteins in 19 species: Archae - 0; Bacteria - 0; Metazoa - 0; Fungi - 0; Plants - 74; Viruses - 0; Other Eukaryotes - 2 (source: NCBI BL…
AT1G63800	UBC5	1:23667615-23669080	W	OE	OK	11.1816	21.4242	0.93812	3.15955	5e-05	0.000508811	yes	protein_coding	ubiquitin-conjugating enzyme 5		ubiquitin-conjugating enzyme 5 (UBC5); CONTAINS InterPro DOMAIN/s: Ubiquitin-conjugating enzyme/RWD-like (InterPro:IPR016135), Ubiquitin-conjugating enzyme, E2 (InterPro:IPR000608), Ubiquitin-conjugating enzyme (InterPro:IPR015581); BEST Arabidopsis thaliana protein match is: ubiquitin conjugating enzyme 4 (TAIR:AT5G41340.1); Has 8752 Blast hits to 8751 proteins in 386 species: Archae - 0; Bacter…
AT3G22540	AT3G22540	3:7984075-7984627	W	OE	OK	12.9957	21.4242	0.721213	2.47999	0.00215	0.012907	yes	protein_coding	Protein of unknown function (DUF1677)		Protein of unknown function (DUF1677); CONTAINS InterPro DOMAIN/s: Protein of unknown function DUF1677, plant (InterPro:IPR012876); BEST Arabidopsis thaliana protein match is: Protein of unknown function (DUF1677) (TAIR:AT4G14819.1); Has 245 Blast hits to 245 proteins in 14 species: Archae - 0; Bacteria - 0; Metazoa - 0; Fungi - 0; Plants - 245; Viruses - 0; Other Eukaryotes - 0 (source: NCBI BLi…
AT3G59990	MAP2B	3:22155704-22158954	W	OE	OK	14.1421	21.4182	0.598843	1.87363	0.0008	0.00573998	yes	protein_coding	methionine aminopeptidase 2B	Encodes a MAP2 like methionine aminopeptidase	methionine aminopeptidase 2B (MAP2B); FUNCTIONS IN: metalloexopeptidase activity, aminopeptidase activity; INVOLVED IN: protein processing; LOCATED IN: cytoplasm; EXPRESSED IN: 25 plant structures; EXPRESSED DURING: 13 growth stages; CONTAINS InterPro DOMAIN/s: Peptidase M24A, methionine aminopeptidase, subfamily 2 (InterPro:IPR002468), Peptidase M24, structural domain (InterPro:IPR000994), Pepti…
AT1G14340	AT1G14340	1:4897345-4898961	W	OE	OK	13.405	21.3656	0.672514	2.40512	0.00055	0.0041913	yes	protein_coding	RNA-binding (RRM/RBD/RNP motifs) family protein		RNA-binding (RRM/RBD/RNP motifs) family protein; FUNCTIONS IN: oxidoreductase activity, nucleotide binding, nucleic acid binding; INVOLVED IN: oxidation reduction; EXPRESSED IN: 22 plant structures; EXPRESSED DURING: 13 growth stages; CONTAINS InterPro DOMAIN/s: Aldo/keto reductase (InterPro:IPR001395), RNA recognition motif, RNP-1 (InterPro:IPR000504), Nucleotide-binding, alpha-beta plait (Inter…
AT1G72810	AT1G72810	1:27398590-27400417	W	OE	OK	10.7685	21.2701	0.982015	3.49063	5e-05	0.000508811	yes	protein_coding	Pyridoxal-5'-phosphate-dependent enzyme family protein		Pyridoxal-5'-phosphate-dependent enzyme family protein; FUNCTIONS IN: pyridoxal phosphate binding, catalytic activity, threonine synthase activity; INVOLVED IN: threonine biosynthetic process, metabolic process, cellular amino acid metabolic process; LOCATED IN: chloroplast; EXPRESSED IN: 23 plant structures; EXPRESSED DURING: 13 growth stages; CONTAINS InterPro DOMAIN/s: Threonine synthase (Inte…
AT3G07640	AT3G07640	3:2438131-2439883	W	OE	OK	11.8257	21.2649	0.846551	3.00197	5e-05	0.000508811	yes	protein_coding			unknown protein; Has 27 Blast hits to 27 proteins in 10 species: Archae - 0; Bacteria - 0; Metazoa - 0; Fungi - 0; Plants - 27; Viruses - 0; Other Eukaryotes - 0 (source: NCBI BLink).
AT5G64552	CPuORF22	5:25801527-25804980	W	OE	OK	15.3618	21.2433	0.467663	1.59772	0.00665	0.0320386	yes	protein_coding	conserved peptide upstream open reading frame 22	Upstream open reading frames (uORFs) are small open reading frames found in the 5' UTR of a mature mRNA, and can potentially mediate translational regulation of the largest, or major, ORF (mORF). CPuORF22 represents a conserved upstream opening reading frame relative to major ORF AT5G64550.1	conserved peptide upstream open reading frame 22 (CPuORF22); Has 30201 Blast hits to 17322 proteins in 780 species: Archae - 12; Bacteria - 1396; Metazoa - 17338; Fungi - 3422; Plants - 5037; Viruses - 0; Other Eukaryotes - 2996 (source: NCBI BLink).
AT3G05760	AT3G05760	3:1707737-1712165	W	OE	OK	14.603	21.2219	0.539288	1.4426	0.00745	0.0350629	yes	protein_coding	C2H2 and C2HC zinc fingers superfamily protein		C2H2 and C2HC zinc fingers superfamily protein; FUNCTIONS IN: zinc ion binding, nucleic acid binding; INVOLVED IN: biological_process unknown; EXPRESSED IN: 24 plant structures; EXPRESSED DURING: 15 growth stages; CONTAINS InterPro DOMAIN/s: Zinc finger, U1-type (InterPro:IPR003604), Zinc finger, double-stranded RNA binding (InterPro:IPR022755).
AT1G60010	AT1G60010	1:22095359-22096577	W	OE	OK	12.8027	21.2087	0.728205	2.53128	0.00035	0.00287883	yes	protein_coding			unknown protein; FUNCTIONS IN: molecular_function unknown; INVOLVED IN: N-terminal protein myristoylation; LOCATED IN: cellular_component unknown; EXPRESSED IN: 22 plant structures; EXPRESSED DURING: 13 growth stages; BEST Arabidopsis thaliana protein match is: unknown protein (TAIR:AT1G10530.1); Has 185 Blast hits to 185 proteins in 18 species: Archae - 0; Bacteria - 0; Metazoa - 0; Fungi - 3; P…
AT3G20810	JMJD5	3:7275673-7278379	W	OE	OK	6.59364	21.1851	1.6839	5.08039	5e-05	0.000508811	yes	protein_coding	2-oxoglutarate (2OG) and Fe(II)-dependent oxygenase superfamily protein		2-oxoglutarate (2OG) and Fe(II)-dependent oxygenase superfamily protein; CONTAINS InterPro DOMAIN/s: Transcription factor jumonji/aspartyl beta-hydroxylase (InterPro:IPR003347); BEST Arabidopsis thaliana protein match is: 2-oxoglutarate (2OG) and Fe(II)-dependent oxygenase superfamily protein (TAIR:AT5G19840.2); Has 35333 Blast hits to 34131 proteins in 2444 species: Archae - 798; Bacteria - 2242…
AT4G19860	AT4G19860	4:10776656-10780461	W	OE	OK	13.6627	21.1382	0.629603	2.07355	0.00035	0.00287883	yes	protein_coding	alpha/beta-Hydrolases superfamily protein		alpha/beta-Hydrolases superfamily protein; FUNCTIONS IN: phosphatidylcholine-sterol O-acyltransferase activity; INVOLVED IN: lipid metabolic process; LOCATED IN: cellular_component unknown; EXPRESSED IN: 23 plant structures; EXPRESSED DURING: 15 growth stages; CONTAINS InterPro DOMAIN/s: Lecithin:cholesterol acyltransferase (InterPro:IPR003386); BEST Arabidopsis thaliana protein match is: lecithi…
AT5G52370	AT5G52370	5:21260277-21261287	W	OE	OK	14.0722	21.1048	0.584722	2.10767	0.0053	0.0268687	yes	protein_coding			unknown protein; BEST Arabidopsis thaliana protein match is: unknown protein (TAIR:AT5G58990.1); Has 30201 Blast hits to 17322 proteins in 780 species: Archae - 12; Bacteria - 1396; Metazoa - 17338; Fungi - 3422; Plants - 5037; Viruses - 0; Other Eukaryotes - 2996 (source: NCBI BLink).
AT1G27050	ATHB54	1:9393689-9394592	W	OE	OK	13.5703	21.0944	0.636408	2.15993	0.0016	0.0101222	yes	protein_coding	homeobox protein 54	Encodes a homeodomain leucine zipper class I (HD-Zip I) protein.	homeobox protein 54 (HB54); CONTAINS InterPro DOMAIN/s: RNA recognition motif, RNP-1 (InterPro:IPR000504), Nucleotide-binding, alpha-beta plait (InterPro:IPR012677); Has 5308 Blast hits to 5298 proteins in 368 species: Archae - 2; Bacteria - 4; Metazoa - 3484; Fungi - 119; Plants - 1607; Viruses - 0; Other Eukaryotes - 92 (source: NCBI BLink).
AT1G07950	MED22B	1:2465769-2467022	W	OE	OK	13.802	20.9573	0.602572	2.09965	0.00435	0.0228797	yes	protein_coding	Surfeit locus protein 5 subunit 22 of Mediator complex		MED22B; FUNCTIONS IN: RNA polymerase II transcription mediator activity; INVOLVED IN: regulation of transcription from RNA polymerase II promoter; LOCATED IN: mediator complex; CONTAINS InterPro DOMAIN/s: Mediator complex, subunit Med22 (InterPro:IPR009332); BEST Arabidopsis thaliana protein match is: Surfeit locus protein 5 subunit 22 of Mediator complex (TAIR:AT1G16430.1); Has 245 Blast hits to…
AT3G22550	AT3G22550	3:7991645-7993454	W	OE	OK	9.43179	20.9278	1.14982	4.00812	5e-05	0.000508811	yes	protein_coding	Protein of unknown function (DUF581)		Protein of unknown function (DUF581); CONTAINS InterPro DOMAIN/s: Protein of unknown function DUF581 (InterPro:IPR007650); BEST Arabidopsis thaliana protein match is: Protein of unknown function (DUF581) (TAIR:AT3G63210.1); Has 558 Blast hits to 549 proteins in 19 species: Archae - 0; Bacteria - 0; Metazoa - 0; Fungi - 0; Plants - 558; Viruses - 0; Other Eukaryotes - 0 (source: NCBI BLink).
AT2G47160	BOR1	2:19357477-19361147	W	OE	OK	12.2517	20.9004	0.770543	2.65639	5e-05	0.000508811	yes	protein_coding	HCO3- transporter family	Boron transporter. Protein accumulates in shoots and roots under conditions of boron deficiency and is degraded within several hours of restoring boron supply. Localized to the plasma membrane under B limitation, and to the cytoplasm after B application before degradation. Protein is transferred via the endosomes to the vacuole for degradation. Localized to the inner plasma membrane domain in the…	REQUIRES HIGH BORON 1 (BOR1); CONTAINS InterPro DOMAIN/s: Bicarbonate transporter, eukaryotic (InterPro:IPR003020), Bicarbonate transporter, C-terminal (InterPro:IPR011531); BEST Arabidopsis thaliana protein match is: HCO3- transporter family (TAIR:AT3G62270.1); Has 2632 Blast hits to 1400 proteins in 192 species: Archae - 0; Bacteria - 6; Metazoa - 1971; Fungi - 316; Plants - 233; Viruses - 2; O…
AT5G62200	AT5G62200	5:24984235-24985711	W	OE	OK	12.4679	20.8917	0.744711	2.76849	0.00045	0.00354582	yes	protein_coding	Embryo-specific protein 3, (ATS3)		Embryo-specific protein 3, (ATS3); FUNCTIONS IN: molecular_function unknown; INVOLVED IN: biological_process unknown; LOCATED IN: plasma membrane, anchored to membrane; EXPRESSED IN: 24 plant structures; EXPRESSED DURING: 13 growth stages; CONTAINS InterPro DOMAIN/s: Lipase/lipooxygenase, PLAT/LH2 (InterPro:IPR008976), Embryo-specific 3 (InterPro:IPR010417); BEST Arabidopsis thaliana protein matc…
AT3G23830	GR-RBP4	3:8606476-8608083	W	OE	OK	13.981	20.8842	0.578946	1.59424	0.0055	0.0276225	yes	protein_coding	glycine-rich RNA-binding protein 4	encodes a glycine-rich RNA binding protein. Gene expression is induced by cold and reduced by ionic (salt) and non-ionic (mannitol) osmotic stress. Lines overexpressing the gene are slightly more tolerant to osmotic stress during germination.	glycine-rich RNA-binding protein 4 (GRP4); CONTAINS InterPro DOMAIN/s: RNA recognition motif, glycine rich protein (InterPro:IPR015465), RNA recognition motif, RNP-1 (InterPro:IPR000504), Nucleotide-binding, alpha-beta plait (InterPro:IPR012677); BEST Arabidopsis thaliana protein match is: glycine-rich RNA-binding protein 2 (TAIR:AT4G13850.3); Has 79 Blast hits to 79 proteins in 22 species: Archa…
AT1G01080	AT1G01080	1:45295-47019	W	OE	OK	12.5786	20.7929	0.725114	2.28331	0.0003	0.00253376	yes	protein_coding	RNA-binding (RRM/RBD/RNP motifs) family protein		RNA-binding (RRM/RBD/RNP motifs) family protein; FUNCTIONS IN: RNA binding, nucleotide binding, nucleic acid binding; INVOLVED IN: biological_process unknown; LOCATED IN: chloroplast; EXPRESSED IN: 23 plant structures; EXPRESSED DURING: 13 growth stages; CONTAINS InterPro DOMAIN/s: RNA recognition motif, RNP-1 (InterPro:IPR000504), Nucleotide-binding, alpha-beta plait (InterPro:IPR012677); BEST A…
AT3G13510	AT3G13510	3:4403499-4406091	W	OE	OK	10.2644	20.6674	1.00971	3.33427	5e-05	0.000508811	yes	protein_coding	Protein of Unknown Function (DUF239)		Protein of Unknown Function (DUF239); INVOLVED IN: biological_process unknown; LOCATED IN: endomembrane system; EXPRESSED IN: 22 plant structures; EXPRESSED DURING: 13 growth stages; CONTAINS InterPro DOMAIN/s: Protein of unknown function DUF239, plant (InterPro:IPR004314); BEST Arabidopsis thaliana protein match is: Protein of Unknown Function (DUF239) (TAIR:AT1G55360.1); Has 759 Blast hits to 7…
AT4G14580	CIPK4	4:8367886-8369167	W	OE	OK	14.3983	20.6584	0.520832	1.75399	0.0053	0.0268687	yes	protein_coding	CBL-interacting protein kinase 4	CBL-interacting protein kinase	CBL-interacting protein kinase 4 (CIPK4); FUNCTIONS IN: protein serine/threonine kinase activity, protein kinase activity, kinase activity, ATP binding; INVOLVED IN: signal transduction, protein amino acid phosphorylation; EXPRESSED IN: 18 plant structures; EXPRESSED DURING: 9 growth stages; CONTAINS InterPro DOMAIN/s: Protein kinase, ATP binding site (InterPro:IPR017441), Serine/threonine-protei…
AT5G67150	AT5G67150	5:26795770-26797312	W	OE	OK	13.8075	20.5507	0.573733	2.05965	0.00145	0.00933245	yes	protein_coding	HXXXD-type acyl-transferase family protein		HXXXD-type acyl-transferase family protein; FUNCTIONS IN: transferase activity, transferring acyl groups other than amino-acyl groups, transferase activity; INVOLVED IN: biological_process unknown; LOCATED IN: cellular_component unknown; EXPRESSED IN: 22 plant structures; EXPRESSED DURING: 13 growth stages; CONTAINS InterPro DOMAIN/s: Transferase (InterPro:IPR003480); BEST Arabidopsis thaliana pr…
AT1G72480	AT1G72480	1:27286057-27288368	W	OE	OK	15.0565	20.5346	0.447672	1.6805	0.01155	0.0490104	yes	protein_coding	Lung seven transmembrane receptor family protein		Lung seven transmembrane receptor family protein; CONTAINS InterPro DOMAIN/s: Transmembrane receptor, eukaryota (InterPro:IPR009637); BEST Arabidopsis thaliana protein match is: Lung seven transmembrane receptor family protein (TAIR:AT2G01070.1); Has 596 Blast hits to 594 proteins in 172 species: Archae - 0; Bacteria - 0; Metazoa - 236; Fungi - 150; Plants - 154; Viruses - 0; Other Eukaryotes - 5…
AT4G09040	AT4G09040	4:5794528-5797375	W	OE	OK	10.9451	20.5191	0.906687	2.75619	5e-05	0.000508811	yes	protein_coding	RNA-binding (RRM/RBD/RNP motifs) family protein		RNA-binding (RRM/RBD/RNP motifs) family protein; FUNCTIONS IN: RNA binding, nucleotide binding, nucleic acid binding; INVOLVED IN: biological_process unknown; LOCATED IN: chloroplast; CONTAINS InterPro DOMAIN/s: RNA recognition motif, RNP-1 (InterPro:IPR000504), Nucleotide-binding, alpha-beta plait (InterPro:IPR012677); BEST Arabidopsis thaliana protein match is: RNA-binding (RRM/RBD/RNP motifs) …
AT5G16120	AT5G16120	5:5265632-5267979	W	OE	OK	14.8505	20.5142	0.466114	1.47425	0.01095	0.0470991	yes	protein_coding	alpha/beta-Hydrolases superfamily protein		alpha/beta-Hydrolases superfamily protein; CONTAINS InterPro DOMAIN/s: Serine hydrolase (InterPro:IPR005645); BEST Arabidopsis thaliana protein match is: alpha/beta-Hydrolases superfamily protein (TAIR:AT1G77420.1); Has 30201 Blast hits to 17322 proteins in 780 species: Archae - 12; Bacteria - 1396; Metazoa - 17338; Fungi - 3422; Plants - 5037; Viruses - 0; Other Eukaryotes - 2996 (source: NCBI B…
AT3G09580	AT3G09580	3:2942503-2944078	W	OE	OK	13.7209	20.4628	0.57663	2.09149	0.00175	0.0109262	yes	protein_coding	FAD/NAD(P)-binding oxidoreductase family protein		FAD/NAD(P)-binding oxidoreductase family protein; LOCATED IN: chloroplast, chloroplast envelope; EXPRESSED IN: 21 plant structures; EXPRESSED DURING: 13 growth stages; CONTAINS InterPro DOMAIN/s: Amine oxidase (InterPro:IPR002937); BEST Arabidopsis thaliana protein match is: Flavin containing amine oxidoreductase family (TAIR:AT5G14220.1); Has 2908 Blast hits to 2906 proteins in 704 species: Arch…
AT5G46160	AT5G46160	5:18711159-18712532	W	OE	OK	12.4655	20.4207	0.712094	1.92203	0.0014	0.00907011	yes	protein_coding	Ribosomal protein L14p/L23e family protein		Ribosomal protein L14p/L23e family protein; FUNCTIONS IN: structural constituent of ribosome; INVOLVED IN: translation; LOCATED IN: ribosome, intracellular, large ribosomal subunit; EXPRESSED IN: 22 plant structures; EXPRESSED DURING: 13 growth stages; CONTAINS InterPro DOMAIN/s: Ribosomal protein L14b/L23e (InterPro:IPR000218), Ribosomal protein L14, bacterial-type (InterPro:IPR005745), Ribosoma…
AT5G55530	AT5G55530	5:22492939-22495956	W	OE	OK	13.8271	20.2829	0.552767	1.8483	0.00195	0.0119207	yes	protein_coding	Calcium-dependent lipid-binding (CaLB domain) family protein		Calcium-dependent lipid-binding (CaLB domain) family protein; FUNCTIONS IN: molecular_function unknown; INVOLVED IN: biological_process unknown; LOCATED IN: chloroplast; EXPRESSED IN: 22 plant structures; EXPRESSED DURING: 13 growth stages; CONTAINS InterPro DOMAIN/s: C2 calcium/lipid-binding domain, CaLB (InterPro:IPR008973), C2 calcium-dependent membrane targeting (InterPro:IPR000008); BEST Ara…
AT4G39100	SHL1	4:18217938-18220290	W	OE	OK	12.9971	20.203	0.63638	1.90935	0.00125	0.00826188	yes	protein_coding	PHD finger family protein / bromo-adjacent homology (BAH) domain-containing protein	Putative transcription factor containing a PHD finger and BAH motif, required for normal development	short life (SHL1); CONTAINS InterPro DOMAIN/s: Bromo adjacent homology (BAH) domain (InterPro:IPR001025); BEST Arabidopsis thaliana protein match is: PHD finger family protein / bromo-adjacent homology (BAH) domain-containing protein (TAIR:AT4G22140.1).
AT5G02840	LCL1	5:648703-651972	W	OE	OK	11.4828	20.1538	0.811571	2.56013	5e-05	0.000508811	yes	protein_coding	LHY/CCA1-like 1	CCA1 and LHY colocalize in the nucleus and form heterodimers in vivo. CCA1 and LHY function synergistically in regulating circadian rhythms of Arabidopsis.	LHY/CCA1-like 1 (LCL1); CONTAINS InterPro DOMAIN/s: SANT, DNA-binding (InterPro:IPR001005), Homeodomain-like (InterPro:IPR009057), Myb, DNA-binding (InterPro:IPR014778), HTH transcriptional regulator, Myb-type, DNA-binding (InterPro:IPR017930), Myb-like DNA-binding domain, SHAQKYF class (InterPro:IPR006447); BEST Arabidopsis thaliana protein match is: Homeodomain-like superfamily protein (TAIR:AT…
AT2G26210	AT2G26210	2:11157117-11159292	W	OE	OK	14.3488	20.1366	0.488892	1.41497	0.0115	0.0488355	yes	protein_coding	Ankyrin repeat family protein		Ankyrin repeat family protein; INVOLVED IN: biological_process unknown; LOCATED IN: cellular_component unknown; EXPRESSED IN: 20 plant structures; EXPRESSED DURING: 10 growth stages; CONTAINS InterPro DOMAIN/s: Ankyrin repeat-containing domain (InterPro:IPR020683), Ankyrin repeat (InterPro:IPR002110).
AT1G33265	AT1G33265	1:12066594-12070374	W	OE	OK	12.1365	20.0559	0.724673	2.13429	0.00655	0.0316116	yes	protein_coding	Transmembrane proteins 14C		Transmembrane proteins 14C; INVOLVED IN: biological_process unknown; LOCATED IN: chloroplast, membrane; EXPRESSED IN: 21 plant structures; EXPRESSED DURING: 12 growth stages; CONTAINS InterPro DOMAIN/s: Uncharacterised protein family UPF0136, Transmembrane (InterPro:IPR005349); Has 188 Blast hits to 188 proteins in 62 species: Archae - 0; Bacteria - 34; Metazoa - 41; Fungi - 4; Plants - 100; Viru…
AT5G14280	AT5G14280	5:4609122-4611444	W	OE	OK	14.553	19.8762	0.449722	1.59881	0.0111	0.0476951	yes	protein_coding	DNA-binding storekeeper protein-related		DNA-binding storekeeper protein-related; FUNCTIONS IN: transcription regulator activity; INVOLVED IN: biological_process unknown; LOCATED IN: integral to membrane; CONTAINS InterPro DOMAIN/s: Protein of unknown function DUF573 (InterPro:IPR007592), TRAM/LAG1/CLN8 homology domain (InterPro:IPR006634); BEST Arabidopsis thaliana protein match is: TRAM, LAG1 and CLN8 (TLC) lipid-sensing domain contai…
AT1G33780	AT1G33780	1:12244584-12246188	W	OE	OK	11.1745	19.8736	0.830641	2.96673	5e-05	0.000508811	yes	protein_coding	Protein of unknown function (DUF179)		Protein of unknown function (DUF179); LOCATED IN: chloroplast thylakoid lumen, chloroplast; EXPRESSED IN: 23 plant structures; EXPRESSED DURING: 14 growth stages; CONTAINS InterPro DOMAIN/s: Protein of unknown function DUF179 (InterPro:IPR003774); BEST Arabidopsis thaliana protein match is: Protein of unknown function (DUF179) (TAIR:AT3G29240.2); Has 2552 Blast hits to 2552 proteins in 947 specie…
AT3G14290	PAE2	3:4764148-4766586	W	OE	OK	12.3404	19.8724	0.687377	2.4098	0.00065	0.004832	yes	protein_coding	20S proteasome alpha subunit E2	Encodes 20S proteasome subunit PAE2 (PAE2).	20S proteasome alpha subunit E2 (PAE2); FUNCTIONS IN: peptidase activity, endopeptidase activity, threonine-type endopeptidase activity; INVOLVED IN: ubiquitin-dependent protein catabolic process; LOCATED IN: proteasome core complex, proteasome complex, cytosolic ribosome; EXPRESSED IN: 23 plant structures; EXPRESSED DURING: 15 growth stages; CONTAINS InterPro DOMAIN/s: Proteasome, alpha-subunit,…
AT5G57440	GPP2	5:23271126-23272929	W	OE	OK	13.1794	19.7968	0.586988	2.11321	0.0023	0.0136698	yes	protein_coding	Haloacid dehalogenase-like hydrolase (HAD) superfamily protein	a member of haloacid dehalogenase-like hydrolase family	GS1; FUNCTIONS IN: hydrolase activity, catalytic activity; INVOLVED IN: metabolic process; LOCATED IN: mitochondrion; EXPRESSED IN: 22 plant structures; EXPRESSED DURING: 13 growth stages; CONTAINS InterPro DOMAIN/s: Haloacid dehalogenase-like hydrolase (InterPro:IPR005834), HAD-superfamily hydrolase, subfamily IA, variant 3 (InterPro:IPR006402); BEST Arabidopsis thaliana protein match is: glycer…
AT2G42900	AT2G42900	2:17854556-17855481	W	OE	OK	10.7327	19.7642	0.880872	2.89046	5e-05	0.000508811	yes	protein_coding	Plant basic secretory protein (BSP) family protein		Plant basic secretory protein (BSP) family protein; CONTAINS InterPro DOMAIN/s: Uncharacterised protein family, basic secretory protein (InterPro:IPR007541); Has 52 Blast hits to 52 proteins in 16 species: Archae - 0; Bacteria - 0; Metazoa - 1; Fungi - 0; Plants - 51; Viruses - 0; Other Eukaryotes - 0 (source: NCBI BLink).
AT4G01370	ATMPK4	4:567094-569088	W	OE	OK	14.1424	19.726	0.480071	1.7561	0.00855	0.0390827	yes	protein_coding	MAP kinase 4	Encodes a nuclear and cytoplasmically localized MAP kinase involved in mediating responses to pathogens. Its substrates include MKS1 and probably MAP65-1.The MAP65-1 interaction is involved in mediating cortical microtuble organization.	MAP kinase 4 (MPK4); FUNCTIONS IN: MAP kinase activity, kinase activity; INVOLVED IN: in 14 processes; LOCATED IN: nucleus, cytoplasm; EXPRESSED IN: 24 plant structures; EXPRESSED DURING: 13 growth stages; CONTAINS InterPro DOMAIN/s: Protein kinase, ATP binding site (InterPro:IPR017441), Serine/threonine-protein kinase domain (InterPro:IPR002290), JNK MAP kinase (InterPro:IPR008351), Serine/threo…
AT1G53035	AT1G53035	1:19761699-19762551	W	OE	OK	12.8377	19.654	0.614434	2.36245	0.0039	0.0209823	yes	protein_coding			unknown protein; FUNCTIONS IN: molecular_function unknown; INVOLVED IN: biological_process unknown; LOCATED IN: endomembrane system; EXPRESSED IN: 23 plant structures; EXPRESSED DURING: 13 growth stages; BEST Arabidopsis thaliana protein match is: unknown protein (TAIR:AT3G15358.1); Has 49 Blast hits to 49 proteins in 9 species: Archae - 0; Bacteria - 0; Metazoa - 0; Fungi - 0; Plants - 49; Virus…
AT4G02940	AT4G02940	4:1306502-1310946	W	OE	OK	11.6641	19.6217	0.750377	2.52047	5e-05	0.000508811	yes	protein_coding	oxidoreductase, 2OG-Fe(II) oxygenase family protein		oxidoreductase, 2OG-Fe(II) oxygenase family protein; FUNCTIONS IN: oxidoreductase activity; INVOLVED IN: response to karrikin; EXPRESSED IN: 22 plant structures; EXPRESSED DURING: 13 growth stages; CONTAINS InterPro DOMAIN/s: Oxoglutarate/iron-dependent oxygenase (InterPro:IPR005123); BEST Arabidopsis thaliana protein match is: oxidoreductase, 2OG-Fe(II) oxygenase family protein (TAIR:AT2G48080.1…
AT5G48500	AT5G48500	5:19652990-19654244	W	OE	OK	9.05756	19.5084	1.1069	3.61441	5e-05	0.000508811	yes	protein_coding			unknown protein; BEST Arabidopsis thaliana protein match is: unknown protein (TAIR:AT2G10930.1); Has 30201 Blast hits to 17322 proteins in 780 species: Archae - 12; Bacteria - 1396; Metazoa - 17338; Fungi - 3422; Plants - 5037; Viruses - 0; Other Eukaryotes - 2996 (source: NCBI BLink).
AT3G60630	HAM2	3:22410364-22412608	W	OE	OK	12.4327	19.5077	0.649908	2.36472	0.00015	0.0013823	yes	protein_coding	GRAS family transcription factor		HAIRY MERISTEM 2 (HAM2); CONTAINS InterPro DOMAIN/s: Transcription factor GRAS (InterPro:IPR005202); BEST Arabidopsis thaliana protein match is: GRAS family transcription factor (TAIR:AT2G45160.1); Has 2330 Blast hits to 2284 proteins in 297 species: Archae - 0; Bacteria - 2; Metazoa - 2; Fungi - 0; Plants - 2323; Viruses - 0; Other Eukaryotes - 3 (source: NCBI BLink).
AT3G62110	AT3G62110	3:22997030-23000041	W	OE	OK	12.9589	19.4873	0.588594	2.09119	0.00105	0.00715535	yes	protein_coding	Pectin lyase-like superfamily protein		Pectin lyase-like superfamily protein; FUNCTIONS IN: polygalacturonase activity; INVOLVED IN: response to cyclopentenone, carbohydrate metabolic process; LOCATED IN: vacuole; EXPRESSED IN: 25 plant structures; EXPRESSED DURING: 15 growth stages; CONTAINS InterPro DOMAIN/s: Pectin lyase fold/virulence factor (InterPro:IPR011050), Glycoside hydrolase, family 28 (InterPro:IPR000743), Pectin lyase fo…
AT5G55450	AT5G55450	5:22467429-22468263	W	OE	OK	11.0272	19.4165	0.816217	2.73256	0.00055	0.0041913	yes	protein_coding	Bifunctional inhibitor/lipid-transfer protein/seed storage 2S albumin superfamily protein		Bifunctional inhibitor/lipid-transfer protein/seed storage 2S albumin superfamily protein; FUNCTIONS IN: lipid binding; INVOLVED IN: response to other organism, lipid transport; LOCATED IN: endomembrane system; EXPRESSED IN: 15 plant structures; EXPRESSED DURING: 13 growth stages; CONTAINS InterPro DOMAIN/s: Bifunctional inhibitor/plant lipid transfer protein/seed storage (InterPro:IPR016140), Pl…
AT5G55280	ATFTSZ1-1	5:22420651-22422649	W	OE	OK	13.7747	19.4102	0.494797	1.73635	0.0064	0.0310222	yes	protein_coding	homolog of bacterial cytokinesis Z-ring protein FTSZ 1-1	Encodes one of two FtsZ proteins, tubulin-like proteins, in Arabidopsis. It is involved in chloroplast division.	homolog of bacterial cytokinesis Z-ring protein FTSZ 1-1 (FTSZ1-1); FUNCTIONS IN: protein binding, structural molecule activity; INVOLVED IN: chloroplast fission, plastid fission; LOCATED IN: chloroplast stroma, chloroplast; EXPRESSED IN: 23 plant structures; EXPRESSED DURING: 13 growth stages; CONTAINS InterPro DOMAIN/s: Cell division protein FtsZ, N-terminal (InterPro:IPR000158), Tubulin, conse…
AT5G39210	CRR7	5:15703120-15704104	W	OE	OK	7.03924	19.4042	1.46288	4.45536	5e-05	0.000508811	yes	protein_coding	chlororespiratory reduction 7	Encodes a protein of the chloroplastic NAD(P)H dehydrogenase complex (NDH Complex) involved in respiration, photosystem I (PSI) cyclic electron transport and CO2 uptake. The product of this gene appears to be essential for the stable formation of the NDH Complex.	CHLORORESPIRATORY REDUCTION 7 (CRR7); FUNCTIONS IN: molecular_function unknown; INVOLVED IN: NAD(P)H dehydrogenase complex assembly; LOCATED IN: chloroplast, NAD(P)H dehydrogenase complex (plastoquinone), membrane; EXPRESSED IN: 18 plant structures; EXPRESSED DURING: 13 growth stages; CONTAINS InterPro DOMAIN/s: Protein of unknown function DUF3571 (InterPro:IPR021954); Has 30201 Blast hits to 173…
AT1G23960	AT1G23960	1:8478406-8480316	W	OE	OK	12.927	19.1922	0.570136	1.76751	0.00285	0.0163113	yes	protein_coding	Protein of unknown function (DUF626)		Protein of unknown function (DUF626); CONTAINS InterPro DOMAIN/s: Protein of unknown function DUF626, Arabidopsis thaliana (InterPro:IPR006462); BEST Arabidopsis thaliana protein match is: Protein of unknown function (DUF626) (TAIR:AT1G23970.1); Has 35333 Blast hits to 34131 proteins in 2444 species: Archae - 798; Bacteria - 22429; Metazoa - 974; Fungi - 991; Plants - 531; Viruses - 0; Other Euka…
AT1G09630	RAB-A2A	1:3118202-3119708	W	OE	OK	11.6989	19.1745	0.712813	2.39876	0.0007	0.00512382	yes	protein_coding	RAB GTPase 11C	Encodes a putative GTP-binding protein. Associates with organelles on a pathway from the Golgi to the plasma membrane in interphase. In dividing cells acts at the cell plate.	RAB GTPase 11C (RAB11c); FUNCTIONS IN: GTP binding; INVOLVED IN: cytokinesis; LOCATED IN: endosome, plasma membrane, cell plate; EXPRESSED IN: 26 plant structures; EXPRESSED DURING: 13 growth stages; CONTAINS InterPro DOMAIN/s: Ras GTPase (InterPro:IPR001806), Small GTP-binding protein (InterPro:IPR005225), Small GTPase (InterPro:IPR020851), Ras (InterPro:IPR013753), Ras small GTPase, Rab type (I…
AT1G53850	PAE1	1:20103952-20106015	W	OE	OK	12.6211	18.9507	0.586419	1.67904	0.0039	0.0209823	yes	protein_coding	20S proteasome alpha subunit E1	Encodes alpha5 subunit of 20s proteosome involved in protein degradation.	20S proteasome alpha subunit E1 (PAE1); FUNCTIONS IN: peptidase activity, endopeptidase activity, threonine-type endopeptidase activity; INVOLVED IN: ubiquitin-dependent protein catabolic process; LOCATED IN: proteasome core complex, proteasome complex, plasma membrane; EXPRESSED IN: 23 plant structures; EXPRESSED DURING: 13 growth stages; CONTAINS InterPro DOMAIN/s: Proteasome, alpha-subunit, co…
AT1G44000	AT1G44000	1:16708067-16709713	W	OE	OK	12.8314	18.9316	0.561115	2.01118	0.00495	0.0254108	yes	protein_coding			unknown protein; BEST Arabidopsis thaliana protein match is: unknown protein (TAIR:AT4G11911.1); Has 216 Blast hits to 212 proteins in 76 species: Archae - 0; Bacteria - 96; Metazoa - 0; Fungi - 0; Plants - 118; Viruses - 0; Other Eukaryotes - 2 (source: NCBI BLink).
AT3G60890	ZPR2	3:22497023-22497475	W	OE	OK	4.82548	18.8393	1.965	3.18088	5e-05	0.000508811	yes	protein_coding	protein binding		LITTLE ZIPPER 2 (ZPR2); FUNCTIONS IN: protein binding; INVOLVED IN: biological_process unknown; LOCATED IN: cellular_component unknown; BEST Arabidopsis thaliana protein match is: protein binding (TAIR:AT2G45450.1); Has 30201 Blast hits to 17322 proteins in 780 species: Archae - 12; Bacteria - 1396; Metazoa - 17338; Fungi - 3422; Plants - 5037; Viruses - 0; Other Eukaryotes - 2996 (source: NCBI B…
AT2G39450	MTP11	2:16471631-16473818	W	OE	OK	13.5325	18.8137	0.475353	1.71835	0.0109	0.0469324	yes	protein_coding	Cation efflux family protein	Encodes a Golgi-localized manganese transporter that is involved in Mn tolerance. When expressed into yeast cells, this gene confer Mn<sup>2+</sup> and Cu<sup>2+</sup> tolerance.	MTP11; CONTAINS InterPro DOMAIN/s: Cation efflux protein (InterPro:IPR002524); BEST Arabidopsis thaliana protein match is: Cation efflux family protein (TAIR:AT1G79520.1); Has 5154 Blast hits to 5150 proteins in 1777 species: Archae - 162; Bacteria - 4222; Metazoa - 44; Fungi - 292; Plants - 207; Viruses - 0; Other Eukaryotes - 227 (source: NCBI BLink).
AT2G40110	AT2G40110	2:16747939-16749545	W	OE	OK	12.3442	18.7816	0.605487	1.71018	0.0043	0.0226954	yes	protein_coding	Yippee family putative zinc-binding protein		Yippee family putative zinc-binding protein; CONTAINS InterPro DOMAIN/s: Yippee-like protein (InterPro:IPR004910); BEST Arabidopsis thaliana protein match is: Yippee family putative zinc-binding protein (TAIR:AT3G08990.2); Has 35333 Blast hits to 34131 proteins in 2444 species: Archae - 798; Bacteria - 22429; Metazoa - 974; Fungi - 991; Plants - 531; Viruses - 0; Other Eukaryotes - 9610 (source: …
AT1G09660	AT1G09660	1:3127770-3131094	W	OE	OK	11.401	18.7631	0.718732	2.15732	0.0002	0.00178111	yes	protein_coding	RNA-binding KH domain-containing protein		RNA-binding KH domain-containing protein; FUNCTIONS IN: RNA binding, nucleic acid binding; INVOLVED IN: biological_process unknown; LOCATED IN: cellular_component unknown; EXPRESSED IN: 23 plant structures; EXPRESSED DURING: 13 growth stages; CONTAINS InterPro DOMAIN/s: K Homology (InterPro:IPR004087); BEST Arabidopsis thaliana protein match is: RNA-binding KH domain-containing protein (TAIR:AT4G…
AT4G24540	AGL24	4:12670964-12674072	W	OE	OK	10.4859	18.6989	0.834497	2.67615	0.00015	0.0013823	yes	protein_coding	AGAMOUS-like 24	Encodes a MADS-box protein involved in flowering. Regulates the expression of SOC1 and is also upregulated by SOC1. Binds with IMK3 kinase domain. Phosphorylated by IMK3; likely to be a target for IMK3 kinase domain.	AGAMOUS-like 24 (AGL24); FUNCTIONS IN: sequence-specific DNA binding, protein homodimerization activity, protein heterodimerization activity, sequence-specific DNA binding transcription factor activity; INVOLVED IN: floral whorl development, maintenance of floral meristem identity, maintenance of inflorescence meristem identity, floral meristem determinacy, regulation of timing of transition from…
AT1G12380	AT1G12380	1:4214261-4217132	W	OE	OK	9.64069	18.6885	0.95494	3.28272	5e-05	0.000508811	yes	protein_coding			unknown protein; BEST Arabidopsis thaliana protein match is: unknown protein (TAIR:AT1G62870.1); Has 173 Blast hits to 170 proteins in 34 species: Archae - 0; Bacteria - 4; Metazoa - 25; Fungi - 8; Plants - 123; Viruses - 7; Other Eukaryotes - 6 (source: NCBI BLink).
AT5G40650	SDH2-2	5:16281403-16285326	W	OE	OK	10.5211	18.5596	0.818877	2.52052	0.0003	0.00253376	yes	protein_coding	succinate dehydrogenase 2-2	One of three isoforms of the iron-sulfur component of the succinate dehydrogenase complex, a component of the mitochondrial respiratory chain complex II. The product of the nuclear encoded gene is imported into the mitochondrion. Expressed during germination and post-germinative growth.	succinate dehydrogenase 2-2 (SDH2-2); CONTAINS InterPro DOMAIN/s: Ferredoxin (InterPro:IPR001041), Beta-grasp fold, ferredoxin-type (InterPro:IPR012675), Fumarate reductase, C-terminal (InterPro:IPR012285), 2Fe-2S ferredoxin, iron-sulphur binding site (InterPro:IPR006058), 4Fe-4S ferredoxin, iron-sulpur binding domain (InterPro:IPR017896), 4Fe-4S ferredoxin, iron-sulphur binding, conserved site (…
AT5G53730	AT5G53730	5:21807973-21808810	W	OE	OK	9.94136	18.3624	0.885239	3.22686	0.00035	0.00287883	yes	protein_coding	Late embryogenesis abundant (LEA) hydroxyproline-rich glycoprotein family		Late embryogenesis abundant (LEA) hydroxyproline-rich glycoprotein family; CONTAINS InterPro DOMAIN/s: Late embryogenesis abundant protein, group 2 (InterPro:IPR004864); BEST Arabidopsis thaliana protein match is: Late embryogenesis abundant (LEA) hydroxyproline-rich glycoprotein family (TAIR:AT3G44220.1); Has 1807 Blast hits to 1807 proteins in 277 species: Archae - 0; Bacteria - 0; Metazoa - 73…
AT4G28830	AT4G28830	4:14232445-14234042	W	OE	OK	10.1915	18.2985	0.844361	2.26489	0.00015	0.0013823	yes	protein_coding	S-adenosyl-L-methionine-dependent methyltransferases superfamily protein		S-adenosyl-L-methionine-dependent methyltransferases superfamily protein; FUNCTIONS IN: methyltransferase activity, nucleic acid binding; INVOLVED IN: methylation; LOCATED IN: cellular_component unknown; EXPRESSED IN: 17 plant structures; EXPRESSED DURING: 7 growth stages; CONTAINS InterPro DOMAIN/s: Putative RNA methylase (InterPro:IPR000241), DNA methylase, N-6 adenine-specific, conserved site …
AT4G30410	AT4G30410	4:14871108-14872176	W	OE	OK	7.92653	18.1949	1.19877	3.05784	5e-05	0.000508811	yes	protein_coding	sequence-specific DNA binding transcription factors		sequence-specific DNA binding transcription factors; BEST Arabidopsis thaliana protein match is: unknown protein (TAIR:AT5G57780.1); Has 35333 Blast hits to 34131 proteins in 2444 species: Archae - 798; Bacteria - 22429; Metazoa - 974; Fungi - 991; Plants - 531; Viruses - 0; Other Eukaryotes - 9610 (source: NCBI BLink).
AT3G19800	AT3G19800	3:6876078-6879399	W	OE	OK	9.51699	18.0067	0.919957	2.91295	5e-05	0.000508811	yes	protein_coding	Protein of unknown function (DUF177)		Protein of unknown function (DUF177); FUNCTIONS IN: molecular_function unknown; INVOLVED IN: biological_process unknown; LOCATED IN: cellular_component unknown; EXPRESSED IN: 21 plant structures; EXPRESSED DURING: 13 growth stages; CONTAINS InterPro DOMAIN/s: Protein of unknown function DUF177 (InterPro:IPR003772); Has 30201 Blast hits to 17322 proteins in 780 species: Archae - 12; Bacteria - 139…
AT4G35905	AT4G35905	4:17007027-17008154	W	OE	OK	11.1486	17.9775	0.689323	2.37542	0.00425	0.0225026	yes	protein_coding			unknown protein; CONTAINS InterPro DOMAIN/s: Protein of unknown function DUF343 (InterPro:IPR005651); Has 30201 Blast hits to 17322 proteins in 780 species: Archae - 12; Bacteria - 1396; Metazoa - 17338; Fungi - 3422; Plants - 5037; Viruses - 0; Other Eukaryotes - 2996 (source: NCBI BLink).
AT5G06660	AT5G06660	5:2046809-2047794	W	OE	OK	11.4885	17.911	0.640663	2.35398	0.00295	0.0167629	yes	protein_coding	Protein of unknown function DUF106, transmembrane		FUNCTIONS IN: molecular_function unknown; INVOLVED IN: biological_process unknown; LOCATED IN: endomembrane system; EXPRESSED IN: 22 plant structures; EXPRESSED DURING: 13 growth stages; CONTAINS InterPro DOMAIN/s: Protein of unknown function DUF106, transmembrane (InterPro:IPR002809), Uncharacterised conserved protein UCP023322, transmembrane eukaryotic (InterPro:IPR008559); BEST Arabidopsis tha…
AT5G14390	AT5G14390	5:4637311-4639756	W	OE	OK	9.43036	17.8913	0.923874	3.0904	5e-05	0.000508811	yes	protein_coding	alpha/beta-Hydrolases superfamily protein		alpha/beta-Hydrolases superfamily protein; FUNCTIONS IN: molecular_function unknown; INVOLVED IN: biological_process unknown; LOCATED IN: endomembrane system; EXPRESSED IN: 19 plant structures; EXPRESSED DURING: 11 growth stages; CONTAINS InterPro DOMAIN/s: Alpha/beta hydrolase fold-1 (InterPro:IPR000073); BEST Arabidopsis thaliana protein match is: alpha/beta-Hydrolases superfamily protein (TAIR…
AT1G48600	PMEAMT	1:17965863-17969354	W	OE	OK	12.7625	17.8757	0.486084	1.49611	0.0066	0.0318253	yes	protein_coding	S-adenosyl-L-methionine-dependent methyltransferases superfamily protein	Encodes a phosphoethanolamine N-methyltransferase that catalyses the last two methylation steps of the three sequential methylations of phosphoethanolamine (PEA) that are required for the synthesis of phosphocholine (PCho) in plants.	phosphoethanolamine N-methyltransferase (PMEAMT); FUNCTIONS IN: phosphomethylethanolamine N-methyltransferase activity, phosphoethanolamine N-methyltransferase activity; INVOLVED IN: phosphatidylcholine biosynthetic process; EXPRESSED IN: sperm cell, cotyledon, male gametophyte, guard cell, pollen tube; EXPRESSED DURING: L mature pollen stage, M germinated pollen stage; CONTAINS InterPro DOMAIN/s…
AT3G53190	AT3G53190	3:19713927-19717595	W	OE	OK	12.4717	17.8336	0.515931	1.71156	0.00585	0.0289791	yes	protein_coding	Pectin lyase-like superfamily protein		Pectin lyase-like superfamily protein; CONTAINS InterPro DOMAIN/s: Pectin lyase fold/virulence factor (InterPro:IPR011050), AmbAllergen (InterPro:IPR018082), Pectate lyase/Amb allergen (InterPro:IPR002022), Pectin lyase fold (InterPro:IPR012334); BEST Arabidopsis thaliana protein match is: Pectin lyase-like superfamily protein (TAIR:AT5G04310.1); Has 1735 Blast hits to 1728 proteins in 275 specie…
AT5G23050	AAE17	5:7731268-7735439	W	OE	OK	9.66031	17.8276	0.883975	3.05301	5e-05	0.000508811	yes	protein_coding	acyl-activating enzyme 17		acyl-activating enzyme 17 (AAE17); FUNCTIONS IN: catalytic activity, ligase activity; INVOLVED IN: metabolic process; LOCATED IN: cellular_component unknown; EXPRESSED IN: 22 plant structures; EXPRESSED DURING: 15 growth stages; CONTAINS InterPro DOMAIN/s: AMP-binding, conserved site (InterPro:IPR020845), AMP-dependent synthetase/ligase (InterPro:IPR000873); BEST Arabidopsis thaliana protein matc…
AT4G34138	UGT73B1	4:16348105-16349982	W	OE	OK	10.0692	17.8091	0.822665	2.61047	5e-05	0.000508811	yes	protein_coding	UDP-glucosyl transferase 73B1		UDP-glucosyl transferase 73B1 (UGT73B1); FUNCTIONS IN: quercetin 3-O-glucosyltransferase activity, UDP-glycosyltransferase activity, quercetin 7-O-glucosyltransferase activity, abscisic acid glucosyltransferase activity; INVOLVED IN: metabolic process; LOCATED IN: endomembrane system; EXPRESSED IN: 20 plant structures; EXPRESSED DURING: 10 growth stages; CONTAINS InterPro DOMAIN/s: UDP-glucuronos…
AT4G26620	AT4G26620	4:13427410-13429964	W	OE	OK	11.9754	17.6684	0.561099	1.8906	0.0019	0.011662	yes	protein_coding	Sucrase/ferredoxin-like family protein		Sucrase/ferredoxin-like family protein; CONTAINS InterPro DOMAIN/s: Thioredoxin fold (InterPro:IPR012335), Sucraseferredoxin-like (InterPro:IPR009737), Thioredoxin-like fold (InterPro:IPR012336); BEST Arabidopsis thaliana protein match is: Sucrase/ferredoxin-like family protein (TAIR:AT5G55900.1); Has 30201 Blast hits to 17322 proteins in 780 species: Archae - 12; Bacteria - 1396; Metazoa - 17338…
AT2G38450	AT2G38450	2:16101974-16102916	W	OE	OK	10.0961	17.6453	0.805489	2.78935	0.00065	0.004832	yes	protein_coding			CONTAINS InterPro DOMAIN/s: Sel1-like (InterPro:IPR006597); BEST Arabidopsis thaliana protein match is: unknown protein (TAIR:AT5G05360.1); Has 88 Blast hits to 88 proteins in 25 species: Archae - 0; Bacteria - 16; Metazoa - 0; Fungi - 0; Plants - 70; Viruses - 0; Other Eukaryotes - 2 (source: NCBI BLink).
AT4G18260	AT4G18260	4:10093523-10097503	W	OE	OK	10.4491	17.5899	0.751361	2.50819	0.0002	0.00178111	yes	protein_coding	Cytochrome b561/ferric reductase transmembrane protein family		Cytochrome b561/ferric reductase transmembrane protein family; LOCATED IN: membrane; EXPRESSED IN: 20 plant structures; EXPRESSED DURING: 10 growth stages; CONTAINS InterPro DOMAIN/s: Cytochrome b561, eukaryote (InterPro:IPR004877), Cytochrome b561/ferric reductase transmembrane (InterPro:IPR006593); BEST Arabidopsis thaliana protein match is: Cytochrome b561/ferric reductase transmembrane protei…
AT5G02710	AT5G02710	5:612569-614499	W	OE	OK	8.49242	17.4862	1.04197	3.35132	5e-05	0.000508811	yes	protein_coding			unknown protein; LOCATED IN: chloroplast; EXPRESSED IN: 21 plant structures; EXPRESSED DURING: 13 growth stages; CONTAINS InterPro DOMAIN/s: Uncharacterised protein family UPF0153 (InterPro:IPR005358); Has 240 Blast hits to 240 proteins in 73 species: Archae - 10; Bacteria - 110; Metazoa - 0; Fungi - 0; Plants - 25; Viruses - 0; Other Eukaryotes - 95 (source: NCBI BLink).
AT4G09460	AtMYB6	4:5992965-5994258	W	OE	OK	11.1468	17.4681	0.648089	2.25545	0.0018	0.0111798	yes	protein_coding	myb domain protein 6	Encodes myb6 DNA-binding protein.	myb domain protein 6 (MYB6); CONTAINS InterPro DOMAIN/s: SANT, DNA-binding (InterPro:IPR001005), Homeodomain-like (InterPro:IPR009057), Myb, DNA-binding (InterPro:IPR014778), HTH transcriptional regulator, Myb-type, DNA-binding (InterPro:IPR017930), Homeodomain-related (InterPro:IPR012287), Myb transcription factor (InterPro:IPR015495); BEST Arabidopsis thaliana protein match is: high response to…
AT5G40150	AT5G40150	5:16059508-16061043	W	OE	OK	8.93871	17.4374	0.964046	3.38603	5e-05	0.000508811	yes	protein_coding	Peroxidase superfamily protein		Peroxidase superfamily protein; FUNCTIONS IN: peroxidase activity, heme binding; INVOLVED IN: oxidation reduction, response to oxidative stress; LOCATED IN: endomembrane system; EXPRESSED IN: 21 plant structures; EXPRESSED DURING: 13 growth stages; CONTAINS InterPro DOMAIN/s: Haem peroxidase (InterPro:IPR010255), Plant peroxidase (InterPro:IPR000823), Peroxidases heam-ligand binding site (InterPr…
AT5G54970	AT5G54970	5:22313209-22313764	W	OE	OK	11.0394	17.4179	0.657911	2.3425	0.0073	0.0344736	yes	protein_coding			unknown protein; BEST Arabidopsis thaliana protein match is: unknown protein (TAIR:AT4G26960.1); Has 1807 Blast hits to 1807 proteins in 277 species: Archae - 0; Bacteria - 0; Metazoa - 736; Fungi - 347; Plants - 385; Viruses - 0; Other Eukaryotes - 339 (source: NCBI BLink).
AT5G03530	ATRABC2A	5:885521-887390	W	OE	OK	11.5504	17.3582	0.587677	2.04902	0.00335	0.0185188	yes	protein_coding	RAB GTPase homolog C2A	Encodes a member of the Rab GTPase family of proteins. This protein interacts with the tail region of a myosin XI protein (AT5G43900) in a GTP-dependent manner. CFP:RabC2a appears to co-localize with peroxisomes.	RAB GTPase homolog C2A (RABC2A); FUNCTIONS IN: GTP binding, myosin XI tail binding, GTP-dependent protein binding; INVOLVED IN: protein transport, small GTPase mediated signal transduction, regulation of transcription, DNA-dependent; LOCATED IN: peroxisome; EXPRESSED IN: 20 plant structures; EXPRESSED DURING: 12 growth stages; CONTAINS InterPro DOMAIN/s: Ras (InterPro:IPR013753), Small GTP-bindin…
AT5G20935	AT5G20935	5:7103469-7106701	W	OE	OK	8.19295	17.3484	1.08235	3.12987	0.0043	0.0226954	yes	protein_coding			unknown protein; CONTAINS InterPro DOMAIN/s: Protein of unknown function DUF3148 (InterPro:IPR021495); Has 30201 Blast hits to 17322 proteins in 780 species: Archae - 12; Bacteria - 1396; Metazoa - 17338; Fungi - 3422; Plants - 5037; Viruses - 0; Other Eukaryotes - 2996 (source: NCBI BLink).
AT4G18020	APRR2	4:10003260-10007626	W	OE	OK	11.9639	17.3413	0.53552	1.68092	0.00315	0.017647	yes	protein_coding	CheY-like two-component responsive regulator family protein	Encodes pseudo-response regulator 2 (APRR2) that interacts with a calcium sensor (CML9).	APRR2; CONTAINS InterPro DOMAIN/s: Myb-like DNA-binding domain, SHAQKYF class (InterPro:IPR006447), CheY-like (InterPro:IPR011006), Myb, DNA-binding (InterPro:IPR014778), Homeodomain-like (InterPro:IPR009057), Signal transduction response regulator, receiver domain (InterPro:IPR001789), HTH transcriptional regulator, Myb-type, DNA-binding (InterPro:IPR017930), Homeodomain-related (InterPro:IPR012…
AT4G13640	UNE16	4:7936591-7938645	W	OE	OK	9.82422	17.3366	0.819406	2.36203	5e-05	0.000508811	yes	protein_coding	Homeodomain-like superfamily protein		unfertilized embryo sac 16 (UNE16); CONTAINS InterPro DOMAIN/s: Homeodomain-like (InterPro:IPR009057), Myb, DNA-binding (InterPro:IPR014778), Myb-like DNA-binding domain, SHAQKYF class (InterPro:IPR006447), HTH transcriptional regulator, Myb-type, DNA-binding (InterPro:IPR017930), Homeodomain-related (InterPro:IPR012287); BEST Arabidopsis thaliana protein match is: Homeodomain-like superfamily pr…
AT2G39670	AT2G39670	2:16534229-16538277	W	OE	OK	11.5824	17.3232	0.580768	1.90048	0.0029	0.0165407	yes	protein_coding	Radical SAM superfamily protein		Radical SAM superfamily protein; FUNCTIONS IN: iron-sulfur cluster binding, catalytic activity, RNA methyltransferase activity; INVOLVED IN: rRNA processing; LOCATED IN: cytoplasm; EXPRESSED IN: 21 plant structures; EXPRESSED DURING: 13 growth stages; CONTAINS InterPro DOMAIN/s: Elongator protein 3/MiaB/NifB (InterPro:IPR006638), Ribosomal RNA large subunit methyltransferase RlmN; (InterPro:IPR00…
AT1G67080	ABA4	1:25045224-25046860	W	OE	OK	9.63975	17.2947	0.84326	3.099	5e-05	0.000508811	yes	protein_coding	abscisic acid (aba)-deficient 4	Encodes a protein involved in the photoprotection of PSII. An aba4-1 mutant completely lacks neoxanthin,a component of the chromophore of the peripheral antenna system in PSII. ABA4 is required for neoxanthin biosynthesis, an intermediary step in abscisic acid biosynthesis, but no catalytic activity has been detected for the ABA4 protein.	abscisic acid (ABA)-deficient 4 (ABA4); INVOLVED IN: abscisic acid biosynthetic process, regulation of superoxide anion generation, xanthophyll metabolic process, photoprotection; LOCATED IN: PSII associated light-harvesting complex II, chloroplast envelope; EXPRESSED IN: 23 plant structures; EXPRESSED DURING: 13 growth stages; Has 723 Blast hits to 723 proteins in 64 species: Archae - 0; Bacteri…
AT3G49800	AT3G49800	3:18471624-18473743	W	OE	OK	11.1578	17.2848	0.631448	2.13609	0.00035	0.00287883	yes	protein_coding	BSD domain-containing protein		BSD domain-containing protein; FUNCTIONS IN: molecular_function unknown; INVOLVED IN: biological_process unknown; LOCATED IN: cellular_component unknown; EXPRESSED IN: cultured cell; CONTAINS InterPro DOMAIN/s: BSD (InterPro:IPR005607); BEST Arabidopsis thaliana protein match is: BSD domain-containing protein (TAIR:AT5G65910.1); Has 225 Blast hits to 208 proteins in 30 species: Archae - 0; Bacter…
AT1G09010	AT1G09010	1:2891036-2899384	W	OE	OK	12.6249	17.2813	0.45294	1.44033	0.01035	0.0451231	yes	protein_coding	glycoside hydrolase family 2 protein		glycoside hydrolase family 2 protein; FUNCTIONS IN: cation binding, hydrolase activity, hydrolyzing O-glycosyl compounds, catalytic activity; INVOLVED IN: carbohydrate metabolic process; LOCATED IN: vacuole; EXPRESSED IN: 23 plant structures; EXPRESSED DURING: 13 growth stages; CONTAINS InterPro DOMAIN/s: Glycoside hydrolase family 2, immunoglobulin-like beta-sandwich (InterPro:IPR006102), Glycos…
AT2G41710	AT2G41710	2:17397273-17403050	W	OE	OK	10.6946	17.0693	0.674531	1.76282	0.0015	0.00959506	yes	protein_coding	Integrase-type DNA-binding superfamily protein		Integrase-type DNA-binding superfamily protein; FUNCTIONS IN: DNA binding, sequence-specific DNA binding transcription factor activity; INVOLVED IN: regulation of transcription, DNA-dependent; LOCATED IN: nucleus; EXPRESSED IN: 22 plant structures; EXPRESSED DURING: 13 growth stages; CONTAINS InterPro DOMAIN/s: DNA-binding, integrase-type (InterPro:IPR016177), Pathogenesis-related transcriptional…
AT2G45850	AT2G45850	2:18869260-18873972	W	OE	OK	10.6002	17.0301	0.683992	2.14555	0.0005	0.00386857	yes	protein_coding	AT hook motif DNA-binding family protein		AT hook motif DNA-binding family protein; FUNCTIONS IN: DNA binding; INVOLVED IN: biological_process unknown; LOCATED IN: nucleus; EXPRESSED IN: 21 plant structures; EXPRESSED DURING: 13 growth stages; CONTAINS InterPro DOMAIN/s: Protein of unknown function DUF296 (InterPro:IPR005175), AT hook, DNA-binding motif (InterPro:IPR017956); BEST Arabidopsis thaliana protein match is: AT hook motif DNA-b…
AT5G62140	AT5G62140	5:24954505-24955385	W	OE	OK	10.531	17.0232	0.692853	2.2431	0.0018	0.0111798	yes	protein_coding			unknown protein; FUNCTIONS IN: molecular_function unknown; INVOLVED IN: biological_process unknown; LOCATED IN: chloroplast; EXPRESSED IN: 19 plant structures; EXPRESSED DURING: 13 growth stages; Has 60 Blast hits to 60 proteins in 24 species: Archae - 0; Bacteria - 14; Metazoa - 0; Fungi - 0; Plants - 45; Viruses - 0; Other Eukaryotes - 1 (source: NCBI BLink).
AT1G65590	HEXO3	1:24385899-24391207	W	OE	OK	8.15259	16.9009	1.05177	3.54403	5e-05	0.000508811	yes	protein_coding	beta-hexosaminidase 3	Encodes a protein with beta-hexosaminidase activity. Located on the plasma membrane.	beta-hexosaminidase 3 (HEXO3); FUNCTIONS IN: hexosaminidase activity, beta-N-acetylhexosaminidase activity; INVOLVED IN: carbohydrate metabolic process; LOCATED IN: cell wall, plasma membrane, plant-type cell wall; EXPRESSED IN: 12 plant structures; EXPRESSED DURING: L mature pollen stage, M germinated pollen stage, 4 anthesis, petal differentiation and expansion stage, E expanded cotyledon stage…
AT1G15250	AT1G15250	1:5248663-5249474	W	OE	OK	10.8893	16.8852	0.632845	2.07915	0.0086	0.0392253	yes	protein_coding	Zinc-binding ribosomal protein family protein		Zinc-binding ribosomal protein family protein; FUNCTIONS IN: structural constituent of ribosome; INVOLVED IN: translation, ribosome biogenesis; LOCATED IN: ribosome, cytosolic large ribosomal subunit; EXPRESSED IN: 20 plant structures; EXPRESSED DURING: 13 growth stages; CONTAINS InterPro DOMAIN/s: Ribosomal protein L37e, conserved site (InterPro:IPR018267), Ribosomal protein, zinc-binding domain…
AT1G31320	LBD4	1:11213016-11214382	W	OE	OK	8.41344	16.8841	1.0049	3.24737	5e-05	0.000508811	yes	protein_coding	LOB domain-containing protein 4		LOB domain-containing protein 4 (LBD4); CONTAINS InterPro DOMAIN/s: Lateral organ boundaries, LOB (InterPro:IPR004883); BEST Arabidopsis thaliana protein match is: ASYMMETRIC LEAVES 2-like 9 (TAIR:AT1G16530.1); Has 1039 Blast hits to 1034 proteins in 25 species: Archae - 0; Bacteria - 0; Metazoa - 0; Fungi - 0; Plants - 1039; Viruses - 0; Other Eukaryotes - 0 (source: NCBI BLink).
AT1G12520	CCS	1:4267105-4268926	W	OE	OK	7.83321	16.8461	1.10474	2.84128	5e-05	0.000508811	yes	protein_coding	copper chaperone for SOD1	Copper/zinc superoxide dismutase copper chaperone. Localized to the chloroplast. Expressed in roots and shoots. Up-regulated in response to copper and senescence. The AtACC activates all three CuZnSOD activities located in three different subcellular compartments. Contains three domains, central, ATX-1 like and C-terminal. ATX-1 like domain essential for the copper chaperone function of AtCCS in …	copper chaperone for SOD1 (CCS); FUNCTIONS IN: superoxide dismutase copper chaperone activity, superoxide dismutase activity; INVOLVED IN: cellular copper ion homeostasis; LOCATED IN: chloroplast; EXPRESSED IN: 22 plant structures; EXPRESSED DURING: 13 growth stages; CONTAINS InterPro DOMAIN/s: Superoxide dismutase, copper/zinc binding (InterPro:IPR001424); BEST Arabidopsis thaliana protein match…
AT5G45930	CHLI2	5:18628006-18630706	W	OE	OK	8.49756	16.8287	0.9858	3.06752	5e-05	0.000508811	yes	protein_coding	magnesium chelatase i2	encodes a second Chl I gene (CHLI2), a subunit of magnesium chelatase which is required for chlorophyll biosynthesis. Has ATPase activity, regulated by TRX-f. Involved in the assembly of the Mg chelatase complex.	magnesium chelatase i2 (CHLI2); FUNCTIONS IN: magnesium chelatase activity, ATPase activity; INVOLVED IN: chlorophyll biosynthetic process; LOCATED IN: magnesium chelatase complex, chloroplast stroma, chloroplast; EXPRESSED IN: 23 plant structures; EXPRESSED DURING: 13 growth stages; CONTAINS InterPro DOMAIN/s: ATPase, AAA+ type, core (InterPro:IPR003593), Magnesium chelatase, ChlI subunit (Inter…
AT1G72630	ELF4-L2	1:27344269-27345576	W	OE	OK	9.72736	16.7411	0.783272	2.81278	0.0003	0.00253376	yes	protein_coding	ELF4-like 2		ELF4-like 2 (ELF4-L2); CONTAINS InterPro DOMAIN/s: Protein of unknown function DUF1313 (InterPro:IPR009741); BEST Arabidopsis thaliana protein match is: ELF4-like 4 (TAIR:AT1G17455.2); Has 149 Blast hits to 148 proteins in 34 species: Archae - 0; Bacteria - 0; Metazoa - 0; Fungi - 0; Plants - 148; Viruses - 0; Other Eukaryotes - 1 (source: NCBI BLink).
AT3G13175	AT3G13175	3:4235125-4235724	W	OE	OK	10.7165	16.6884	0.639017	2.32113	0.00875	0.0397682	yes	protein_coding			unknown protein; FUNCTIONS IN: molecular_function unknown; INVOLVED IN: biological_process unknown; LOCATED IN: endomembrane system; EXPRESSED IN: 18 plant structures; EXPRESSED DURING: 12 growth stages; BEST Arabidopsis thaliana protein match is: unknown protein (TAIR:AT4G16400.1); Has 29 Blast hits to 29 proteins in 8 species: Archae - 0; Bacteria - 0; Metazoa - 0; Fungi - 0; Plants - 29; Virus…
AT5G57860	AT5G57860	5:23437596-23439312	W	OE	OK	11.017	16.6565	0.596357	1.59114	0.0098	0.0434286	yes	protein_coding	Ubiquitin-like superfamily protein		Ubiquitin-like superfamily protein; CONTAINS InterPro DOMAIN/s: Ubiquitin (InterPro:IPR000626), Ubiquitin supergroup (InterPro:IPR019955); Has 30201 Blast hits to 17322 proteins in 780 species: Archae - 12; Bacteria - 1396; Metazoa - 17338; Fungi - 3422; Plants - 5037; Viruses - 0; Other Eukaryotes - 2996 (source: NCBI BLink).
AT5G14680	AT5G14680	5:4730906-4733081	W	OE	OK	9.59622	16.6356	0.793738	2.74282	5e-05	0.000508811	yes	protein_coding	Adenine nucleotide alpha hydrolases-like superfamily protein		Adenine nucleotide alpha hydrolases-like superfamily protein; FUNCTIONS IN: molecular_function unknown; INVOLVED IN: response to stress; LOCATED IN: cellular_component unknown; EXPRESSED IN: 22 plant structures; EXPRESSED DURING: 13 growth stages; CONTAINS InterPro DOMAIN/s: UspA (InterPro:IPR006016), Rossmann-like alpha/beta/alpha sandwich fold (InterPro:IPR014729), Universal stress protein A (I…
AT2G17695	AT2G17695	2:7684111-7685187	W	OE	OK	9.63173	16.6196	0.78702	2.13057	0.0003	0.00253376	yes	protein_coding			FUNCTIONS IN: molecular_function unknown; INVOLVED IN: biological_process unknown; CONTAINS InterPro DOMAIN/s: Domain of unknown function DUF1990 (InterPro:IPR018960).
AT1G21920	AT1G21920	1:7704254-7706140	W	OE	OK	10.3225	16.6048	0.685811	2.35676	0.0002	0.00178111	yes	protein_coding	Histone H3 K4-specific methyltransferase SET7/9 family protein		Histone H3 K4-specific methyltransferase SET7/9 family protein; CONTAINS InterPro DOMAIN/s: MORN motif (InterPro:IPR003409); BEST Arabidopsis thaliana protein match is: Histone H3 K4-specific methyltransferase SET7/9 family protein (TAIR:AT1G77660.1); Has 24355 Blast hits to 6247 proteins in 541 species: Archae - 0; Bacteria - 3533; Metazoa - 3700; Fungi - 215; Plants - 2241; Viruses - 0; Other E…
AT5G25240	AT5G25240	5:8746604-8747197	W	OE	OK	10.1325	16.4974	0.703252	2.21397	0.00265	0.0153509	yes	protein_coding			unknown protein; FUNCTIONS IN: molecular_function unknown; INVOLVED IN: biological_process unknown; LOCATED IN: cellular_component unknown; EXPRESSED IN: 23 plant structures; EXPRESSED DURING: 13 growth stages; Has 1807 Blast hits to 1807 proteins in 277 species: Archae - 0; Bacteria - 0; Metazoa - 736; Fungi - 347; Plants - 385; Viruses - 0; Other Eukaryotes - 339 (source: NCBI BLink).
AT2G33255	AT2G33255	2:14098777-14100593	W	OE	OK	9.48629	16.4138	0.790996	2.69879	0.00045	0.00354582	yes	protein_coding	Haloacid dehalogenase-like hydrolase (HAD) superfamily protein		Haloacid dehalogenase-like hydrolase (HAD) superfamily protein; FUNCTIONS IN: hydrolase activity, catalytic activity, phosphoglycolate phosphatase activity; INVOLVED IN: metabolic process; LOCATED IN: chloroplast; EXPRESSED IN: 23 plant structures; EXPRESSED DURING: 15 growth stages; CONTAINS InterPro DOMAIN/s: Haloacid dehalogenase-like hydrolase (InterPro:IPR005834), HAD-superfamily hydrolase, …
AT3G29350	AHP2	3:11264146-11265532	W	OE	OK	10.1975	16.3721	0.683015	1.88645	0.00215	0.012907	yes	protein_coding	histidine-containing phosphotransmitter 2	Encodes AHP2, one of the six Arabidopsis thaliana histidine phosphotransfer proteins (AHPs). AHPs function in His-to-Asp phosphorelay signal transduction and as redundant positive regulators of cytokinin signaling. Members of the AHP gene family include: AT3G21510 (AHP1), AT3G29350 (AHP2), AT5G39340 (AHP3), AT3G16360 (AHP4), AT1G03430 (AHP5) and AT1G80100 (AHP6).	histidine-containing phosphotransmitter 2 (AHP2); CONTAINS InterPro DOMAIN/s: Signal transduction histidine kinase, phosphotransfer (Hpt) domain (InterPro:IPR008207); BEST Arabidopsis thaliana protein match is: histidine-containing phosphotransmitter 3 (TAIR:AT5G39340.1); Has 298 Blast hits to 297 proteins in 39 species: Archae - 2; Bacteria - 10; Metazoa - 0; Fungi - 21; Plants - 263; Viruses - …
AT3G10450	SCPL7	3:3249525-3252506	W	OE	OK	10.241	16.336	0.6737	2.08931	0.0005	0.00386857	yes	protein_coding	serine carboxypeptidase-like 7		serine carboxypeptidase-like 7 (SCPL7); FUNCTIONS IN: serine-type carboxypeptidase activity; INVOLVED IN: proteolysis; EXPRESSED IN: 18 plant structures; EXPRESSED DURING: 11 growth stages; CONTAINS InterPro DOMAIN/s: Peptidase S10, serine carboxypeptidase (InterPro:IPR001563); BEST Arabidopsis thaliana protein match is: serine carboxypeptidase-like 2 (TAIR:AT1G73300.1); Has 35333 Blast hits to 3…
AT2G46690	AT2G46690	2:19180729-19181467	W	OE	OK	10.0024	16.2803	0.70279	2.41578	0.0019	0.011662	yes	protein_coding	SAUR-like auxin-responsive protein family		SAUR-like auxin-responsive protein family ; CONTAINS InterPro DOMAIN/s: Auxin responsive SAUR protein (InterPro:IPR003676); BEST Arabidopsis thaliana protein match is: SAUR-like auxin-responsive protein family (TAIR:AT3G61900.1); Has 1291 Blast hits to 1280 proteins in 26 species: Archae - 0; Bacteria - 0; Metazoa - 0; Fungi - 0; Plants - 1290; Viruses - 0; Other Eukaryotes - 1 (source: NCBI BLin…
AT1G70310	SPDS2	1:26485305-26487435	W	OE	OK	8.71564	16.2646	0.900061	3.00937	5e-05	0.000508811	yes	protein_coding	spermidine synthase 2	Spermidine synthase.	spermidine synthase 2 (SPDS2); FUNCTIONS IN: spermidine synthase activity; INVOLVED IN: spermidine biosynthetic process; LOCATED IN: plasma membrane; EXPRESSED IN: 25 plant structures; EXPRESSED DURING: 13 growth stages; CONTAINS InterPro DOMAIN/s: Spermine synthase (InterPro:IPR001045); BEST Arabidopsis thaliana protein match is: spermidine synthase 1 (TAIR:AT1G23820.1); Has 5357 Blast hits to 5…
AT3G56650	AT3G56650	3:20984751-20986131	W	OE	OK	10.3606	16.2411	0.648538	2.18952	0.00185	0.0114139	yes	protein_coding	Mog1/PsbP/DUF1795-like photosystem II reaction center PsbP family protein		Mog1/PsbP/DUF1795-like photosystem II reaction center PsbP family protein; FUNCTIONS IN: calcium ion binding; INVOLVED IN: photosynthesis; LOCATED IN: thylakoid, thylakoid lumen, chloroplast thylakoid lumen, chloroplast stroma, chloroplast; EXPRESSED IN: 21 plant structures; EXPRESSED DURING: 14 growth stages; CONTAINS InterPro DOMAIN/s: Photosystem II oxygen evolving complex protein PsbP (InterP…
AT1G24450	NFD2	1:8664152-8665289	W	OE	OK	9.67993	16.2158	0.744335	2.64839	0.00075	0.00544443	yes	protein_coding	Ribonuclease III family protein		NUCLEAR FUSION DEFECTIVE 2 (NFD2); FUNCTIONS IN: RNA binding, ribonuclease III activity; INVOLVED IN: RNA processing; LOCATED IN: vacuole; EXPRESSED IN: 23 plant structures; EXPRESSED DURING: 13 growth stages; CONTAINS InterPro DOMAIN/s: Ribonuclease III (InterPro:IPR000999); Has 2124 Blast hits to 2124 proteins in 820 species: Archae - 3; Bacteria - 1583; Metazoa - 2; Fungi - 0; Plants - 27; Vir…
AT3G10570	CYP77A6	3:3302101-3303839	W	OE	OK	10.5368	16.1706	0.61794	2.01369	0.0012	0.00798517	yes	protein_coding	cytochrome P450, family 77, subfamily A, polypeptide 6	member of CYP77A	cytochrome P450, family 77, subfamily A, polypeptide 6 (CYP77A6); CONTAINS InterPro DOMAIN/s: Cytochrome P450 (InterPro:IPR001128), Cytochrome P450, E-class, group I (InterPro:IPR002401), Cytochrome P450, conserved site (InterPro:IPR017972); BEST Arabidopsis thaliana protein match is: cytochrome P450, family 77, subfamily A, polypeptide 4 (TAIR:AT5G04660.1); Has 33543 Blast hits to 33220 proteins…
AT1G35612	AT1G35612	1:13145642-13146693	W	OE	OK	9.36762	16.1677	0.787359	2.89904	0.00035	0.00287883	yes	transposable_element_gene	transposable element gene	pseudogene of Ulp1 protease family protein	expressed protein
AT1G50170	ATSIRB	1:18582023-18583724	W	OE	OK	11.2297	16.0729	0.517312	1.77365	0.0107	0.0462862	yes	protein_coding	sirohydrochlorin ferrochelatase B	encodes sirohydrochlorin ferrochelatase catalyzing the last step of the siroheme biosynthesis	sirohydrochlorin ferrochelatase B (SIRB); FUNCTIONS IN: sirohydrochlorin ferrochelatase activity; INVOLVED IN: response to oxidative stress, siroheme biosynthetic process; LOCATED IN: chloroplast; EXPRESSED IN: 24 plant structures; EXPRESSED DURING: 15 growth stages; CONTAINS InterPro DOMAIN/s: Cobalamin (vitamin B12) biosynthesis CbiX (InterPro:IPR002762); Has 1927 Blast hits to 1707 proteins in…
AT5G53450	ORG1	5:21688762-21692429	W	OE	OK	9.54163	16.047	0.749993	2.43765	5e-05	0.000508811	yes	protein_coding	OBP3-responsive gene 1		OBP3-responsive gene 1 (ORG1); FUNCTIONS IN: structural molecule activity, protein kinase activity, kinase activity, ATP binding; INVOLVED IN: protein amino acid phosphorylation; LOCATED IN: chloroplast; EXPRESSED IN: 23 plant structures; EXPRESSED DURING: 13 growth stages; CONTAINS InterPro DOMAIN/s: Protein kinase, catalytic domain (InterPro:IPR000719), Serine/threonine-protein kinase PLK4 (Int…
AT4G00090	AT4G00090	4:34090-36880	W	OE	OK	11.6122	16.0185	0.464102	1.6028	0.0097	0.0430655	yes	protein_coding	Transducin/WD40 repeat-like superfamily protein		Transducin/WD40 repeat-like superfamily protein; FUNCTIONS IN: nucleotide binding; LOCATED IN: endomembrane system; EXPRESSED IN: 23 plant structures; EXPRESSED DURING: 15 growth stages; CONTAINS InterPro DOMAIN/s: WD40 repeat 2 (InterPro:IPR019782), WD40 repeat-like-containing domain (InterPro:IPR011046), WD40 repeat, conserved site (InterPro:IPR019775), WD40-repeat-containing domain (InterPro:I…
AT1G47490	ATRBP47C	1:17424668-17427475	W	OE	OK	11.0086	16.0016	0.539583	1.64749	0.00375	0.0203326	yes	protein_coding	RNA-binding protein 47C		RNA-binding protein 47C (RBP47C); CONTAINS InterPro DOMAIN/s: RNA recognition motif, RNP-1 (InterPro:IPR000504), Nucleotide-binding, alpha-beta plait (InterPro:IPR012677); BEST Arabidopsis thaliana protein match is: RNA-binding protein 47C' (TAIR:AT1G47500.1); Has 35333 Blast hits to 34131 proteins in 2444 species: Archae - 798; Bacteria - 22429; Metazoa - 974; Fungi - 991; Plants - 531; Viruses …
AT1G75760	AT1G75760	1:28446631-28448646	W	OE	OK	11.2414	15.9513	0.504854	1.89277	0.01	0.0439995	yes	protein_coding	ER lumen protein retaining receptor family protein		ER lumen protein retaining receptor family protein; FUNCTIONS IN: ER retention sequence binding, receptor activity; INVOLVED IN: protein retention in ER lumen, protein transport; LOCATED IN: integral to membrane; EXPRESSED IN: 22 plant structures; EXPRESSED DURING: 13 growth stages; CONTAINS InterPro DOMAIN/s: ER lumen protein retaining receptor (InterPro:IPR000133); BEST Arabidopsis thaliana pro…
AT1G67050	AT1G67050	1:25028626-25029788	W	OE	OK	7.00916	15.9428	1.18559	3.81198	5e-05	0.000508811	yes	protein_coding			unknown protein; BEST Arabidopsis thaliana protein match is: unknown protein (TAIR:AT5G38320.1); Has 617 Blast hits to 318 proteins in 80 species: Archae - 0; Bacteria - 16; Metazoa - 141; Fungi - 62; Plants - 128; Viruses - 2; Other Eukaryotes - 268 (source: NCBI BLink).
AT1G21000	AT1G21000	1:7337727-7339452	W	OE	OK	9.67629	15.8927	0.715836	2.24711	0.00025	0.00216403	yes	protein_coding	PLATZ transcription factor family protein		PLATZ transcription factor family protein; FUNCTIONS IN: binding; INVOLVED IN: biological_process unknown; EXPRESSED IN: 21 plant structures; EXPRESSED DURING: 10 growth stages; CONTAINS InterPro DOMAIN/s: Protein of unknown function DUF597 (InterPro:IPR006734); BEST Arabidopsis thaliana protein match is: PLATZ transcription factor family protein (TAIR:AT1G76590.1); Has 30201 Blast hits to 17322 …
AT1G60800	NIK3	1:22383452-22387457	W	OE	OK	9.52565	15.8085	0.73081	2.52341	5e-05	0.000508811	yes	protein_coding	NSP-interacting kinase 3		NSP-interacting kinase 3 (NIK3); FUNCTIONS IN: kinase activity; INVOLVED IN: protein amino acid phosphorylation; LOCATED IN: plasma membrane; EXPRESSED IN: 22 plant structures; EXPRESSED DURING: 13 growth stages; CONTAINS InterPro DOMAIN/s: Protein kinase, ATP binding site (InterPro:IPR017441), Protein kinase, catalytic domain (InterPro:IPR000719), Leucine-rich repeat-containing N-terminal domain…
AT3G62130	AT3G62130	3:23004930-23007006	W	OE	OK	11.2744	15.7725	0.484365	1.65673	0.0069	0.0329671	yes	protein_coding	Pyridoxal phosphate (PLP)-dependent transferases superfamily protein		Pyridoxal phosphate (PLP)-dependent transferases superfamily protein; FUNCTIONS IN: pyridoxal phosphate binding, catalytic activity; INVOLVED IN: metabolic process; LOCATED IN: cellular_component unknown; EXPRESSED IN: 22 plant structures; EXPRESSED DURING: 13 growth stages; CONTAINS InterPro DOMAIN/s: Pyridoxal phosphate-dependent transferase, major domain (InterPro:IPR015424), Aminotransferase,…
AT3G52180	SEX4	3:19349651-19353596	W	OE	OK	9.45954	15.7058	0.731459	2.19359	0.0001	0.000966918	yes	protein_coding	dual specificity protein phosphatase (DsPTP1) family protein	Encodes a plant-specific protein phosphatase that contains a protein tyrosine phosphatase (PTP) catalytic domain and a kinase interaction sequence (KIS) domain. This protein interacts with the plant SnRK AKIN11. Binds starch. Localized in the chloroplast.	STARCH-EXCESS 4 (SEX4); FUNCTIONS IN: protein tyrosine/serine/threonine phosphatase activity, polysaccharide binding; INVOLVED IN: protein amino acid dephosphorylation, starch metabolic process, starch catabolic process; LOCATED IN: chloroplast; EXPRESSED IN: 24 plant structures; EXPRESSED DURING: 15 growth stages; CONTAINS InterPro DOMAIN/s: Dual-specific/protein-tyrosine phosphatase, conserved …
AT3G46590	TRFL1	3:17152774-17156227	W	OE	OK	11.3873	15.6607	0.459729	1.46537	0.00965	0.0429578	yes	protein_coding	TRF-like 1	Encodes a protein that specifically binds plant telomeric DNA (TTTAGGG)n repeats. Involved in bending DNA. Expressed throughout the plant with highest levels in flowers.	TRF-like 1 (TRFL1); CONTAINS InterPro DOMAIN/s: SANT, DNA-binding (InterPro:IPR001005), Homeodomain-like (InterPro:IPR009057), Ubiquitin supergroup (InterPro:IPR019955), HTH transcriptional regulator, Myb-type, DNA-binding (InterPro:IPR017930), Homeodomain-related (InterPro:IPR012287); BEST Arabidopsis thaliana protein match is: telomeric repeat binding protein 1 (TAIR:AT5G59430.3); Has 308 Blast…
AT5G55990	CBL2	5:22671451-22673855	W	OE	OK	10.4763	15.6585	0.579812	2.03618	0.0042	0.022252	yes	protein_coding	calcineurin B-like protein 2	Encodes a member of the Arabidopsis CBL (Calcineurin B-like Calcium Sensor) protein family.	calcineurin B-like protein 2 (CBL2); FUNCTIONS IN: calcium ion binding; INVOLVED IN: calcium-mediated signaling; LOCATED IN: cytosolic ribosome, plant-type vacuole membrane, vacuole, membrane; EXPRESSED IN: 23 plant structures; EXPRESSED DURING: 15 growth stages; CONTAINS InterPro DOMAIN/s: Recoverin (InterPro:IPR001125), EF-HAND 2 (InterPro:IPR018249), Calcineurin B protein (InterPro:IPR015757),…
AT3G06420	ATG8H	3:1954989-1956397	W	OE	OK	9.66068	15.6407	0.69511	2.37267	0.00245	0.014377	yes	protein_coding	Ubiquitin-like superfamily protein		autophagy 8h (ATG8H); CONTAINS InterPro DOMAIN/s: Light chain 3 (LC3) (InterPro:IPR004241); BEST Arabidopsis thaliana protein match is: Ubiquitin-like superfamily protein (TAIR:AT3G15580.1); Has 1476 Blast hits to 1474 proteins in 273 species: Archae - 0; Bacteria - 0; Metazoa - 722; Fungi - 178; Plants - 301; Viruses - 3; Other Eukaryotes - 272 (source: NCBI BLink).
AT4G10955	AT4G10955	4:6713556-6718555	W	OE	OK	7.22081	15.6262	1.11373	2.62064	0.0002	0.00178111	yes	protein_coding	alpha/beta-Hydrolases superfamily protein		alpha/beta-Hydrolases superfamily protein; FUNCTIONS IN: triglyceride lipase activity; INVOLVED IN: lipid metabolic process; LOCATED IN: cellular_component unknown; CONTAINS InterPro DOMAIN/s: Lipase, class 3 (InterPro:IPR002921); BEST Arabidopsis thaliana protein match is: alpha/beta-Hydrolases superfamily protein (TAIR:AT2G05260.1).
AT5G10930	SnRK3.24	5:3445365-3447114	W	OE	OK	6.14595	15.5803	1.34202	4.04495	5e-05	0.000508811	yes	protein_coding	CBL-interacting protein kinase 5	Encodes CBL-interacting protein kinase 5 (CIPK5).	CBL-interacting protein kinase 5 (CIPK5); FUNCTIONS IN: protein serine/threonine kinase activity, protein kinase activity, kinase activity, ATP binding; INVOLVED IN: signal transduction, protein amino acid phosphorylation; LOCATED IN: cellular_component unknown; EXPRESSED IN: 22 plant structures; EXPRESSED DURING: 11 growth stages; CONTAINS InterPro DOMAIN/s: Protein kinase, ATP binding site (Int…
AT5G65000	AT5G65000	5:25964959-25967393	W	OE	OK	9.13596	15.5302	0.765451	2.29413	5e-05	0.000508811	yes	protein_coding	Nucleotide-sugar transporter family protein		Nucleotide-sugar transporter family protein; FUNCTIONS IN: nucleotide-sugar transmembrane transporter activity, sugar:hydrogen symporter activity; INVOLVED IN: carbohydrate transport, nucleotide-sugar transport; LOCATED IN: integral to membrane, Golgi membrane; EXPRESSED IN: 24 plant structures; EXPRESSED DURING: 15 growth stages; CONTAINS InterPro DOMAIN/s: Nucleotide-sugar transporter (InterPro…
AT2G43360	BIO2	2:18010750-18013238	W	OE	OK	8.33093	15.5185	0.897436	2.97742	5e-05	0.000508811	yes	protein_coding	Radical SAM superfamily protein	Catalyzes the conversion of dethiobiotin to biotin.	BIOTIN AUXOTROPH 2 (BIO2); CONTAINS InterPro DOMAIN/s: Biotin/thiamin synthesis-associated protein (InterPro:IPR010722), Aldolase-type TIM barrel (InterPro:IPR013785), Elongator protein 3/MiaB/NifB (InterPro:IPR006638), Radical SAM (InterPro:IPR007197), Biotin synthase (InterPro:IPR002684); Has 5366 Blast hits to 5366 proteins in 2012 species: Archae - 191; Bacteria - 4453; Metazoa - 6; Fungi - 1…
AT4G30550	AT4G30550	4:14925409-14930156	W	OE	OK	9.82053	15.4888	0.657357	1.93689	0.00405	0.0216567	yes	protein_coding	Class I glutamine amidotransferase-like superfamily protein		Class I glutamine amidotransferase-like superfamily protein; FUNCTIONS IN: catalytic activity, acyltransferase activity; INVOLVED IN: L-methionine biosynthetic process from homoserine via O-succinyl-L-homoserine and cystathionine; LOCATED IN: endomembrane system, cytoplasm; EXPRESSED IN: 23 plant structures; EXPRESSED DURING: 15 growth stages; CONTAINS InterPro DOMAIN/s: Homoserine O-succinyltran…
AT5G48900	AT5G48900	5:19825136-19829092	W	OE	OK	10.5597	15.4749	0.551364	1.85565	0.0041	0.021868	yes	protein_coding	Pectin lyase-like superfamily protein		Pectin lyase-like superfamily protein; FUNCTIONS IN: lyase activity, pectate lyase activity; LOCATED IN: endomembrane system; EXPRESSED IN: 22 plant structures; EXPRESSED DURING: 14 growth stages; CONTAINS InterPro DOMAIN/s: Pectin lyase fold/virulence factor (InterPro:IPR011050), AmbAllergen (InterPro:IPR018082), Pectate lyase/Amb allergen (InterPro:IPR002022), Pectin lyase fold (InterPro:IPR012…
AT5G51190	AT5G51190	5:20800583-20801416	W	OE	OK	10.1357	15.4659	0.609643	1.91169	0.00605	0.0297053	yes	protein_coding	Integrase-type DNA-binding superfamily protein	encodes a member of the ERF (ethylene response factor) subfamily B-3 of ERF/AP2 transcription factor family. The protein contains one AP2 domain. There are 18 members in this subfamily including ATERF-1, ATERF-2, AND ATERF-5.	Integrase-type DNA-binding superfamily protein; CONTAINS InterPro DOMAIN/s: DNA-binding, integrase-type (InterPro:IPR016177), Pathogenesis-related transcriptional factor/ERF, DNA-binding (InterPro:IPR001471); BEST Arabidopsis thaliana protein match is: ethylene response factor 104 (TAIR:AT5G61600.1); Has 30201 Blast hits to 17322 proteins in 780 species: Archae - 12; Bacteria - 1396; Metazoa - 17…
AT1G45201	TLL1	1:17123820-17128651	W	OE	OK	11.0569	15.4655	0.484113	1.5721	0.01015	0.0444602	yes	protein_coding	triacylglycerol lipase-like 1	Target of AtGRP7 regulation.	triacylglycerol lipase-like 1 (TLL1); FUNCTIONS IN: triglyceride lipase activity; INVOLVED IN: circadian rhythm, lipid metabolic process; LOCATED IN: vacuole, membrane; EXPRESSED IN: guard cell, leaf; CONTAINS InterPro DOMAIN/s: Lipase, class 3 (InterPro:IPR002921); BEST Arabidopsis thaliana protein match is: alpha/beta-Hydrolases superfamily protein (TAIR:AT5G42930.1); Has 1619 Blast hits to 161…
AT4G30330	AT4G30330	4:14836547-14838020	W	OE	OK	9.34053	15.4394	0.725043	2.39634	0.0036	0.0196341	yes	protein_coding	Small nuclear ribonucleoprotein family protein		Small nuclear ribonucleoprotein family protein; CONTAINS InterPro DOMAIN/s: Like-Sm ribonucleoprotein (LSM) domain (InterPro:IPR001163), Like-Sm ribonucleoprotein (LSM) domain, eukaryotic/archaea-type (InterPro:IPR006649), Like-Sm ribonucleoprotein (LSM)-related domain (InterPro:IPR010920); BEST Arabidopsis thaliana protein match is: Small nuclear ribonucleoprotein family protein (TAIR:AT2G18740.…
AT2G24580	AT2G24580	2:10444789-10446242	W	OE	OK	10.231	15.4173	0.591613	1.85843	0.0016	0.0101222	yes	protein_coding	FAD-dependent oxidoreductase family protein		FAD-dependent oxidoreductase family protein; FUNCTIONS IN: sarcosine oxidase activity; INVOLVED IN: tetrahydrofolate metabolic process, oxidation reduction; LOCATED IN: cellular_component unknown; EXPRESSED IN: 23 plant structures; EXPRESSED DURING: 13 growth stages; CONTAINS InterPro DOMAIN/s: FAD dependent oxidoreductase (InterPro:IPR006076), Sarcosine oxidase, monomeric (InterPro:IPR006281); H…
AT2G42190	AT2G42190	2:17582868-17584194	W	OE	OK	8.03823	15.4131	0.939208	2.90559	5e-05	0.000508811	yes	protein_coding			unknown protein; BEST Arabidopsis thaliana protein match is: unknown protein (TAIR:AT3G57930.2); Has 1381 Blast hits to 1230 proteins in 175 species: Archae - 3; Bacteria - 25; Metazoa - 672; Fungi - 135; Plants - 127; Viruses - 30; Other Eukaryotes - 389 (source: NCBI BLink).
AT3G28270	AT3G28270	3:10538104-10540024	W	OE	OK	9.62302	15.4008	0.678442	1.93114	0.0004	0.00321561	yes	protein_coding	Protein of unknown function (DUF677)		Protein of unknown function (DUF677); CONTAINS InterPro DOMAIN/s: Protein of unknown function DUF677 (InterPro:IPR007749); BEST Arabidopsis thaliana protein match is: Protein of unknown function (DUF677) (TAIR:AT3G28290.1); Has 636 Blast hits to 621 proteins in 191 species: Archae - 37; Bacteria - 189; Metazoa - 134; Fungi - 25; Plants - 165; Viruses - 1; Other Eukaryotes - 85 (source: NCBI BLink…
AT4G14695	AT4G14695	4:8419798-8421030	W	OE	OK	8.40789	15.3652	0.869852	1.88741	0.00135	0.00880772	yes	protein_coding	Uncharacterised protein family (UPF0041)		Uncharacterised protein family (UPF0041); INVOLVED IN: biological_process unknown; LOCATED IN: mitochondrion; EXPRESSED IN: 12 plant structures; EXPRESSED DURING: 6 growth stages; CONTAINS InterPro DOMAIN/s: Uncharacterised protein family UPF0041 (InterPro:IPR005336); BEST Arabidopsis thaliana protein match is: Uncharacterised protein family (UPF0041) (TAIR:AT4G22310.1); Has 494 Blast hits to 494…
AT3G25020	RLP42	3:9116867-9119540	W	OE	OK	10.6592	15.3477	0.525928	2.02574	0.00295	0.0167629	yes	protein_coding	receptor like protein 42		receptor like protein 42 (RLP42); INVOLVED IN: signal transduction, defense response; LOCATED IN: endomembrane system; EXPRESSED IN: 13 plant structures; EXPRESSED DURING: 11 growth stages; CONTAINS InterPro DOMAIN/s: Leucine-rich repeat (InterPro:IPR001611); BEST Arabidopsis thaliana protein match is: receptor like protein 40 (TAIR:AT3G24982.1); Has 101819 Blast hits to 28851 proteins in 1081 sp…
AT1G45230	AT1G45230	1:17169536-17171472	W	OE	OK	8.99346	15.3451	0.770829	2.12097	0.00035	0.00287883	yes	protein_coding	Protein of unknown function (DUF3223)		Protein of unknown function (DUF3223); FUNCTIONS IN: molecular_function unknown; INVOLVED IN: biological_process unknown; LOCATED IN: chloroplast; EXPRESSED IN: 22 plant structures; EXPRESSED DURING: 13 growth stages; CONTAINS InterPro DOMAIN/s: Protein of unknown function DUF3223 (InterPro:IPR021602); BEST Arabidopsis thaliana protein match is: Protein of unknown function (DUF3223) (TAIR:AT3G466…
AT2G33250	AT2G33250	2:14097431-14098711	W	OE	OK	9.55935	15.2706	0.675775	2.18893	0.002	0.012133	yes	protein_coding			unknown protein; FUNCTIONS IN: molecular_function unknown; INVOLVED IN: biological_process unknown; LOCATED IN: chloroplast; EXPRESSED IN: 21 plant structures; EXPRESSED DURING: 13 growth stages; BEST Arabidopsis thaliana protein match is: unknown protein (TAIR:AT3G04310.1); Has 41 Blast hits to 41 proteins in 12 species: Archae - 0; Bacteria - 0; Metazoa - 0; Fungi - 0; Plants - 41; Viruses - 0;…
AT1G56430	ATNAS4	1:21136943-21138087	W	OE	OK	4.87484	15.2586	1.6462	5.585	5e-05	0.000508811	yes	protein_coding	nicotianamine synthase 4	Encodes a protein with nicotianamine synthase activity.	nicotianamine synthase 4 (NAS4); CONTAINS InterPro DOMAIN/s: Nicotianamine synthase (InterPro:IPR004298); BEST Arabidopsis thaliana protein match is: nicotianamine synthase 3 (TAIR:AT1G09240.1); Has 205 Blast hits to 202 proteins in 47 species: Archae - 24; Bacteria - 12; Metazoa - 0; Fungi - 20; Plants - 147; Viruses - 0; Other Eukaryotes - 2 (source: NCBI BLink).
AT1G69880	ATH8	1:26321478-26322993	W	OE	OK	2.71921	15.2478	2.48734	5.60936	5e-05	0.000508811	yes	protein_coding	thioredoxin H-type 8		thioredoxin H-type 8 (TH8); INVOLVED IN: N-terminal protein myristoylation, cell redox homeostasis; LOCATED IN: cellular_component unknown; EXPRESSED IN: 15 plant structures; EXPRESSED DURING: 6 growth stages; CONTAINS InterPro DOMAIN/s: Thioredoxin fold (InterPro:IPR012335), Thioredoxin, core (InterPro:IPR015467), Thioredoxin-like (InterPro:IPR017936), Thioredoxin domain (InterPro:IPR013766), Th…
AT3G51950	AT3G51950	3:19277777-19281346	W	OE	OK	8.53919	15.2267	0.834437	2.6752	5e-05	0.000508811	yes	protein_coding	Zinc finger (CCCH-type) family protein / RNA recognition motif (RRM)-containing protein		Zinc finger (CCCH-type) family protein / RNA recognition motif (RRM)-containing protein; FUNCTIONS IN: RNA binding, nucleotide binding, zinc ion binding, nucleic acid binding; INVOLVED IN: biological_process unknown; LOCATED IN: cellular_component unknown; EXPRESSED IN: 23 plant structures; EXPRESSED DURING: 13 growth stages; CONTAINS InterPro DOMAIN/s: Zinc finger, CCCH-type (InterPro:IPR000571)…
AT1G63470	AT1G63470	1:23536518-23539220	W	OE	OK	10.5209	15.133	0.524439	1.8235	0.0038	0.020517	yes	protein_coding	AT hook motif DNA-binding family protein		AT hook motif DNA-binding family protein; FUNCTIONS IN: DNA binding; INVOLVED IN: biological_process unknown; LOCATED IN: cellular_component unknown; EXPRESSED IN: 22 plant structures; EXPRESSED DURING: 13 growth stages; CONTAINS InterPro DOMAIN/s: Protein of unknown function DUF296 (InterPro:IPR005175), AT hook, DNA-binding motif (InterPro:IPR017956); BEST Arabidopsis thaliana protein match is: …
AT1G69700	HVA22C	1:26220237-26221825	W	OE	OK	9.12574	15.1131	0.727784	2.42477	0.00155	0.0098507	yes	protein_coding	HVA22 homologue C	Part of the AtHVA22 family. Protein expression is ABA- and stress-inducible.	HVA22 homologue C (HVA22C); FUNCTIONS IN: molecular_function unknown; INVOLVED IN: response to water deprivation, hyperosmotic salinity response, response to abscisic acid stimulus; LOCATED IN: endomembrane system; EXPRESSED IN: 22 plant structures; EXPRESSED DURING: 15 growth stages; CONTAINS InterPro DOMAIN/s: TB2/DP1/HVA22 related protein (InterPro:IPR004345); BEST Arabidopsis thaliana protein…
AT5G52100	crr1	5:21170144-21174005	W	OE	OK	8.82351	15.0516	0.770496	2.26706	0.0013	0.00852483	yes	protein_coding	Dihydrodipicolinate reductase, bacterial/plant	Is essential for chloroplast NAD(P)H dehydrogenase activity, which is involved in electron transfer between PSII and PSI. Likely functions in biogenesis or stabilization of the NAD(P)H dehydrogenase complex.	chlororespiration reduction 1 (crr1); FUNCTIONS IN: dihydrodipicolinate reductase activity; INVOLVED IN: photosynthesis, light reaction, lysine biosynthetic process via diaminopimelate; LOCATED IN: chloroplast stroma, chloroplast; EXPRESSED IN: 20 plant structures; EXPRESSED DURING: 13 growth stages; CONTAINS InterPro DOMAIN/s: Dihydrodipicolinate reductase, C-terminal (InterPro:IPR022663), NAD(P…
AT4G04630	AT4G04630	4:2331676-2332800	W	OE	OK	6.46846	15.044	1.2177	4.02599	5e-05	0.000508811	yes	protein_coding	Protein of unknown function, DUF584		Protein of unknown function, DUF584; CONTAINS InterPro DOMAIN/s: Protein of unknown function DUF584 (InterPro:IPR007608); BEST Arabidopsis thaliana protein match is: Protein of unknown function, DUF584 (TAIR:AT4G21970.1); Has 30201 Blast hits to 17322 proteins in 780 species: Archae - 12; Bacteria - 1396; Metazoa - 17338; Fungi - 3422; Plants - 5037; Viruses - 0; Other Eukaryotes - 2996 (source: …
AT3G18420	AT3G18420	3:6324632-6325793	W	OE	OK	9.55211	15.0428	0.655178	2.13159	0.00185	0.0114139	yes	protein_coding	Protein prenylyltransferase superfamily protein		Protein prenylyltransferase superfamily protein; FUNCTIONS IN: binding; INVOLVED IN: biological_process unknown; LOCATED IN: chloroplast, chloroplast envelope; EXPRESSED IN: 22 plant structures; EXPRESSED DURING: 13 growth stages; CONTAINS InterPro DOMAIN/s: Tetratricopeptide-like helical (InterPro:IPR011990), Tetratricopeptide repeat-containing (InterPro:IPR013026), Bacterial transcriptional act…
AT4G21445	AT4G21445	4:11424709-11425767	W	OE	OK	8.56982	15.0177	0.809323	2.5502	0.00095	0.00658685	yes	protein_coding			unknown protein; FUNCTIONS IN: molecular_function unknown; INVOLVED IN: biological_process unknown; LOCATED IN: chloroplast, chloroplast stroma; Has 30201 Blast hits to 17322 proteins in 780 species: Archae - 12; Bacteria - 1396; Metazoa - 17338; Fungi - 3422; Plants - 5037; Viruses - 0; Other Eukaryotes - 2996 (source: NCBI BLink).
AT5G65080	AGL68	5:25997503-26002465	W	OE	OK	1.18479	14.9616	3.65856	6.18426	5e-05	0.000508811	yes	protein_coding	K-box region and MADS-box transcription factor family protein	Is upregulated during vernalization and regulates flowering time. Encodes MADS-domain protein. Two variants encoding proteins of 198 and 184 amino acids have been reported.	MADS AFFECTING FLOWERING 5 (MAF5); FUNCTIONS IN: sequence-specific DNA binding transcription factor activity; INVOLVED IN: negative regulation of flower development, vernalization response; LOCATED IN: nucleus; EXPRESSED IN: 11 plant structures; EXPRESSED DURING: 4 anthesis, LP.02 two leaves visible, petal differentiation and expansion stage, D bilateral stage; CONTAINS InterPro DOMAIN/s: Transcr…
AT1G04620	AT1G04620	1:1282740-1286584	W	OE	OK	10.1625	14.9332	0.555266	1.88161	0.0042	0.022252	yes	protein_coding	coenzyme F420 hydrogenase family / dehydrogenase, beta subunit family		coenzyme F420 hydrogenase family / dehydrogenase, beta subunit family; FUNCTIONS IN: coenzyme F420 hydrogenase activity; INVOLVED IN: biological_process unknown; LOCATED IN: chloroplast; EXPRESSED IN: 22 plant structures; EXPRESSED DURING: 13 growth stages; CONTAINS InterPro DOMAIN/s: Coenzyme F420 hydrogenase/dehydrogenase beta subunit, C-terminal (InterPro:IPR007525), Coenzyme F420 hydrogenase/…
AT2G25070	AT2G25070	2:10663239-10665964	W	OE	OK	8.55591	14.9174	0.801998	2.709	5e-05	0.000508811	yes	protein_coding	Protein phosphatase 2C family protein		Protein phosphatase 2C family protein; FUNCTIONS IN: protein serine/threonine phosphatase activity, catalytic activity; INVOLVED IN: protein amino acid dephosphorylation, N-terminal protein myristoylation; LOCATED IN: plasma membrane; EXPRESSED IN: 23 plant structures; EXPRESSED DURING: 13 growth stages; CONTAINS InterPro DOMAIN/s: Protein phosphatase 2C, manganese/magnesium aspartate binding sit…
AT3G05625	AT3G05625	3:1632283-1634139	W	OE	OK	10.2656	14.8812	0.535675	1.82751	0.00875	0.0397682	yes	protein_coding	Tetratricopeptide repeat (TPR)-like superfamily protein		Tetratricopeptide repeat (TPR)-like superfamily protein; FUNCTIONS IN: binding; INVOLVED IN: biological_process unknown; LOCATED IN: chloroplast, chloroplast stroma; EXPRESSED IN: cotyledon; CONTAINS InterPro DOMAIN/s: Tetratricopeptide-like helical (InterPro:IPR011990), Tetratricopeptide repeat-containing (InterPro:IPR013026), Tetratricopeptide repeat (InterPro:IPR019734); Has 330 Blast hits to …
AT4G01330	AT4G01330	4:550232-553016	W	OE	OK	10.0443	14.8703	0.566057	1.7334	0.0022	0.0131834	yes	protein_coding	Protein kinase superfamily protein		Protein kinase superfamily protein; FUNCTIONS IN: protein serine/threonine kinase activity, protein kinase activity, kinase activity, ATP binding; INVOLVED IN: protein amino acid phosphorylation; EXPRESSED IN: 22 plant structures; EXPRESSED DURING: 13 growth stages; CONTAINS InterPro DOMAIN/s: Protein kinase, ATP binding site (InterPro:IPR017441), Protein kinase, catalytic domain (InterPro:IPR000…
AT2G18170	ATMPK7	2:7907803-7909923	W	OE	OK	8.97313	14.8641	0.728151	2.60472	0.00015	0.0013823	yes	protein_coding	MAP kinase 7		MAP kinase 7 (MPK7); CONTAINS InterPro DOMAIN/s: Protein kinase, ATP binding site (InterPro:IPR017441), Serine/threonine-protein kinase domain (InterPro:IPR002290), Serine/threonine-protein kinase-like domain (InterPro:IPR017442), Protein kinase-like domain (InterPro:IPR011009), Serine/threonine-protein kinase, active site (InterPro:IPR008271), MAP kinase, conserved site (InterPro:IPR003527), Pro…
AT2G38090	AT2G38090	2:15944710-15947085	W	OE	OK	8.39784	14.8432	0.821714	2.7633	5e-05	0.000508811	yes	protein_coding	Duplicated homeodomain-like superfamily protein		Duplicated homeodomain-like superfamily protein; CONTAINS InterPro DOMAIN/s: Molecular chaperone, heat shock protein, Hsp40, DnaJ (InterPro:IPR015609), SANT, eukarya (InterPro:IPR017884), Myb-like DNA-binding domain, SHAQKYF class (InterPro:IPR006447), SANT, DNA-binding (InterPro:IPR001005), Homeodomain-like (InterPro:IPR009057), Myb, DNA-binding (InterPro:IPR014778), Homeodomain-related (InterPr…
AT5G40930	TOM20-4	5:16404456-16406002	W	OE	OK	9.02566	14.8371	0.717109	2.3301	0.00075	0.00544443	yes	protein_coding	translocase of outer membrane 20-4	Form of TOM20, which is a component of the TOM complex involved in transport of nuclear-encoded mitochondrial proteins	translocase of outer membrane 20-4 (TOM20-4); FUNCTIONS IN: P-P-bond-hydrolysis-driven protein transmembrane transporter activity; INVOLVED IN: protein targeting to mitochondrion; LOCATED IN: plasma membrane, mitochondrial outer membrane translocase complex, mitochondrial inner membrane presequence translocase complex; EXPRESSED IN: 25 plant structures; EXPRESSED DURING: 15 growth stages; CONTAIN…
AT5G15770	GNA1	5:5144092-5144542	W	OE	OK	8.93728	14.7609	0.72387	2.37349	0.00935	0.0419468	yes	protein_coding	glucose-6-phosphate acetyltransferase 1	Encodes a putative glucose-6-phosphate acetyltransferase involved in UDP-N-acetylglucosamine biosynthesis.	glucose-6-phosphate acetyltransferase 1 (GNA1); FUNCTIONS IN: glucosamine 6-phosphate N-acetyltransferase activity, N-acetyltransferase activity; INVOLVED IN: metabolic process; LOCATED IN: cellular_component unknown; EXPRESSED IN: 22 plant structures; EXPRESSED DURING: 13 growth stages; CONTAINS InterPro DOMAIN/s: GCN5-related N-acetyltransferase, C-terminal (InterPro:IPR022610), GCN5-related N-…
AT5G06280	AT5G06280	5:1917210-1918896	W	OE	OK	9.27709	14.7373	0.667731	1.81138	0.0084	0.0385343	yes	protein_coding			unknown protein; BEST Arabidopsis thaliana protein match is: unknown protein (TAIR:AT3G52520.1); Has 35333 Blast hits to 34131 proteins in 2444 species: Archae - 798; Bacteria - 22429; Metazoa - 974; Fungi - 991; Plants - 531; Viruses - 0; Other Eukaryotes - 9610 (source: NCBI BLink).
AT4G12110	ATSMO1	4:7254048-7256406	W	OE	OK	7.40755	14.6991	0.988662	3.48375	5e-05	0.000508811	yes	protein_coding	sterol-4alpha-methyl oxidase 1-1	Encodes a member of the SMO1 family of sterol 4alpha-methyl oxidases. More specifically functions as a 4,4-dimethyl-9beta,19-cyclopropylsterol-4alpha- methyl oxidase.	sterol-4alpha-methyl oxidase 1-1 (SMO1-1); CONTAINS InterPro DOMAIN/s: Fatty acid hydroxylase (InterPro:IPR006694); BEST Arabidopsis thaliana protein match is: sterol C4-methyl oxidase 1-2 (TAIR:AT4G22756.1); Has 2081 Blast hits to 2076 proteins in 340 species: Archae - 0; Bacteria - 283; Metazoa - 426; Fungi - 681; Plants - 428; Viruses - 3; Other Eukaryotes - 260 (source: NCBI BLink).
AT3G58100	PDCB5	3:21515198-21516487	W	OE	OK	8.2061	14.6775	0.838835	2.61726	0.00045	0.00354582	yes	protein_coding	plasmodesmata callose-binding protein 5	Encodes a member of the X8-GPI family of proteins. It localizes to the plasmodesmata and is predicted to bind callose.	plasmodesmata callose-binding protein 5 (PDCB5); FUNCTIONS IN: callose binding, polysaccharide binding; INVOLVED IN: biological_process unknown; LOCATED IN: plasmodesma, anchored to plasma membrane, anchored to membrane; EXPRESSED IN: 24 plant structures; EXPRESSED DURING: 14 growth stages; CONTAINS InterPro DOMAIN/s: X8 (InterPro:IPR012946); BEST Arabidopsis thaliana protein match is: Carbohydra…
AT5G23310	FSD3	5:7850522-7852532	W	OE	OK	9.34653	14.6668	0.650052	2.13104	0.00185	0.0114139	yes	protein_coding	Fe superoxide dismutase 3	Fe superoxide dismutase	Fe superoxide dismutase 3 (FSD3); FUNCTIONS IN: superoxide dismutase activity; INVOLVED IN: removal of superoxide radicals; LOCATED IN: chloroplast, nucleoid; EXPRESSED IN: 21 plant structures; EXPRESSED DURING: 13 growth stages; CONTAINS InterPro DOMAIN/s: Manganese/iron superoxide dismutase, N-terminal (InterPro:IPR019831), Manganese/iron superoxide dismutase (InterPro:IPR001189), Manganese/iro…
AT4G10360	AT4G10360	4:6420454-6422380	W	OE	OK	8.15347	14.5652	0.837043	2.55166	0.00015	0.0013823	yes	protein_coding	TRAM, LAG1 and CLN8 (TLC) lipid-sensing domain containing protein		TRAM, LAG1 and CLN8 (TLC) lipid-sensing domain containing protein; FUNCTIONS IN: molecular_function unknown; INVOLVED IN: biological_process unknown; LOCATED IN: integral to membrane; EXPRESSED IN: 24 plant structures; EXPRESSED DURING: 15 growth stages; CONTAINS InterPro DOMAIN/s: TRAM/LAG1/CLN8 homology domain (InterPro:IPR006634); BEST Arabidopsis thaliana protein match is: TRAM, LAG1 and CLN8…
AT1G07830	AT1G07830	1:2422240-2423655	W	OE	OK	7.12177	14.5287	1.02859	3.25779	5e-05	0.000508811	yes	protein_coding	ribosomal protein L29 family protein		ribosomal protein L29 family protein; FUNCTIONS IN: structural constituent of ribosome; INVOLVED IN: translation; LOCATED IN: mitochondrion, ribosome, mitochondrial ribosome, intracellular; EXPRESSED IN: 22 plant structures; EXPRESSED DURING: 13 growth stages; CONTAINS InterPro DOMAIN/s: Ribosomal protein L47, mitochondrial (InterPro:IPR010729), Ribosomal protein L29 (InterPro:IPR001854); Has 365…
AT1G49032	AT1G49032	1:18138267-18139005	W	OE	OK	8.33112	14.5047	0.799942	2.93046	0.00115	0.00771707	yes	protein_coding			unknown protein; FUNCTIONS IN: molecular_function unknown; INVOLVED IN: biological_process unknown; LOCATED IN: endomembrane system; Has 30201 Blast hits to 17322 proteins in 780 species: Archae - 12; Bacteria - 1396; Metazoa - 17338; Fungi - 3422; Plants - 5037; Viruses - 0; Other Eukaryotes - 2996 (source: NCBI BLink).
AT5G02560	HTA12	5:575381-576606	W	OE	OK	8.73486	14.4492	0.726129	1.72695	0.002	0.012133	yes	protein_coding	histone H2A 12	Encodes HTA12, a histone H2A protein.	histone H2A 12 (HTA12); FUNCTIONS IN: DNA binding; INVOLVED IN: nucleosome assembly; LOCATED IN: nucleus, nucleosome; EXPRESSED IN: 22 plant structures; EXPRESSED DURING: 13 growth stages; CONTAINS InterPro DOMAIN/s: Histone H2A (InterPro:IPR002119), Histone-fold (InterPro:IPR009072), Histone core (InterPro:IPR007125); BEST Arabidopsis thaliana protein match is: histone H2A 6 (TAIR:AT5G59870.1).
AT2G40815	AT2G40815	2:17032463-17036208	W	OE	OK	9.76737	14.402	0.560222	1.58966	0.0065	0.031443	yes	protein_coding	Calcium-dependent lipid-binding (CaLB domain) family protein		Calcium-dependent lipid-binding (CaLB domain) family protein; FUNCTIONS IN: molecular_function unknown; INVOLVED IN: biological_process unknown; LOCATED IN: cellular_component unknown; CONTAINS InterPro DOMAIN/s: C2 calcium-dependent membrane targeting (InterPro:IPR000008); Has 2829 Blast hits to 2399 proteins in 295 species: Archae - 0; Bacteria - 112; Metazoa - 998; Fungi - 464; Plants - 875; V…
AT3G49930	AT3G49930	3:18510245-18510963	W	OE	OK	7.05298	14.3585	1.0256	3.39229	0.0002	0.00178111	yes	protein_coding	C2H2 and C2HC zinc fingers superfamily protein		C2H2 and C2HC zinc fingers superfamily protein; FUNCTIONS IN: sequence-specific DNA binding transcription factor activity, zinc ion binding, nucleic acid binding; INVOLVED IN: regulation of transcription; LOCATED IN: intracellular; EXPRESSED IN: 15 plant structures; EXPRESSED DURING: 9 growth stages; CONTAINS InterPro DOMAIN/s: Zinc finger, C2H2-like (InterPro:IPR015880), Zinc finger, C2H2-type (…
AT4G18370	HHOA	4:10149128-10152120	W	OE	OK	9.25963	14.2849	0.625464	1.92316	0.00485	0.0249974	yes	protein_coding	DEGP protease 5	Encodes DEG5. Forms a hexamer with DEG8 in the thylakoid lumen. Involved in the cleavage of photodamaged D2 protein of photosystem II (PSII).	DEGP protease 5 (DEG5); FUNCTIONS IN: serine-type peptidase activity, catalytic activity, serine-type endopeptidase activity; INVOLVED IN: photosystem II repair, proteolysis; LOCATED IN: thylakoid, thylakoid lumen, chloroplast thylakoid lumen, chloroplast; EXPRESSED IN: 22 plant structures; EXPRESSED DURING: 13 growth stages; CONTAINS InterPro DOMAIN/s: Serine/cysteine peptidase, trypsin-like (In…
AT1G49170	AT1G49170	1:18183265-18184443	W	OE	OK	8.81959	14.2482	0.691992	2.27328	0.00265	0.0153509	yes	protein_coding	Protein of unknown function (DUF167)		Protein of unknown function (DUF167); CONTAINS InterPro DOMAIN/s: Protein of unknown function DUF167 (InterPro:IPR003746); BEST Arabidopsis thaliana protein match is: Protein of unknown function (DUF167) (TAIR:AT5G63440.3); Has 579 Blast hits to 579 proteins in 252 species: Archae - 16; Bacteria - 317; Metazoa - 105; Fungi - 25; Plants - 60; Viruses - 0; Other Eukaryotes - 56 (source: NCBI BLink).
AT5G56100	AT5G56100	5:22717114-22717751	W	OE	OK	7.38657	14.2424	0.947219	2.92043	0.00025	0.00216403	yes	protein_coding	glycine-rich protein / oleosin		glycine-rich protein / oleosin; FUNCTIONS IN: molecular_function unknown; INVOLVED IN: lipid storage; LOCATED IN: monolayer-surrounded lipid storage body, integral to membrane, membrane; EXPRESSED IN: 21 plant structures; EXPRESSED DURING: 12 growth stages; CONTAINS InterPro DOMAIN/s: Oleosin (InterPro:IPR000136); Has 1807 Blast hits to 1807 proteins in 277 species: Archae - 0; Bacteria - 0; Meta…
AT1G49470	AT1G49470	1:18310493-18311634	W	OE	OK	4.3488	14.2091	1.70813	5.97383	5e-05	0.000508811	yes	protein_coding	Family of unknown function (DUF716)		Family of unknown function (DUF716) ; FUNCTIONS IN: molecular_function unknown; INVOLVED IN: biological_process unknown; LOCATED IN: endomembrane system; EXPRESSED IN: 20 plant structures; EXPRESSED DURING: 10 growth stages; CONTAINS InterPro DOMAIN/s: Protein of unknown function DUF716 (InterPro:IPR006904); BEST Arabidopsis thaliana protein match is: Family of unknown function (DUF716) (TAIR:AT1…
AT3G28840	AT3G28840	3:10838408-10839946	W	OE	OK	9.39376	14.1842	0.594509	1.86385	0.00195	0.0119207	yes	protein_coding	Protein of unknown function (DUF1216)		Protein of unknown function (DUF1216); LOCATED IN: endomembrane system; EXPRESSED IN: 9 plant structures; EXPRESSED DURING: L mature pollen stage, M germinated pollen stage, 4 anthesis, petal differentiation and expansion stage; CONTAINS InterPro DOMAIN/s: Protein of unknown function DUF1216 (InterPro:IPR009605); BEST Arabidopsis thaliana protein match is: Protein of unknown function (DUF1216) (T…
AT4G18400	AT4G18400	4:10169443-10171257	W	OE	OK	6.95398	14.126	1.02244	2.16162	0.00035	0.00287883	yes	protein_coding			unknown protein; FUNCTIONS IN: molecular_function unknown; INVOLVED IN: biological_process unknown; LOCATED IN: chloroplast; EXPRESSED IN: 22 plant structures; EXPRESSED DURING: 13 growth stages; Has 30201 Blast hits to 17322 proteins in 780 species: Archae - 12; Bacteria - 1396; Metazoa - 17338; Fungi - 3422; Plants - 5037; Viruses - 0; Other Eukaryotes - 2996 (source: NCBI BLink).
AT1G28100	AT1G28100	1:9801081-9806896	W	OE	OK	7.80335	14.1082	0.854365	1.84081	0.0068	0.0326013	yes	protein_coding			unknown protein; FUNCTIONS IN: molecular_function unknown; INVOLVED IN: biological_process unknown; LOCATED IN: cellular_component unknown; EXPRESSED IN: 22 plant structures; EXPRESSED DURING: 13 growth stages; Has 64 Blast hits to 64 proteins in 27 species: Archae - 0; Bacteria - 14; Metazoa - 0; Fungi - 6; Plants - 42; Viruses - 0; Other Eukaryotes - 2 (source: NCBI BLink).
AT1G45010	AT1G45010	1:17013399-17015497	W	OE	OK	8.46577	14.1054	0.736539	2.57404	0.001	0.00687356	yes	protein_coding	TRAM, LAG1 and CLN8 (TLC) lipid-sensing domain containing protein		TRAM, LAG1 and CLN8 (TLC) lipid-sensing domain containing protein; FUNCTIONS IN: molecular_function unknown; INVOLVED IN: biological_process unknown; LOCATED IN: endomembrane system, integral to membrane; CONTAINS InterPro DOMAIN/s: TRAM/LAG1/CLN8 homology domain (InterPro:IPR006634); BEST Arabidopsis thaliana protein match is: TRAM, LAG1 and CLN8 (TLC) lipid-sensing domain containing protein (TA…
AT5G19430	AT5G19430	5:6553702-6555848	W	OE	OK	9.93067	14.1046	0.506207	1.42642	0.01075	0.0464063	yes	protein_coding	RING/U-box superfamily protein		RING/U-box superfamily protein; FUNCTIONS IN: zinc ion binding; EXPRESSED IN: 22 plant structures; EXPRESSED DURING: 14 growth stages; CONTAINS InterPro DOMAIN/s: Zinc finger, RING-type, conserved site (InterPro:IPR017907), Zinc finger, RING-type (InterPro:IPR001841), Zinc finger, C3HC4 RING-type (InterPro:IPR018957); BEST Arabidopsis thaliana protein match is: RING/U-box superfamily protein (TAI…
AT4G17030	EXPR	4:9581585-9583290	W	OE	OK	8.10578	14.0426	0.792792	2.48137	0.00045	0.00354582	yes	protein_coding	expansin-like B1	Encodes EXLB1 (expansin-like B1), a member of the expansin family.	expansin-like B1 (EXLB1); INVOLVED IN: sexual reproduction, unidimensional cell growth, plant-type cell wall loosening; LOCATED IN: endomembrane system, extracellular region; EXPRESSED IN: 19 plant structures; EXPRESSED DURING: 9 growth stages; CONTAINS InterPro DOMAIN/s: Pollen allergen, N-terminal (InterPro:IPR014734), Rare lipoprotein A (InterPro:IPR005132), Pollen allergen/expansin, C-termina…
AT1G67830	FXG1	1:25431585-25432990	W	OE	OK	6.74535	14.0293	1.05648	3.43361	5e-05	0.000508811	yes	protein_coding	alpha-fucosidase 1	Encodes a protein with &#945;-fucosidase activity. The activity was assessed on 2'-fucosyl-lactitol. AtFXG1 was able to remove the t-fucosyl residues of XXFG xyloglucan oligosaccharides.	alpha-fucosidase 1 (FXG1); FUNCTIONS IN: alpha-L-fucosidase activity, carboxylesterase activity; INVOLVED IN: lipid metabolic process; LOCATED IN: plant-type cell wall; EXPRESSED IN: 25 plant structures; EXPRESSED DURING: 13 growth stages; CONTAINS InterPro DOMAIN/s: Lipase, GDSL (InterPro:IPR001087); BEST Arabidopsis thaliana protein match is: GDSL-like Lipase/Acylhydrolase superfamily protein (…
AT2G33480	NAC041	2:14181185-14182402	W	OE	OK	7.79643	14.0178	0.846376	2.28208	5e-05	0.000508811	yes	protein_coding	NAC domain containing protein 41		NAC domain containing protein 41 (NAC041); FUNCTIONS IN: sequence-specific DNA binding transcription factor activity; INVOLVED IN: multicellular organismal development, regulation of transcription; EXPRESSED IN: 22 plant structures; EXPRESSED DURING: 13 growth stages; CONTAINS InterPro DOMAIN/s: No apical meristem (NAM) protein (InterPro:IPR003441); BEST Arabidopsis thaliana protein match is: NAC…
AT2G33990	iqd9	2:14360275-14362241	W	OE	OK	8.97878	13.8902	0.629476	2.03693	0.00235	0.0139026	yes	protein_coding	IQ-domain 9		IQ-domain 9 (iqd9); FUNCTIONS IN: calmodulin binding; INVOLVED IN: biological_process unknown; LOCATED IN: plasma membrane; EXPRESSED IN: 22 plant structures; EXPRESSED DURING: 13 growth stages; CONTAINS InterPro DOMAIN/s: IQ calmodulin-binding region (InterPro:IPR000048); BEST Arabidopsis thaliana protein match is: IQ-domain 10 (TAIR:AT3G15050.1); Has 664 Blast hits to 663 proteins in 21 species…
AT5G59150	ATRABA2D	5:23876585-23878429	W	OE	OK	9.11949	13.8833	0.606331	1.92883	0.00445	0.0233174	yes	protein_coding	RAB GTPase homolog A2D		RAB GTPase homolog A2D (RABA2D); FUNCTIONS IN: GTP binding; INVOLVED IN: protein transport, small GTPase mediated signal transduction; LOCATED IN: endosome, plasma membrane, cell plate; EXPRESSED IN: 25 plant structures; EXPRESSED DURING: 15 growth stages; CONTAINS InterPro DOMAIN/s: Ras GTPase (InterPro:IPR001806), Small GTP-binding protein (InterPro:IPR005225), Small GTPase (InterPro:IPR020851)…
AT3G01770	ATBET10	3:275410-278785	W	OE	OK	9.12974	13.8482	0.601056	2.00287	0.00065	0.004832	yes	protein_coding	bromodomain and extraterminal domain protein 10		bromodomain and extraterminal domain protein 10 (BET10); CONTAINS InterPro DOMAIN/s: Bromodomain (InterPro:IPR001487); BEST Arabidopsis thaliana protein match is: bromodomain and extraterminal domain protein 9 (TAIR:AT5G14270.2); Has 12383 Blast hits to 9735 proteins in 571 species: Archae - 25; Bacteria - 644; Metazoa - 6126; Fungi - 1754; Plants - 803; Viruses - 19; Other Eukaryotes - 3012 (sou…
AT4G03060	AOP2	4:1351979-1353854	W	OE	OK	6.98808	13.8353	0.985388	3.1549	5e-05	0.000508811	yes	pseudogene	AOP2 (ALKENYL HYDROXALKYL PRODUCING 2); oxidoreductase, acting on paired donors, with incorporation or reduction of molecular oxygen, 2-oxoglutarate as one donor, and incorporation of one atom each of oxygen into both donors	Encodes a truncated and null function protein, due to a 5-bp deletion in cDNA. The functional allele in ecotype Cvi, AOP2, encodes a 2-oxoglutarate-dependent dioxygenase which is involved in glucosinolate biosynthesis. The natural variation in this locus explains the diversification of alkenyl glucosinolate among different ecotypes of Arabidopsis.	similar to AOP3 (2-oxoglutarate?dependent dioxygenase 3), oxidoreductase, acting on paired donors, with incorporation or reduction of molecular oxygen, 2-oxoglutarate as one donor, and incorporation of one atom each of oxygen into both donors [Arabidopsis thaliana] (TAIR:AT4G03050.1); similar to AOP3 (2-oxoglutarate?dependent dioxygenase 3), oxidoreductase, acting on paired donors, with incorpora…
AT2G25950	AT2G25950	2:11068643-11071287	W	OE	OK	8.30889	13.8144	0.733448	1.9003	0.0081	0.037467	yes	protein_coding	Protein of unknown function (DUF1000)		CONTAINS InterPro DOMAIN/s: Proteasome-interacting thioredoxin-like domain, C-terminal (InterPro:IPR010400); BEST Arabidopsis thaliana protein match is: Protein of unknown function (DUF1000) (TAIR:AT3G04780.1); Has 551 Blast hits to 551 proteins in 191 species: Archae - 0; Bacteria - 0; Metazoa - 233; Fungi - 139; Plants - 82; Viruses - 0; Other Eukaryotes - 97 (source: NCBI BLink).
AT1G60060	AT1G60060	1:22139183-22141790	W	OE	OK	8.08185	13.805	0.772434	2.54942	0.0001	0.000966918	yes	protein_coding	Serine/threonine-protein kinase WNK (With No Lysine)-related		Serine/threonine-protein kinase WNK (With No Lysine)-related; BEST Arabidopsis thaliana protein match is: Serine/threonine-protein kinase WNK (With No Lysine)-related (TAIR:AT5G53900.2); Has 3565 Blast hits to 2565 proteins in 80 species: Archae - 0; Bacteria - 3; Metazoa - 15; Fungi - 88; Plants - 227; Viruses - 0; Other Eukaryotes - 3232 (source: NCBI BLink).
AT1G52340	SDR1	1:19488942-19491648	W	OE	OK	8.61931	13.7982	0.678838	1.78034	0.0013	0.00852483	yes	protein_coding	NAD(P)-binding Rossmann-fold superfamily protein	Encodes a cytosolic short-chain dehydrogenase/reductase involved in the conversion of xanthoxin to ABA-aldehyde during ABA biosynthesis. Mutants are insensitive to sucrose and glucose.	ABA DEFICIENT 2 (ABA2); CONTAINS InterPro DOMAIN/s: NAD(P)-binding domain (InterPro:IPR016040), Glucose/ribitol dehydrogenase (InterPro:IPR002347), Short-chain dehydrogenase/reductase SDR (InterPro:IPR002198); BEST Arabidopsis thaliana protein match is: NAD(P)-binding Rossmann-fold superfamily protein (TAIR:AT3G51680.1); Has 120353 Blast hits to 120130 proteins in 3578 species: Archae - 983; Bact…
AT3G13550	EMB144	3:4423348-4424883	W	OE	OK	8.74793	13.7678	0.654279	1.6459	0.00335	0.0185188	yes	protein_coding	Ubiquitin-conjugating enzyme family protein	Encodes a protein similar to ubiquitin-conjugating enzyme (E2) variant proteins (UEV); lacks catalytic cysteine residue found in ubiquitin-conjugating enzyme E2. Represses photomorphogenesis and induces skotomorphogenesis in the dark.	FUSCA 9 (FUS9); CONTAINS InterPro DOMAIN/s: Ubiquitin-conjugating enzyme/RWD-like (InterPro:IPR016135), Ubiquitin-conjugating enzyme, E2 (InterPro:IPR000608); BEST Arabidopsis thaliana protein match is: ubiquitin-conjugating enzyme 29 (TAIR:AT2G16740.1); Has 35333 Blast hits to 34131 proteins in 2444 species: Archae - 798; Bacteria - 22429; Metazoa - 974; Fungi - 991; Plants - 531; Viruses - 0; O…
AT4G14385	AT4G14385	4:8286985-8288800	W	OE	OK	8.22849	13.6891	0.734328	1.81857	0.00145	0.00933245	yes	protein_coding			FUNCTIONS IN: molecular_function unknown; INVOLVED IN: biological_process unknown; LOCATED IN: vacuole; EXPRESSED IN: 24 plant structures; EXPRESSED DURING: 15 growth stages; CONTAINS InterPro DOMAIN/s: Histone H4 acetyltransferase, NuA4 complex, Eaf6 (InterPro:IPR015418); Has 35333 Blast hits to 34131 proteins in 2444 species: Archae - 798; Bacteria - 22429; Metazoa - 974; Fungi - 991; Plants - …
AT1G71260	ATWHY2	1:26860117-26863422	W	OE	OK	8.21328	13.6857	0.736634	2.01927	0.0014	0.00907011	yes	protein_coding	WHIRLY 2	Encodes WHY2, a homolog of the potato p24 protein. It shares the conserved KGKAAL domain, a putative DNA-binding domain, with potato p24 and is localized to mitochondria and not the nucleus. WHY2 is a member of the Whirly family proteins present mainly in the plant kingdom performing various activities related to DNA metabolism. Crystal structure of Solanum tuberosum WHY2, a close homolog of Arab…	WHIRLY 2 (ATWHY2); CONTAINS InterPro DOMAIN/s: ssDNA-binding transcriptional regulator (InterPro:IPR009044), Plant transcription factor (InterPro:IPR013742); BEST Arabidopsis thaliana protein match is: ssDNA-binding transcriptional regulator (TAIR:AT1G14410.1); Has 105 Blast hits to 105 proteins in 29 species: Archae - 0; Bacteria - 0; Metazoa - 0; Fungi - 0; Plants - 90; Viruses - 0; Other Eukar…
AT4G38280	AT4G38280	4:17941795-17944047	W	OE	OK	7.81361	13.6598	0.805878	2.33338	0.0004	0.00321561	yes	protein_coding			BEST Arabidopsis thaliana protein match is: Integral membrane protein hemolysin-III homolog (TAIR:AT2G45250.1); Has 65 Blast hits to 65 proteins in 13 species: Archae - 0; Bacteria - 0; Metazoa - 0; Fungi - 2; Plants - 63; Viruses - 0; Other Eukaryotes - 0 (source: NCBI BLink).
AT3G22680	RDM1	3:8019707-8020508	W	OE	OK	8.79463	13.6053	0.629477	2.20031	0.0088	0.0399628	yes	protein_coding	RNA-DIRECTED DNA METHYLATION 1	Encodes RNA-DIRECTED DNA METHYLATION 1 (RDM1), forming a complex with DMS3 (AT3G49250) and DRD1 (AT2G16390). This complex is termed DDR. The DDR complex is required for polymerase V transcripts and RNA-directed DNA methylation.	RNA-DIRECTED DNA METHYLATION 1 (RDM1); CONTAINS InterPro DOMAIN/s: Protein of unknown function DUF1950 (InterPro:IPR015270); Has 26 Blast hits to 26 proteins in 8 species: Archae - 0; Bacteria - 0; Metazoa - 0; Fungi - 0; Plants - 26; Viruses - 0; Other Eukaryotes - 0 (source: NCBI BLink).
AT4G17790	AT4G17790	4:9891050-9892807	W	OE	OK	9.0871	13.5605	0.577521	2.13424	0.00535	0.0270892	yes	protein_coding	SNARE associated Golgi protein family		SNARE associated Golgi protein family; CONTAINS InterPro DOMAIN/s: SNARE associated Golgi protein (InterPro:IPR015414); BEST Arabidopsis thaliana protein match is: SNARE associated Golgi protein family (TAIR:AT1G71940.1); Has 30201 Blast hits to 17322 proteins in 780 species: Archae - 12; Bacteria - 1396; Metazoa - 17338; Fungi - 3422; Plants - 5037; Viruses - 0; Other Eukaryotes - 2996 (source: …
[truncated: 743 more rows]
