# Supplementary material for: Overexpression of the Novel Arabidopsis Gene At5g02890 Alters Inflorescence Stem Wax Composition and Affects Phytohormone Homeostasis
Source: Front Plant Sci. 2017 Jan 26;8:68. doi: 10.3389/fpls.2017.00068 (PMC5266714; doi:10.3389/fpls.2017.00068)
Supplement: Supplementary file 5 [file Table5.XLSX]

## Sheet: down
Supplementary Table S5. Expression levels and annotations of downregulated genes after filtering with p ≤ 0.05 and q ≤ 0.05.
Gene_id	Gene	Locus	Sample_1	Sample_2	Status	Value_1	Value_2	Log2(fold_change)	Test_stat	p_value	q_value	Significant	Nearestref	Type	Short_description	Curator_summary	Description
AT5G39580	AT5G39580	5:15847077-15849108	W	OE	OK	18.7669	0.178452	-6.71651	-5.07564	0.00095	0.00658685	yes	protein_coding	Peroxidase superfamily protein		Peroxidase superfamily protein; FUNCTIONS IN: peroxidase activity, heme binding; INVOLVED IN: defense response to fungus; LOCATED IN: endomembrane system; EXPRESSED IN: 17 plant structures; EXPRESSED DURING: 12 growth stages; CONTAINS InterPro DOMAIN/s: Haem peroxidase (InterPro:IPR010255), Plant peroxidase (InterPro:IPR000823), Haem peroxidase, plant/fungal/bacterial (InterPro:IPR002016); BEST A…
AT4G25810	XTR6	4:13128642-13129884	W	OE	OK	10.7768	0.23227	-5.53598	-5.55985	0.00265	0.0153509	yes	protein_coding	xyloglucan endotransglycosylase 6	xyloglucan endotransglycosylase-related protein (XTR6)	xyloglucan endotransglycosylase 6 (XTR6); FUNCTIONS IN: hydrolase activity, acting on glycosyl bonds, xyloglucan:xyloglucosyl transferase activity, hydrolase activity, hydrolyzing O-glycosyl compounds; INVOLVED IN: carbohydrate metabolic process, cellular glucan metabolic process; LOCATED IN: cell wall; EXPRESSED IN: 14 plant structures; EXPRESSED DURING: 8 growth stages; CONTAINS InterPro DOMAIN…
AT4G27654	AT4G27654	4:13811644-13812126	W	OE	OK	87.3309	1.98495	-5.45932	-13.5003	5e-05	0.000508811	yes	protein_coding			unknown protein; FUNCTIONS IN: molecular_function unknown; INVOLVED IN: biological_process unknown; LOCATED IN: endomembrane system; EXPRESSED IN: 17 plant structures; EXPRESSED DURING: 9 growth stages; Has 30201 Blast hits to 17322 proteins in 780 species: Archae - 12; Bacteria - 1396; Metazoa - 17338; Fungi - 3422; Plants - 5037; Viruses - 0; Other Eukaryotes - 2996 (source: NCBI BLink).
AT5G52020	AT5G52020	5:21123957-21124948	W	OE	OK	17.1868	0.440131	-5.28723	-7.96527	5e-05	0.000508811	yes	protein_coding	Integrase-type DNA-binding superfamily protein	encodes a member of the DREB subfamily A-4 of ERF/AP2 transcription factor family. The protein contains one AP2 domain. There are 17 members in this subfamily including TINY.	Integrase-type DNA-binding superfamily protein; FUNCTIONS IN: DNA binding, transcription activator activity, sequence-specific DNA binding transcription factor activity; INVOLVED IN: defense response to fungus; LOCATED IN: chloroplast; EXPRESSED IN: root, flower; EXPRESSED DURING: petal differentiation and expansion stage; CONTAINS InterPro DOMAIN/s: DNA-binding, integrase-type (InterPro:IPR01617…
AT1G09950	RAS1	1:3240605-3241632	W	OE	OK	150.501	4.06885	-5.20901	-14.9001	5e-05	0.000508811	yes	protein_coding	RESPONSE TO ABA AND SALT 1		RESPONSE TO ABA AND SALT 1 (RAS1); FUNCTIONS IN: molecular_function unknown; INVOLVED IN: biological_process unknown; LOCATED IN: endomembrane system; EXPRESSED IN: leaf apex, root, flower, leaf; EXPRESSED DURING: petal differentiation and expansion stage; BEST Arabidopsis thaliana protein match is: transcription factor-related (TAIR:AT1G58330.1); Has 520 Blast hits to 520 proteins in 34 species:…
AT4G06477	AT4G06477	4:3060974-3065294	W	OE	OK	5.09421	0.144561	-5.13911	-7.47003	5e-05	0.000508811	yes	transposable_element_gene	transposable element gene		gypsy-like retrotransposon family, has a 2.1e-112 P-value blast match to GB:AAD19359 polyprotein (gypsy_Ty3-element) (Sorghum bicolor)
AT1G65390	ATPP2-A5	1:24292477-24294631	W	OE	OK	13.9489	0.418514	-5.05874	-7.04839	5e-05	0.000508811	yes	protein_coding	phloem protein 2 A5		phloem protein 2 A5 (PP2-A5); FUNCTIONS IN: carbohydrate binding; INVOLVED IN: signal transduction, defense response, innate immune response; LOCATED IN: intrinsic to membrane, chloroplast; EXPRESSED IN: 21 plant structures; EXPRESSED DURING: 12 growth stages; CONTAINS InterPro DOMAIN/s: Toll-Interleukin receptor (InterPro:IPR000157); BEST Arabidopsis thaliana protein match is: transmembrane rece…
AT4G22710	CYP706A2	4:11934968-11936755	W	OE	OK	16.3137	0.491564	-5.05256	-9.90404	5e-05	0.000508811	yes	protein_coding	cytochrome P450, family 706, subfamily A, polypeptide 2	member of CYP706A	cytochrome P450, family 706, subfamily A, polypeptide 2 (CYP706A2); FUNCTIONS IN: electron carrier activity, monooxygenase activity, iron ion binding, oxygen binding, heme binding; INVOLVED IN: oxidation reduction, N-terminal protein myristoylation; LOCATED IN: plasma membrane; EXPRESSED IN: flower, cultured cell, leaf; CONTAINS InterPro DOMAIN/s: Cytochrome P450 (InterPro:IPR001128), Cytochrome …
AT1G80820	CCR2	1:30370571-30372670	W	OE	OK	63.76	1.98736	-5.00373	-12.7151	5e-05	0.000508811	yes	protein_coding	cinnamoyl coa reductase	Encodes an cinnamoyl CoA reductase isoform. Involved in lignin biosynthesis.	cinnamoyl coa reductase (CCR2); CONTAINS InterPro DOMAIN/s: NAD-dependent epimerase/dehydratase (InterPro:IPR001509), NAD(P)-binding domain (InterPro:IPR016040); BEST Arabidopsis thaliana protein match is: cinnamoyl coa reductase 1 (TAIR:AT1G15950.1); Has 10779 Blast hits to 10766 proteins in 1817 species: Archae - 140; Bacteria - 4512; Metazoa - 410; Fungi - 946; Plants - 2512; Viruses - 14; Oth…
AT1G70130	AT1G70130	1:26409742-26411801	W	OE	OK	3.29831	0.105531	-4.966	-4.36809	0.00265	0.0153509	yes	protein_coding	Concanavalin A-like lectin protein kinase family protein		Concanavalin A-like lectin protein kinase family protein; FUNCTIONS IN: kinase activity; INVOLVED IN: protein amino acid phosphorylation; LOCATED IN: endomembrane system; EXPRESSED IN: hypocotyl, male gametophyte, root; CONTAINS InterPro DOMAIN/s: Legume lectin, beta chain (InterPro:IPR001220), Protein kinase, ATP binding site (InterPro:IPR017441), Serine/threonine-protein kinase-like domain (Int…
AT5G49520	WRKY48	5:20090775-20093346	W	OE	OK	4.53355	0.172239	-4.71815	-5.47223	5e-05	0.000508811	yes	protein_coding	WRKY DNA-binding protein 48	Encodes WRKY48, a member of the WRKY Transcription Factor. WRKY48 is a stress- and pathogen-induced transcriptional activator that represses plant basal defense.	WRKY DNA-binding protein 48 (WRKY48); CONTAINS InterPro DOMAIN/s: DNA-binding WRKY (InterPro:IPR003657); BEST Arabidopsis thaliana protein match is: WRKY DNA-binding protein 23 (TAIR:AT2G47260.1); Has 1807 Blast hits to 1807 proteins in 277 species: Archae - 0; Bacteria - 0; Metazoa - 736; Fungi - 347; Plants - 385; Viruses - 0; Other Eukaryotes - 339 (source: NCBI BLink).
AT5G01380	AT5G01380	5:155638-157601	W	OE	OK	5.58224	0.217226	-4.68357	-4.90474	5e-05	0.000508811	yes	protein_coding	Homeodomain-like superfamily protein		Homeodomain-like superfamily protein; CONTAINS InterPro DOMAIN/s: SANT, DNA-binding (InterPro:IPR001005), MYB-like (InterPro:IPR017877); BEST Arabidopsis thaliana protein match is: Homeodomain-like superfamily protein (TAIR:AT2G38250.1); Has 1807 Blast hits to 1807 proteins in 277 species: Archae - 0; Bacteria - 0; Metazoa - 736; Fungi - 347; Plants - 385; Viruses - 0; Other Eukaryotes - 339 (sou…
AT1G67856	AT1G67856	1:25442255-25443019	W	OE	OK	12.6961	0.511063	-4.63474	-4.74567	0.00195	0.0119207	yes	protein_coding	RING/U-box superfamily protein		RING/U-box superfamily protein; FUNCTIONS IN: zinc ion binding; INVOLVED IN: biological_process unknown; LOCATED IN: cellular_component unknown; CONTAINS InterPro DOMAIN/s: Zinc finger, RING-type (InterPro:IPR001841), Zinc finger, C3HC4 RING-type (InterPro:IPR018957); BEST Arabidopsis thaliana protein match is: RING/U-box superfamily protein (TAIR:AT1G24580.1); Has 30201 Blast hits to 17322 prote…
AT2G18690	AT2G18690	2:8097419-8098827	W	OE	OK	32.8989	1.42091	-4.53315	-10.9183	5e-05	0.000508811	yes	protein_coding			unknown protein; FUNCTIONS IN: molecular_function unknown; INVOLVED IN: biological_process unknown; LOCATED IN: membrane; EXPRESSED IN: 16 plant structures; EXPRESSED DURING: 9 growth stages; CONTAINS InterPro DOMAIN/s: Protein of unknown function DUF975 (InterPro:IPR010380); BEST Arabidopsis thaliana protein match is: unknown protein (TAIR:AT2G18680.1); Has 186 Blast hits to 184 proteins in 18 s…
AT1G14870	PCR2	1:5128374-5129523	W	OE	OK	85.8529	3.73658	-4.52208	-13.678	5e-05	0.000508811	yes	protein_coding	PLANT CADMIUM RESISTANCE 2		PLANT CADMIUM RESISTANCE 2 (PCR2); FUNCTIONS IN: molecular_function unknown; INVOLVED IN: response to oxidative stress; LOCATED IN: plasma membrane; EXPRESSED IN: callus; CONTAINS InterPro DOMAIN/s: Protein of unknown function Cys-rich (InterPro:IPR006461); BEST Arabidopsis thaliana protein match is: PLAC8 family protein (TAIR:AT5G35525.1); Has 803 Blast hits to 802 proteins in 112 species: Archa…
AT1G56060	AT1G56060	1:20966527-20967144	W	OE	OK	26.4808	1.15402	-4.5202	-7.80683	5e-05	0.000508811	yes	protein_coding			unknown protein; BEST Arabidopsis thaliana protein match is: unknown protein (TAIR:AT2G32210.1); Has 180 Blast hits to 180 proteins in 22 species: Archae - 0; Bacteria - 0; Metazoa - 0; Fungi - 10; Plants - 170; Viruses - 0; Other Eukaryotes - 0 (source: NCBI BLink).
AT5G64870	AT5G64870	5:25929537-25931384	W	OE	OK	6.17808	0.270263	-4.51472	-6.68457	5e-05	0.000508811	yes	protein_coding	SPFH/Band 7/PHB domain-containing membrane-associated protein family		SPFH/Band 7/PHB domain-containing membrane-associated protein family; FUNCTIONS IN: molecular_function unknown; INVOLVED IN: biological_process unknown; LOCATED IN: plasma membrane, vacuole; EXPRESSED IN: 18 plant structures; EXPRESSED DURING: 11 growth stages; CONTAINS InterPro DOMAIN/s: Band 7 protein (InterPro:IPR001107); BEST Arabidopsis thaliana protein match is: SPFH/Band 7/PHB domain-conta…
AT1G12610	DDF1	1:4289943-4291017	W	OE	OK	45.4201	2.02748	-4.48557	-11.1144	5e-05	0.000508811	yes	protein_coding	Integrase-type DNA-binding superfamily protein	Encodes a member of the DREB subfamily A-1 of ERF/AP2 transcription factor family (DDF1). The protein contains one AP2 domain. There are six members in this subfamily, including CBF1, CBF2, and CBF3. Overexpression of this gene results in delayed flowering and dwarfism, reduction of gibberellic acid biosynthesis, and increased tolerance to high levels of salt. This gene is expressed in all tissue…	DWARF AND DELAYED FLOWERING 1 (DDF1); CONTAINS InterPro DOMAIN/s: DNA-binding, integrase-type (InterPro:IPR016177), Pathogenesis-related transcriptional factor/ERF, DNA-binding (InterPro:IPR001471); BEST Arabidopsis thaliana protein match is: Integrase-type DNA-binding superfamily protein (TAIR:AT1G63030.2); Has 5207 Blast hits to 5205 proteins in 224 species: Archae - 0; Bacteria - 0; Metazoa - …
AT1G35140	PHI-1	1:12851996-12853128	W	OE	OK	14.4034	0.649214	-4.47158	-7.7655	5e-05	0.000508811	yes	protein_coding	Phosphate-responsive 1 family protein	At1g35140 (At1g35140/T32G9_32) mRNA, complete cds	PHOSPHATE-INDUCED 1 (PHI-1); CONTAINS InterPro DOMAIN/s: Phosphate-induced protein 1 (InterPro:IPR006766); BEST Arabidopsis thaliana protein match is: Phosphate-responsive 1 family protein (TAIR:AT4G08950.1); Has 400 Blast hits to 400 proteins in 24 species: Archae - 0; Bacteria - 2; Metazoa - 0; Fungi - 0; Plants - 398; Viruses - 0; Other Eukaryotes - 0 (source: NCBI BLink).
AT1G19020	AT1G19020	1:6568072-6568597	W	OE	OK	104.264	4.74288	-4.45834	-13.6071	5e-05	0.000508811	yes	protein_coding			unknown protein; BEST Arabidopsis thaliana protein match is: unknown protein (TAIR:AT3G48180.1); Has 88 Blast hits to 88 proteins in 15 species: Archae - 0; Bacteria - 0; Metazoa - 0; Fungi - 0; Plants - 88; Viruses - 0; Other Eukaryotes - 0 (source: NCBI BLink).
AT1G80840	WRKY40	1:30383690-30387522	W	OE	OK	11.368	0.523877	-4.4396	-6.13541	5e-05	0.000508811	yes	protein_coding	WRKY DNA-binding protein 40	Pathogen-induced transcription factor. Binds W-box sequences in vitro. Forms protein complexes with itself and with WRKY40 and WRKY60. Coexpression with WRKY18 or WRKY60 made plants more susceptible to both P. syringae and B. cinerea. WRKY18, WRKY40, and WRKY60 have partially redundant roles in response to the hemibiotrophic bacterial pathogen Pseudomonas syringae and the necrotrophic fungal path…	WRKY DNA-binding protein 40 (WRKY40); CONTAINS InterPro DOMAIN/s: DNA-binding WRKY (InterPro:IPR003657); BEST Arabidopsis thaliana protein match is: WRKY DNA-binding protein 18 (TAIR:AT4G31800.2); Has 3306 Blast hits to 2859 proteins in 187 species: Archae - 0; Bacteria - 0; Metazoa - 0; Fungi - 0; Plants - 3292; Viruses - 0; Other Eukaryotes - 14 (source: NCBI BLink).
AT1G51800	AT1G51800	1:19214147-19217970	W	OE	OK	2.51736	0.124499	-4.3377	-5.93346	5e-05	0.000508811	yes	protein_coding	Leucine-rich repeat protein kinase family protein		Leucine-rich repeat protein kinase family protein; FUNCTIONS IN: kinase activity; INVOLVED IN: protein amino acid phosphorylation; LOCATED IN: endomembrane system; EXPRESSED IN: 11 plant structures; EXPRESSED DURING: 6 growth stages; CONTAINS InterPro DOMAIN/s: Protein kinase, ATP binding site (InterPro:IPR017441), Protein kinase, catalytic domain (InterPro:IPR000719), Serine/threonine-protein ki…
AT2G27080	AT2G27080	2:11563932-11571856	W	OE	OK	105.122	5.23368	-4.32809	-8.91853	5e-05	0.000508811	yes	protein_coding	Late embryogenesis abundant (LEA) hydroxyproline-rich glycoprotein family		Late embryogenesis abundant (LEA) hydroxyproline-rich glycoprotein family; CONTAINS InterPro DOMAIN/s: Late embryogenesis abundant protein, group 2 (InterPro:IPR004864); BEST Arabidopsis thaliana protein match is: Late embryogenesis abundant (LEA) hydroxyproline-rich glycoprotein family (TAIR:AT5G21130.1); Has 35333 Blast hits to 34131 proteins in 2444 species: Archae - 798; Bacteria - 22429; Met…
AT3G16860	COBL8	3:5755820-5762235	W	OE	OK	21.3676	1.0659	-4.32529	-4.17862	5e-05	0.000508811	yes	protein_coding	COBRA-like protein 8 precursor		COBRA-like protein 8 precursor (COBL8); CONTAINS InterPro DOMAIN/s: Glycosyl-phosphatidyl inositol-anchored, plant (InterPro:IPR006918); BEST Arabidopsis thaliana protein match is: COBRA-like protein-7 precursor (TAIR:AT4G16120.1); Has 377 Blast hits to 368 proteins in 29 species: Archae - 0; Bacteria - 0; Metazoa - 0; Fungi - 0; Plants - 377; Viruses - 0; Other Eukaryotes - 0 (source: NCBI BLink…
AT5G65690	PEPCK	5:26266339-26269616	W	OE	OK	7.70105	0.388827	-4.30785	-7.75905	5e-05	0.000508811	yes	protein_coding	phosphoenolpyruvate carboxykinase 2	Encodes a putative phosphoenolpyruvate carboxykinase (ATP-dependent).	phosphoenolpyruvate carboxykinase 2 (PCK2); FUNCTIONS IN: phosphoenolpyruvate carboxykinase activity, purine nucleotide binding, phosphoenolpyruvate carboxykinase (ATP) activity, ATP binding; INVOLVED IN: gluconeogenesis; LOCATED IN: cellular_component unknown; EXPRESSED IN: stem, male gametophyte, root, flower, trichome; EXPRESSED DURING: seedling growth; CONTAINS InterPro DOMAIN/s: Phosphoenolp…
AT4G22470	AT4G22470	4:11840133-11841450	W	OE	OK	47.4328	2.41981	-4.29292	-13.3705	5e-05	0.000508811	yes	protein_coding	protease inhibitor/seed storage/lipid transfer protein (LTP) family protein		protease inhibitor/seed storage/lipid transfer protein (LTP) family protein; FUNCTIONS IN: lipid binding; INVOLVED IN: lipid transport; LOCATED IN: endomembrane system; EXPRESSED IN: embryo, hypocotyl, sepal, stamen; EXPRESSED DURING: 4 anthesis, C globular stage, petal differentiation and expansion stage; CONTAINS InterPro DOMAIN/s: Bifunctional inhibitor/plant lipid transfer protein/seed storag…
AT3G45960	EXLA3	3:16892755-16893900	W	OE	OK	129.594	6.77608	-4.2574	-11.3587	5e-05	0.000508811	yes	protein_coding	expansin-like A3	member of EXPANSIN-LIKE. Naming convention from the Expansin Working Group (Kende et al, 2004. Plant Mol Bio)	expansin-like A3 (EXLA3); INVOLVED IN: plant-type cell wall organization, unidimensional cell growth, plant-type cell wall loosening; LOCATED IN: membrane, plant-type cell wall; EXPRESSED IN: leaf apex, hypocotyl, root, flower, leaf; EXPRESSED DURING: petal differentiation and expansion stage; CONTAINS InterPro DOMAIN/s: Pollen allergen, N-terminal (InterPro:IPR014734), Barwin-related endoglucana…
AT2G02010	GAD4	2:474164-476594	W	OE	OK	3.2132	0.173667	-4.20962	-4.50275	5e-05	0.000508811	yes	protein_coding	glutamate decarboxylase 4		glutamate decarboxylase 4 (GAD4); FUNCTIONS IN: calmodulin binding; INVOLVED IN: carboxylic acid metabolic process, glutamate metabolic process, glutamate decarboxylation to succinate; LOCATED IN: cytosol, nucleus; CONTAINS InterPro DOMAIN/s: Pyridoxal phosphate-dependent transferase, major domain (InterPro:IPR015424), Pyridoxal phosphate-dependent decarboxylase (InterPro:IPR002129), Glutamate de…
AT2G27660	AT2G27660	2:11798536-11800850	W	OE	OK	18.9426	1.02827	-4.20334	-10.001	5e-05	0.000508811	yes	protein_coding	Cysteine/Histidine-rich C1 domain family protein		Cysteine/Histidine-rich C1 domain family protein; FUNCTIONS IN: zinc ion binding; LOCATED IN: chloroplast; EXPRESSED IN: 12 plant structures; EXPRESSED DURING: 9 growth stages; CONTAINS InterPro DOMAIN/s: DC1 (InterPro:IPR004146), Zinc finger, ZZ-type (InterPro:IPR000433), C1-like (InterPro:IPR011424); BEST Arabidopsis thaliana protein match is: Cysteine/Histidine-rich C1 domain family protein (T…
AT3G04220	AT3G04220	3:1109117-1112188	W	OE	OK	1.67966	0.0944516	-4.15245	-4.06121	0.00265	0.0153509	yes	protein_coding	Disease resistance protein (TIR-NBS-LRR class) family		Disease resistance protein (TIR-NBS-LRR class) family; FUNCTIONS IN: transmembrane receptor activity, nucleoside-triphosphatase activity, nucleotide binding, ATP binding; INVOLVED IN: signal transduction, defense response, apoptosis, innate immune response; LOCATED IN: intrinsic to membrane; EXPRESSED IN: 21 plant structures; EXPRESSED DURING: 13 growth stages; CONTAINS InterPro DOMAIN/s: ATPase,…
AT2G46970	PIL1	2:19295489-19297826	W	OE	OK	3.78523	0.213118	-4.15066	-4.64456	0.00015	0.0013823	yes	protein_coding	phytochrome interacting factor 3-like 1	encodes a novel Myc-related bHLH transcription factor, which physically associated with APRR1/TOC1 and is a member of PIF3 transcription factor family.	phytochrome interacting factor 3-like 1 (PIL1); FUNCTIONS IN: sequence-specific DNA binding transcription factor activity; INVOLVED IN: shade avoidance, red or far-red light signaling pathway, regulation of transcription; LOCATED IN: nucleus; CONTAINS InterPro DOMAIN/s: Helix-loop-helix DNA-binding domain (InterPro:IPR001092), Helix-loop-helix DNA-binding (InterPro:IPR011598); BEST Arabidopsis th…
AT1G17420	LOX3	1:5977410-5981480	W	OE	OK	207.972	11.8256	-4.1364	-12.9445	5e-05	0.000508811	yes	protein_coding	lipoxygenase 3	Lipoxygenase	lipoxygenase 3 (LOX3); FUNCTIONS IN: oxidoreductase activity, acting on single donors with incorporation of molecular oxygen, incorporation of two atoms of oxygen, lipoxygenase activity, iron ion binding, metal ion binding; INVOLVED IN: growth, response to fungus, jasmonic acid biosynthetic process, response to wounding, defense response; LOCATED IN: chloroplast; EXPRESSED IN: 22 plant structures…
AT1G10340	AT1G10340	1:3390321-3392571	W	OE	OK	10.1293	0.584792	-4.11446	-7.44519	5e-05	0.000508811	yes	protein_coding	Ankyrin repeat family protein		Ankyrin repeat family protein; CONTAINS InterPro DOMAIN/s: Ankyrin repeat-containing domain (InterPro:IPR020683), Ankyrin repeat (InterPro:IPR002110); BEST Arabidopsis thaliana protein match is: Ankyrin repeat family protein (TAIR:AT2G24600.4); Has 20842 Blast hits to 11682 proteins in 536 species: Archae - 22; Bacteria - 1442; Metazoa - 11586; Fungi - 1324; Plants - 2714; Viruses - 98; Other Euk…
AT1G28370	ERF11	1:9955968-9956940	W	OE	OK	21.2936	1.23176	-4.11162	-9.61214	5e-05	0.000508811	yes	protein_coding	ERF domain protein 11	encodes a member of the ERF (ethylene response factor) subfamily B-1 of ERF/AP2 transcription factor family. The protein contains one AP2 domain. There are 15 members in this subfamily including ATERF-3, ATERF-4, ATERF-7, and leafy petiole.	ERF domain protein 11 (ERF11); CONTAINS InterPro DOMAIN/s: DNA-binding, integrase-type (InterPro:IPR016177), Pathogenesis-related transcriptional factor/ERF, DNA-binding (InterPro:IPR001471); BEST Arabidopsis thaliana protein match is: ethylene responsive element binding factor 4 (TAIR:AT3G15210.1); Has 6129 Blast hits to 5763 proteins in 252 species: Archae - 0; Bacteria - 0; Metazoa - 0; Fungi …
AT5G41750	AT5G41750	5:16693908-16698943	W	OE	OK	2.77999	0.162449	-4.09702	-5.87124	5e-05	0.000508811	yes	protein_coding	Disease resistance protein (TIR-NBS-LRR class) family		Disease resistance protein (TIR-NBS-LRR class) family; FUNCTIONS IN: transmembrane receptor activity, nucleoside-triphosphatase activity, nucleotide binding, ATP binding; INVOLVED IN: signal transduction, apoptosis, defense response, innate immune response; LOCATED IN: intrinsic to membrane; CONTAINS InterPro DOMAIN/s: ATPase, AAA+ type, core (InterPro:IPR003593), NB-ARC (InterPro:IPR002182), Tol…
AT3G48450	AT3G48450	3:17944028-17944888	W	OE	OK	4.06338	0.237528	-4.09651	-3.16757	0.00265	0.0153509	yes	protein_coding	RPM1-interacting protein 4 (RIN4) family protein		RPM1-interacting protein 4 (RIN4) family protein; CONTAINS InterPro DOMAIN/s: RPM1-interacting protein 4, defence response (InterPro:IPR008700); BEST Arabidopsis thaliana protein match is: RPM1-interacting protein 4 (RIN4) family protein (TAIR:AT5G63270.1); Has 297 Blast hits to 296 proteins in 36 species: Archae - 0; Bacteria - 0; Metazoa - 0; Fungi - 0; Plants - 295; Viruses - 0; Other Eukaryot…
AT3G45060	ATNRT2.6	3:16477560-16479482	W	OE	OK	7.14197	0.439196	-4.02339	-7.58333	5e-05	0.000508811	yes	protein_coding	high affinity nitrate transporter 2.6	member of High affinity nitrate transporter family	high affinity nitrate transporter 2.6 (NRT2.6); FUNCTIONS IN: nitrate transmembrane transporter activity; INVOLVED IN: response to karrikin; LOCATED IN: plasma membrane, chloroplast; EXPRESSED IN: sepal, root, flower; EXPRESSED DURING: petal differentiation and expansion stage; CONTAINS InterPro DOMAIN/s: Major facilitator superfamily (InterPro:IPR020846), Major facilitator superfamily MFS-1 (Int…
AT5G64750	ABR1	5:25891505-25896582	W	OE	OK	49.5351	3.05842	-4.01759	-10.1647	5e-05	0.000508811	yes	protein_coding	Integrase-type DNA-binding superfamily protein	Encodes a putative transcription factor containing an AP2 domain. Is a member of the ERF (ethylene response factor) subfamily B-4 of ERF/AP2 transcription factor family. Expressed in response to ABA, osmotic stress, sugar stress and drought. Mutants are hypersensitive to these stresses. May be involved in regulation of ABA mediated stress response.	ABA REPRESSOR1 (ABR1); CONTAINS InterPro DOMAIN/s: DNA-binding, integrase-type (InterPro:IPR016177), Pathogenesis-related transcriptional factor/ERF, DNA-binding (InterPro:IPR001471); BEST Arabidopsis thaliana protein match is: Integrase-type DNA-binding superfamily protein (TAIR:AT5G61890.1); Has 1807 Blast hits to 1807 proteins in 277 species: Archae - 0; Bacteria - 0; Metazoa - 736; Fungi - 34…
AT2G24600	AT2G24600	2:10452115-10454524	W	OE	OK	18.628	1.15088	-4.01666	-9.15502	5e-05	0.000508811	yes	protein_coding	Ankyrin repeat family protein		Ankyrin repeat family protein; INVOLVED IN: biological_process unknown; LOCATED IN: cellular_component unknown; EXPRESSED IN: 19 plant structures; EXPRESSED DURING: 12 growth stages; CONTAINS InterPro DOMAIN/s: Ankyrin repeat-containing domain (InterPro:IPR020683), Ankyrin repeat (InterPro:IPR002110); BEST Arabidopsis thaliana protein match is: Ankyrin repeat family protein (TAIR:AT1G10340.1).
AT1G09932	AT1G09932	1:3230449-3233109	W	OE	OK	5.49481	0.339691	-4.01577	-4.56099	5e-05	0.000508811	yes	protein_coding	Phosphoglycerate mutase family protein		Phosphoglycerate mutase family protein; FUNCTIONS IN: molecular_function unknown; INVOLVED IN: biological_process unknown; LOCATED IN: cellular_component unknown; CONTAINS InterPro DOMAIN/s: Histidine phosphatase superfamily, clade-1 (InterPro:IPR013078); BEST Arabidopsis thaliana protein match is: Phosphoglycerate mutase family protein (TAIR:AT2G17280.2); Has 475 Blast hits to 475 proteins in 96…
AT3G28600	AT3G28600	3:10722436-10723995	W	OE	OK	11.4817	0.735179	-3.96509	-8.2516	5e-05	0.000508811	yes	protein_coding	P-loop containing nucleoside triphosphate hydrolases superfamily protein		P-loop containing nucleoside triphosphate hydrolases superfamily protein; FUNCTIONS IN: nucleoside-triphosphatase activity, ATPase activity, nucleotide binding, ATP binding; INVOLVED IN: N-terminal protein myristoylation; LOCATED IN: endomembrane system; EXPRESSED IN: flower; EXPRESSED DURING: petal differentiation and expansion stage; CONTAINS InterPro DOMAIN/s: ATPase, AAA-type, core (InterPro:…
AT2G17660	AT2G17660	2:7673281-7673712	W	OE	OK	27.4565	1.76674	-3.95799	-8.52922	5e-05	0.000508811	yes	protein_coding	RPM1-interacting protein 4 (RIN4) family protein		RPM1-interacting protein 4 (RIN4) family protein; CONTAINS InterPro DOMAIN/s: RPM1-interacting protein 4, defence response (InterPro:IPR008700); BEST Arabidopsis thaliana protein match is: RPM1-interacting protein 4 (RIN4) family protein (TAIR:AT4G35655.1); Has 277 Blast hits to 276 proteins in 36 species: Archae - 0; Bacteria - 0; Metazoa - 0; Fungi - 0; Plants - 275; Viruses - 0; Other Eukaryot…
AT1G32910	AT1G32910	1:11925425-11926908	W	OE	OK	30.8179	2.01375	-3.93582	-10.3418	5e-05	0.000508811	yes	protein_coding	HXXXD-type acyl-transferase family protein		HXXXD-type acyl-transferase family protein; FUNCTIONS IN: transferase activity, transferring acyl groups other than amino-acyl groups, transferase activity; INVOLVED IN: biological_process unknown; LOCATED IN: cellular_component unknown; CONTAINS InterPro DOMAIN/s: Transferase (InterPro:IPR003480); BEST Arabidopsis thaliana protein match is: HXXXD-type acyl-transferase family protein (TAIR:AT1G78…
AT1G02400	ATGA2OX4	1:486800-489577	W	OE	OK	8.99905	0.597148	-3.91361	-7.6618	5e-05	0.000508811	yes	protein_coding	gibberellin 2-oxidase 6	Encodes a gibberellin 2-oxidase that acts on C19 gibberellins but not C20 gibberellins.	gibberellin 2-oxidase 6 (GA2OX6); CONTAINS InterPro DOMAIN/s: Oxoglutarate/iron-dependent oxygenase (InterPro:IPR005123); BEST Arabidopsis thaliana protein match is: gibberellin 2-oxidase 4 (TAIR:AT1G47990.1); Has 8143 Blast hits to 8109 proteins in 973 species: Archae - 0; Bacteria - 1087; Metazoa - 68; Fungi - 840; Plants - 4773; Viruses - 0; Other Eukaryotes - 1375 (source: NCBI BLink).
AT1G02405	AT1G02405	1:489978-490505	W	OE	OK	3.62009	0.240427	-3.91236	-2.82588	0.00265	0.0153509	yes	protein_coding	proline-rich family protein		proline-rich family protein; BEST Arabidopsis thaliana protein match is: proline-rich family protein (TAIR:AT1G70990.1); Has 45319 Blast hits to 18313 proteins in 1048 species: Archae - 86; Bacteria - 6513; Metazoa - 15272; Fungi - 3775; Plants - 11142; Viruses - 2024; Other Eukaryotes - 6507 (source: NCBI BLink).
AT5G36925	AT5G36925	5:14565812-14566244	W	OE	OK	23.9952	1.60292	-3.90397	-7.79933	0.00025	0.00216403	yes	protein_coding			unknown protein; BEST Arabidopsis thaliana protein match is: unknown protein (TAIR:AT5G36920.1); Has 9 Blast hits to 9 proteins in 2 species: Archae - 0; Bacteria - 0; Metazoa - 0; Fungi - 0; Plants - 9; Viruses - 0; Other Eukaryotes - 0 (source: NCBI BLink).
AT4G27140	SESA1	4:13607328-13608031	W	OE	OK	23.2718	1.55624	-3.90245	-8.66092	5e-05	0.000508811	yes	protein_coding	seed storage albumin 1		seed storage albumin 1 (SESA1); FUNCTIONS IN: lipid binding, nutrient reservoir activity; INVOLVED IN: lipid transport; LOCATED IN: endomembrane system; EXPRESSED IN: shoot apex, leaf apex, leaf; EXPRESSED DURING: LP.06 six leaves visible; CONTAINS InterPro DOMAIN/s: Bifunctional trypsin/alpha-amylase inhibitor (InterPro:IPR013771), Bifunctional inhibitor/plant lipid transfer protein/seed storage…
AT1G01560	MPK11	1:202135-204335	W	OE	OK	2.82379	0.191631	-3.88123	-3.56463	0.0004	0.00321561	yes	protein_coding	MAP kinase 11	member of MAP Kinase	MAP kinase 11 (MPK11); FUNCTIONS IN: MAP kinase activity, kinase activity; INVOLVED IN: signal transduction, response to abscisic acid stimulus; LOCATED IN: cellular_component unknown; EXPRESSED IN: 22 plant structures; EXPRESSED DURING: 13 growth stages; CONTAINS InterPro DOMAIN/s: Protein kinase, ATP binding site (InterPro:IPR017441), Serine/threonine-protein kinase domain (InterPro:IPR002290),…
AT3G22910	AT3G22910	3:8116334-8119388	W	OE	OK	0.866229	0.0612195	-3.82268	-3.05927	0.00215	0.012907	yes	protein_coding	ATPase E1-E2 type family protein / haloacid dehalogenase-like hydrolase family protein		ATPase E1-E2 type family protein / haloacid dehalogenase-like hydrolase family protein; FUNCTIONS IN: calcium-transporting ATPase activity, calmodulin binding; INVOLVED IN: cation transport, calcium ion transport, metabolic process, ATP biosynthetic process; LOCATED IN: membrane; EXPRESSED IN: 12 plant structures; EXPRESSED DURING: LP.04 four leaves visible, 4 anthesis, C globular stage, petal di…
AT3G04640	AT3G04640	3:1260905-1261683	W	OE	OK	226.445	16.2325	-3.8022	-9.35182	5e-05	0.000508811	yes	protein_coding	glycine-rich protein		glycine-rich protein; Has 24 Blast hits to 24 proteins in 2 species: Archae - 0; Bacteria - 0; Metazoa - 0; Fungi - 0; Plants - 24; Viruses - 0; Other Eukaryotes - 0 (source: NCBI BLink).
AT1G66160	ATCMPG1	1:24637195-24638608	W	OE	OK	11.2781	0.818672	-3.78409	-6.49692	5e-05	0.000508811	yes	protein_coding	CYS, MET, PRO, and GLY protein 1		CYS, MET, PRO, and GLY protein 1 (CMPG1); FUNCTIONS IN: binding; INVOLVED IN: response to chitin; EXPRESSED IN: 18 plant structures; EXPRESSED DURING: 9 growth stages; CONTAINS InterPro DOMAIN/s: Armadillo-type fold (InterPro:IPR016024); BEST Arabidopsis thaliana protein match is: ARM repeat superfamily protein (TAIR:AT5G37490.1); Has 1454 Blast hits to 1441 proteins in 68 species: Archae - 0; Ba…
AT4G30280	ATXTH18	4:14825807-14827047	W	OE	OK	58.0266	4.2199	-3.78143	-11.4982	5e-05	0.000508811	yes	protein_coding	xyloglucan endotransglucosylase/hydrolase 18	Encodes a xyloglucan endotransglucosylase/hydrolase with only only the endotransglucosylase (XET; EC 2.4.1.207) activity towards xyloglucan and non-detectable endohydrolytic (XEH; EC 3.2.1.151) activity. Expressed in the mature or basal regions of both the main and lateral roots, but not in the tip of these roots where cell division occurs.	xyloglucan endotransglucosylase/hydrolase 18 (XTH18); FUNCTIONS IN: hydrolase activity, acting on glycosyl bonds, xyloglucan endotransglucosylase activity; INVOLVED IN: xyloglucan metabolic process; LOCATED IN: endomembrane system, apoplast, cell wall; EXPRESSED IN: 13 plant structures; EXPRESSED DURING: 7 growth stages; CONTAINS InterPro DOMAIN/s: Xyloglucan endotransglucosylase/hydrolase (Inter…
AT1G19380	AT1G19380	1:6698057-6698824	W	OE	OK	291.184	23.0664	-3.65807	-15.366	5e-05	0.000508811	yes	protein_coding	Protein of unknown function (DUF1195)		Protein of unknown function (DUF1195); CONTAINS InterPro DOMAIN/s: Protein of unknown function DUF1195 (InterPro:IPR010608); BEST Arabidopsis thaliana protein match is: Protein of unknown function (DUF1195) (TAIR:AT4G36660.1); Has 67 Blast hits to 67 proteins in 15 species: Archae - 0; Bacteria - 0; Metazoa - 0; Fungi - 0; Plants - 67; Viruses - 0; Other Eukaryotes - 0 (source: NCBI BLink).
AT1G66090	AT1G66090	1:24602145-24604763	W	OE	OK	3.60532	0.290501	-3.63351	-5.45967	5e-05	0.000508811	yes	protein_coding	Disease resistance protein (TIR-NBS class)		Disease resistance protein (TIR-NBS class); FUNCTIONS IN: transmembrane receptor activity, nucleoside-triphosphatase activity, nucleotide binding, ATP binding; INVOLVED IN: signal transduction, defense response, apoptosis, innate immune response; LOCATED IN: intrinsic to membrane, chloroplast; EXPRESSED IN: 22 plant structures; EXPRESSED DURING: 10 growth stages; CONTAINS InterPro DOMAIN/s: ATPas…
AT5G19110	AT5G19110	5:6411560-6413170	W	OE	OK	120.192	9.69495	-3.63197	-12.3234	5e-05	0.000508811	yes	protein_coding	Eukaryotic aspartyl protease family protein		Eukaryotic aspartyl protease family protein; FUNCTIONS IN: aspartic-type endopeptidase activity; INVOLVED IN: proteolysis, N-terminal protein myristoylation; LOCATED IN: endomembrane system; EXPRESSED IN: shoot apex, leaf apex, hypocotyl, root, leaf; CONTAINS InterPro DOMAIN/s: Peptidase aspartic (InterPro:IPR021109), Peptidase aspartic, catalytic (InterPro:IPR009007), Peptidase A1 (InterPro:IPR0…
AT4G34150	AT4G34150	4:16354945-16357293	W	OE	OK	463.013	37.7033	-3.61829	-13.8786	5e-05	0.000508811	yes	protein_coding	Calcium-dependent lipid-binding (CaLB domain) family protein		Calcium-dependent lipid-binding (CaLB domain) family protein; CONTAINS InterPro DOMAIN/s: C2 membrane targeting protein (InterPro:IPR018029), C2 calcium/lipid-binding domain, CaLB (InterPro:IPR008973), C2 calcium-dependent membrane targeting (InterPro:IPR000008); BEST Arabidopsis thaliana protein match is: soybean gene regulated by cold-2 (TAIR:AT1G09070.1); Has 30201 Blast hits to 17322 proteins…
AT5G40348	AT5G40348	5:16136593-16141361	W	OE	OK	5.76154	0.472171	-3.60907	-2.34212	0.0007	0.00512382	yes	other_rna	other RNA	Potential natural antisense gene, locus overlaps with AT5G40350
AT2G22880	AT2G22880	2:9741118-9741463	W	OE	OK	43.6448	3.60543	-3.59756	-11.6797	5e-05	0.000508811	yes	protein_coding	VQ motif-containing protein		VQ motif-containing protein; FUNCTIONS IN: molecular_function unknown; INVOLVED IN: biological_process unknown; LOCATED IN: chloroplast; EXPRESSED IN: 8 plant structures; EXPRESSED DURING: LP.06 six leaves visible, LP.04 four leaves visible, LP.10 ten leaves visible, LP.08 eight leaves visible, LP.12 twelve leaves visible; CONTAINS InterPro DOMAIN/s: VQ (InterPro:IPR008889); BEST Arabidopsis thal…
AT1G63030	ddf2	1:23367406-23368410	W	OE	OK	37.0402	3.0629	-3.59612	-7.39556	5e-05	0.000508811	yes	protein_coding	Integrase-type DNA-binding superfamily protein	encodes a member of the DREB subfamily A-1 of ERF/AP2 transcription factor family (DDF2). The protein contains one AP2 domain. There are six members in this subfamily, including CBF1, CBF2, and CBF3. Overexpression of this gene results in the reduction of gibberellic acid biosynthesis. This gene is expressed in all tissues examined, but most abundantly expressed in rosette leaves and stems. Overe…	DWARF AND DELAYED FLOWERING 2 (ddf2); CONTAINS InterPro DOMAIN/s: DNA-binding, integrase-type (InterPro:IPR016177), Pathogenesis-related transcriptional factor/ERF, DNA-binding (InterPro:IPR001471); BEST Arabidopsis thaliana protein match is: Integrase-type DNA-binding superfamily protein (TAIR:AT1G12610.1); Has 5240 Blast hits to 5238 proteins in 236 species: Archae - 0; Bacteria - 0; Metazoa - …
AT4G02330	ATPMEPCRB	4:1032412-1035037	W	OE	OK	6.97793	0.583689	-3.57953	-7.46401	5e-05	0.000508811	yes	protein_coding	Plant invertase/pectin methylesterase inhibitor superfamily		ATPMEPCRB; FUNCTIONS IN: pectinesterase activity; INVOLVED IN: response to salt stress; LOCATED IN: endomembrane system, cell wall; EXPRESSED IN: 20 plant structures; EXPRESSED DURING: 13 growth stages; CONTAINS InterPro DOMAIN/s: Pectinesterase, active site (InterPro:IPR018040), Pectin lyase fold/virulence factor (InterPro:IPR011050), Pectinesterase, catalytic (InterPro:IPR000070), Pectinesteras…
AT1G61800	GPT2	1:22824439-22826774	W	OE	OK	42.5911	3.62243	-3.55552	-10.9614	5e-05	0.000508811	yes	protein_coding	glucose-6-phosphate/phosphate translocator 2	glucose6-Phosphate/phosphate transporter 2	glucose-6-phosphate/phosphate translocator 2 (GPT2); FUNCTIONS IN: antiporter activity, glucose-6-phosphate transmembrane transporter activity; INVOLVED IN: in 7 processes; LOCATED IN: plasma membrane; EXPRESSED IN: 16 plant structures; EXPRESSED DURING: 10 growth stages; CONTAINS InterPro DOMAIN/s: Tpt phosphate/phosphoenolpyruvate translocator (InterPro:IPR004696), Protein of unknown function D…
AT2G32200	AT2G32200	2:13676487-13677231	W	OE	OK	7.62069	0.656875	-3.53623	-4.63501	0.0041	0.021868	yes	protein_coding			unknown protein; BEST Arabidopsis thaliana protein match is: unknown protein (TAIR:AT2G32210.1); Has 131 Blast hits to 131 proteins in 14 species: Archae - 0; Bacteria - 0; Metazoa - 0; Fungi - 1; Plants - 130; Viruses - 0; Other Eukaryotes - 0 (source: NCBI BLink).
AT5G48657	AT5G48657	5:19733883-19735550	W	OE	OK	7.86704	0.681877	-3.52824	-4.99009	5e-05	0.000508811	yes	protein_coding	defense protein-related		defense protein-related; CONTAINS InterPro DOMAIN/s: RPM1-interacting protein 4, defence response (InterPro:IPR008700); BEST Arabidopsis thaliana protein match is: RPM1-interacting protein 4 (RIN4) family protein (TAIR:AT3G07195.1); Has 35333 Blast hits to 34131 proteins in 2444 species: Archae - 798; Bacteria - 22429; Metazoa - 974; Fungi - 991; Plants - 531; Viruses - 0; Other Eukaryotes - 9610…
AT3G45970	EXLA1	3:16896165-16898013	W	OE	OK	151.322	13.1434	-3.52522	-5.37757	5e-05	0.000508811	yes	protein_coding	expansin-like A1	member of EXPANSIN-LIKE. Naming convention from the Expansin Working Group (Kende et al, 2004. Plant Mol Bio)	expansin-like A1 (EXLA1); INVOLVED IN: unidimensional cell growth, plant-type cell wall loosening; LOCATED IN: cell wall, plant-type cell wall; EXPRESSED IN: 20 plant structures; EXPRESSED DURING: 10 growth stages; CONTAINS InterPro DOMAIN/s: Barwin-related endoglucanase (InterPro:IPR009009), Pollen allergen, N-terminal (InterPro:IPR014734), Rare lipoprotein A (InterPro:IPR005132), Expansin/Lol p…
AT2G34500	CYP710A1	2:14539478-14541406	W	OE	OK	1.27651	0.111425	-3.51806	-3.06874	0.00435	0.0228797	yes	protein_coding	cytochrome P450, family 710, subfamily A, polypeptide 1	Encodes a protein with C22-sterol desaturase activity. The enzyme was shown to catalyze in the presence of NADPH the conversion of &beta;-sitosterol to stigmasterol, but not that of 24-<i>epi</i>-campesterol to brassicasterol (unlike CYP710A2).	cytochrome P450, family 710, subfamily A, polypeptide 1 (CYP710A1); FUNCTIONS IN: C-22 sterol desaturase activity, oxygen binding; INVOLVED IN: oxidation reduction; LOCATED IN: endomembrane system; EXPRESSED IN: 14 plant structures; EXPRESSED DURING: LP.04 four leaves visible, 4 anthesis, petal differentiation and expansion stage; CONTAINS InterPro DOMAIN/s: Cytochrome P450 (InterPro:IPR001128), …
AT1G15010	AT1G15010	1:5171206-5171742	W	OE	OK	606.976	53.7353	-3.4977	-15.5734	5e-05	0.000508811	yes	protein_coding			unknown protein; BEST Arabidopsis thaliana protein match is: unknown protein (TAIR:AT2G01300.1); Has 71 Blast hits to 71 proteins in 13 species: Archae - 0; Bacteria - 2; Metazoa - 0; Fungi - 0; Plants - 69; Viruses - 0; Other Eukaryotes - 0 (source: NCBI BLink).
AT1G21120	AT1G21120	1:7395227-7396773	W	OE	OK	2.09295	0.187687	-3.47914	-3.46017	0.00465	0.0241456	yes	protein_coding	O-methyltransferase family protein		O-methyltransferase family protein; FUNCTIONS IN: methyltransferase activity, O-methyltransferase activity, protein dimerization activity; LOCATED IN: cytosol; EXPRESSED IN: 9 plant structures; EXPRESSED DURING: LP.04 four leaves visible, LP.10 ten leaves visible, LP.08 eight leaves visible; CONTAINS InterPro DOMAIN/s: Winged helix-turn-helix transcription repressor DNA-binding (InterPro:IPR01199…
AT5G42380	CML39	5:16942575-16943366	W	OE	OK	6.06855	0.54546	-3.47581	-4.62922	5e-05	0.000508811	yes	protein_coding	calmodulin like 37		calmodulin like 37 (CML37); FUNCTIONS IN: calcium ion binding; INVOLVED IN: response to ozone; LOCATED IN: chloroplast; EXPRESSED IN: 12 plant structures; EXPRESSED DURING: 8 growth stages; CONTAINS InterPro DOMAIN/s: EF-Hand 1, calcium-binding site (InterPro:IPR018247), EF-HAND 2 (InterPro:IPR018249), EF-hand-like domain (InterPro:IPR011992), Calcium-binding EF-hand (InterPro:IPR002048), EF-hand…
AT3G52400	SYP122	3:19425633-19427141	W	OE	OK	69.1344	6.22026	-3.47436	-10.4733	5e-05	0.000508811	yes	protein_coding	syntaxin of plants 122	syntaxin protein, involved in the negative regulation of defense pathways such as programmed cell death, salicylic acid signalling pathway, jasmonic acid signalling pathway	syntaxin of plants 122 (SYP122); FUNCTIONS IN: SNAP receptor activity; INVOLVED IN: in 9 processes; LOCATED IN: plasma membrane; EXPRESSED IN: 22 plant structures; EXPRESSED DURING: 10 growth stages; CONTAINS InterPro DOMAIN/s: Target SNARE coiled-coil domain (InterPro:IPR000727), t-SNARE (InterPro:IPR010989), Syntaxin/epimorphin, conserved site (InterPro:IPR006012), Syntaxin, N-terminal (InterPr…
AT5G24030	SLAH3	5:8118316-8122784	W	OE	OK	21.6801	1.9548	-3.47128	-10.412	5e-05	0.000508811	yes	protein_coding	SLAC1 homologue 3	Encodes a protein with ten predicted transmembrane helices. The SLAH3 protein has similarity to the SLAC1 protein involved in ion homeostasis in guard cells. Although it is not expressed in guard cells, it can complement an slac1-2 mutant suggesting that it performs a similar function. SLAH3:GFP localizes to the plasma membrane.	SLAC1 homologue 3 (SLAH3); FUNCTIONS IN: transporter activity; INVOLVED IN: cellular ion homeostasis; LOCATED IN: integral to membrane, plasma membrane; EXPRESSED IN: 20 plant structures; EXPRESSED DURING: 10 growth stages; CONTAINS InterPro DOMAIN/s: C4-dicarboxylate transporter/malic acid transport protein (InterPro:IPR004695); BEST Arabidopsis thaliana protein match is: SLAC1 homologue 2 (TAIR…
AT1G63860	AT1G63860	1:23701483-23706005	W	OE	OK	0.880558	0.0797021	-3.46573	-3.35574	0.0011	0.00744742	yes	protein_coding	Disease resistance protein (TIR-NBS-LRR class) family		Disease resistance protein (TIR-NBS-LRR class) family; FUNCTIONS IN: transmembrane receptor activity, ATP binding; INVOLVED IN: signal transduction, defense response, apoptosis, innate immune response; LOCATED IN: intrinsic to membrane; CONTAINS InterPro DOMAIN/s: NB-ARC (InterPro:IPR002182), Leucine-rich repeat (InterPro:IPR001611), Disease resistance protein (InterPro:IPR000767), Toll-Interleuk…
AT4G28085	AT4G28085	4:13959969-13960574	W	OE	OK	26.6706	2.44229	-3.44894	-5.42139	5e-05	0.000508811	yes	protein_coding			unknown protein; Has 35333 Blast hits to 34131 proteins in 2444 species: Archae - 798; Bacteria - 22429; Metazoa - 974; Fungi - 991; Plants - 531; Viruses - 0; Other Eukaryotes - 9610 (source: NCBI BLink).
AT2G22860	ATPSK2	2:9737606-9738298	W	OE	OK	132.059	12.1582	-3.44118	-13.4805	5e-05	0.000508811	yes	protein_coding	phytosulfokine 2 precursor	Phytosulfokine 2 precursor, coding for a unique plant peptide growth factor.	phytosulfokine 2 precursor (PSK2); FUNCTIONS IN: growth factor activity; INVOLVED IN: cell proliferation, cell differentiation, organ morphogenesis; LOCATED IN: extracellular matrix; EXPRESSED IN: 21 plant structures; EXPRESSED DURING: 11 growth stages; CONTAINS InterPro DOMAIN/s: Phytosulfokine (InterPro:IPR009438); BEST Arabidopsis thaliana protein match is: phytosulfokine 6 precursor (TAIR:AT4…
AT1G65490	AT1G65490	1:24354770-24355351	W	OE	OK	106.982	10.1015	-3.40473	-13.707	5e-05	0.000508811	yes	protein_coding			unknown protein; FUNCTIONS IN: molecular_function unknown; INVOLVED IN: biological_process unknown; LOCATED IN: endomembrane system; EXPRESSED IN: 22 plant structures; EXPRESSED DURING: 13 growth stages; BEST Arabidopsis thaliana protein match is: unknown protein (TAIR:AT1G65486.1); Has 23 Blast hits to 23 proteins in 2 species: Archae - 0; Bacteria - 0; Metazoa - 0; Fungi - 0; Plants - 23; Virus…
AT3G57760	AT3G57760	3:21395592-21397244	W	OE	OK	1.16033	0.109859	-3.40081	-1.88759	0.009	0.0407049	yes	protein_coding	Protein kinase superfamily protein		Protein kinase superfamily protein; FUNCTIONS IN: protein kinase activity, ATP binding; INVOLVED IN: protein amino acid phosphorylation; EXPRESSED IN: 6 plant structures; EXPRESSED DURING: 4 anthesis, petal differentiation and expansion stage; CONTAINS InterPro DOMAIN/s: Protein kinase, catalytic domain (InterPro:IPR000719), Serine-threonine/tyrosine-protein kinase (InterPro:IPR001245), Protein k…
AT3G62150	PGP21	3:23008754-23013909	W	OE	OK	6.45624	0.611357	-3.40061	-7.98228	5e-05	0.000508811	yes	protein_coding	P-glycoprotein 21		P-glycoprotein 21 (PGP21); FUNCTIONS IN: ATPase activity, coupled to transmembrane movement of substances; INVOLVED IN: transport, transmembrane transport; LOCATED IN: plasma membrane; EXPRESSED IN: 14 plant structures; EXPRESSED DURING: 8 growth stages; CONTAINS InterPro DOMAIN/s: ATPase, AAA+ type, core (InterPro:IPR003593), ABC transporter-like (InterPro:IPR003439), ABC transporter, transmembr…
AT1G63040	AT1G63040	1:23371326-23372073	W	OE	OK	34.4109	3.28602	-3.38846	-9.41854	5e-05	0.000508811	yes	pseudogene		a pseudogene member of the DREB subfamily A-4 of ERF/AP2 transcription factor family. The translated product contains one AP2 domain. There are 17 members in this subfamily including TINY.	pseudogene, DRE binding protein, similar to GI:3738224 from (Arabidopsis thaliana) (Plant Cell 10 (8), 1391-1406 (1998)); blastp match of 38% identity and 3.9e-24 P-value to GP|18535580|gb|AAK57551.1||AY034473 putative transcriptional activator CBF1 {Lycopersicon esculentum}
AT1G56510	WRR4	1:21167588-21173632	W	OE	OK	6.06931	0.579954	-3.38752	-8.06736	5e-05	0.000508811	yes	protein_coding	Disease resistance protein (TIR-NBS-LRR class)	TIR-NB-LRR protein that confers resistance to four races of Albugo candida.	WHITE RUST RESISTANCE 4 (WRR4); FUNCTIONS IN: transmembrane receptor activity, nucleoside-triphosphatase activity, nucleotide binding, ATP binding; INVOLVED IN: defense response to fungus, incompatible interaction, defense response; LOCATED IN: intrinsic to membrane; EXPRESSED IN: 17 plant structures; EXPRESSED DURING: 10 growth stages; CONTAINS InterPro DOMAIN/s: ATPase, AAA+ type, core (InterPr…
AT3G08720	S6K2	3:2648508-2651160	W	OE	OK	14.5066	1.38627	-3.38743	-8.04399	5e-05	0.000508811	yes	protein_coding	serine/threonine protein kinase 2	Encodes a ribosomal-protein S6 kinase. Gene expression is induced by cold and salt (NaCl). Activation of AtS6k is regulated by 1-naphthylacetic acid and kinetin, at least in part, via a lipid kinase-dependent pathway. Phosphorylates specifically mammalian and plant S6 at 25 degrees C but not at 37 degrees C. Involved in translational up-regulation of ribosomal proteins.	Arabidopsis thaliana protein kinase 19 (ATPK19); CONTAINS InterPro DOMAIN/s: Protein kinase, ATP binding site (InterPro:IPR017441), Serine/threonine-protein kinase domain (InterPro:IPR002290), Serine/threonine-protein kinase-like domain (InterPro:IPR017442), AGC-kinase, C-terminal (InterPro:IPR000961), Protein kinase-like domain (InterPro:IPR011009), Protein kinase, C-terminal (InterPro:IPR017892…
AT5G20230	SAG14	5:6826505-6827629	W	OE	OK	264.68	25.8031	-3.35863	-12.6016	5e-05	0.000508811	yes	protein_coding	blue-copper-binding protein	Al-stress-induced gene	blue-copper-binding protein (BCB); FUNCTIONS IN: electron carrier activity, copper ion binding; INVOLVED IN: response to oxidative stress, response to salt stress, aluminum ion transport, response to wounding, response to absence of light; LOCATED IN: anchored to plasma membrane, plasma membrane, vacuole, anchored to membrane; EXPRESSED IN: 24 plant structures; EXPRESSED DURING: 12 growth stages;…
AT1G35350	AT1G35350	1:12981250-12984583	W	OE	OK	2.12161	0.208597	-3.34637	-4.82837	5e-05	0.000508811	yes	protein_coding	EXS (ERD1/XPR1/SYG1) family protein		EXS (ERD1/XPR1/SYG1) family protein; LOCATED IN: integral to membrane; EXPRESSED IN: 18 plant structures; EXPRESSED DURING: 9 growth stages; CONTAINS InterPro DOMAIN/s: EXS, C-terminal (InterPro:IPR004342), SPX, N-terminal (InterPro:IPR004331); BEST Arabidopsis thaliana protein match is: EXS (ERD1/XPR1/SYG1) family protein (TAIR:AT1G26730.1); Has 1149 Blast hits to 1073 proteins in 218 species: A…
AT5G35735	AT5G35735	5:13900751-13902997	W	OE	OK	355.759	34.9915	-3.34582	-11.5531	5e-05	0.000508811	yes	protein_coding	Auxin-responsive family protein		Auxin-responsive family protein; LOCATED IN: plasma membrane, membrane; EXPRESSED IN: 21 plant structures; EXPRESSED DURING: 12 growth stages; CONTAINS InterPro DOMAIN/s: Cytochrome b561, eukaryote (InterPro:IPR004877), Uncharacterised conserved protein UCP037471 (InterPro:IPR017214), Protein of unknown function DUF568, DOMON-like (InterPro:IPR007613), DOMON related (InterPro:IPR005018), Cytochro…
AT3G17690	ATCNGC19	3:6045001-6048488	W	OE	OK	1.53582	0.151632	-3.34037	-4.30562	5e-05	0.000508811	yes	protein_coding	cyclic nucleotide gated channel 19	member of Cyclic nucleotide gated channel family	cyclic nucleotide gated channel 19 (CNGC19); FUNCTIONS IN: ion channel activity, cyclic nucleotide binding, calmodulin binding; INVOLVED IN: ion transport, transmembrane transport; LOCATED IN: membrane; EXPRESSED IN: hypocotyl, root; CONTAINS InterPro DOMAIN/s: Cyclic nucleotide-binding (InterPro:IPR000595), Ion transport (InterPro:IPR005821), Cyclic nucleotide-binding-like (InterPro:IPR018490), …
AT5G44050	AT5G44050	5:17722483-17726379	W	OE	OK	1.81786	0.179513	-3.34008	-4.26718	0.00455	0.0237223	yes	protein_coding	MATE efflux family protein		MATE efflux family protein; FUNCTIONS IN: antiporter activity, drug transmembrane transporter activity, transporter activity; INVOLVED IN: drug transmembrane transport, transmembrane transport; LOCATED IN: membrane; EXPRESSED IN: 10 plant structures; EXPRESSED DURING: 7 growth stages; CONTAINS InterPro DOMAIN/s: Multi antimicrobial extrusion protein MatE (InterPro:IPR002528); BEST Arabidopsis tha…
AT4G09030	AGP10	4:5792206-5792790	W	OE	OK	341.582	33.8049	-3.33693	-16.5291	5e-05	0.000508811	yes	protein_coding	arabinogalactan protein 10	Encodes arabinogalactan protein (AGP10).	arabinogalactan protein 10 (AGP10); BEST Arabidopsis thaliana protein match is: arabinogalactan protein 5 (TAIR:AT1G35230.1); Has 48976 Blast hits to 22309 proteins in 1360 species: Archae - 353; Bacteria - 13758; Metazoa - 10045; Fungi - 3818; Plants - 7001; Viruses - 1838; Other Eukaryotes - 12163 (source: NCBI BLink).
AT2G32210	AT2G32210	2:13677985-13678830	W	OE	OK	33.3365	3.30806	-3.33305	-10.2752	5e-05	0.000508811	yes	protein_coding			unknown protein; BEST Arabidopsis thaliana protein match is: unknown protein (TAIR:AT2G32190.1); Has 214 Blast hits to 214 proteins in 21 species: Archae - 0; Bacteria - 0; Metazoa - 1; Fungi - 10; Plants - 203; Viruses - 0; Other Eukaryotes - 0 (source: NCBI BLink).
AT2G35980	NHL10	2:15110587-15111471	W	OE	OK	4.65717	0.464521	-3.32564	-4.62833	0.00045	0.00354582	yes	protein_coding	Late embryogenesis abundant (LEA) hydroxyproline-rich glycoprotein family	Encodes a protein whose sequence is similar to tobacco hairpin-induced gene (HIN1) and Arabidopsis non-race specific disease resistance gene (NDR1). Expression of this gene is induced by cucumber mosaic virus, spermine and during senescence. The gene product is localized to the chloroplast.	YELLOW-LEAF-SPECIFIC GENE 9 (YLS9); FUNCTIONS IN: molecular_function unknown; INVOLVED IN: defense response to virus, leaf senescence, response to other organism; LOCATED IN: chloroplast; EXPRESSED IN: 7 plant structures; EXPRESSED DURING: 4 anthesis, 4 leaf senescence stage, petal differentiation and expansion stage; CONTAINS InterPro DOMAIN/s: Late embryogenesis abundant protein, group 2 (Inter…
AT2G22470	AGP2	2:9538196-9538879	W	OE	OK	160.157	16.0395	-3.31979	-13.2942	5e-05	0.000508811	yes	protein_coding	arabinogalactan protein 2	Encodes arabinogalactan-protein (AGP2).	arabinogalactan protein 2 (AGP2); BEST Arabidopsis thaliana protein match is: arabinogalactan protein 3 (TAIR:AT4G40090.1); Has 40526 Blast hits to 18637 proteins in 1352 species: Archae - 307; Bacteria - 12509; Metazoa - 8294; Fungi - 3358; Plants - 6174; Viruses - 1616; Other Eukaryotes - 8268 (source: NCBI BLink).
AT1G33760	AT1G33760	1:12237877-12238598	W	OE	OK	3.74792	0.375685	-3.31849	-3.51696	0.00635	0.0308695	yes	protein_coding	Integrase-type DNA-binding superfamily protein	encodes a member of the DREB subfamily A-4 of ERF/AP2 transcription factor family. The protein contains one AP2 domain. There are 17 members in this subfamily including TINY.	Integrase-type DNA-binding superfamily protein; FUNCTIONS IN: DNA binding, sequence-specific DNA binding transcription factor activity; INVOLVED IN: regulation of transcription, DNA-dependent; LOCATED IN: nucleus; EXPRESSED IN: cotyledon, leaf whorl, cauline leaf, seed, leaf; EXPRESSED DURING: LP.06 six leaves visible, LP.04 four leaves visible, LP.10 ten leaves visible, LP.08 eight leaves visibl…
AT5G24600	AT5G24600	5:8421623-8423499	W	OE	OK	1.62651	0.164702	-3.30386	-2.07975	0.0076	0.0356282	yes	protein_coding	Protein of unknown function, DUF599		Protein of unknown function, DUF599; INVOLVED IN: biological_process unknown; EXPRESSED IN: 15 plant structures; EXPRESSED DURING: 6 growth stages; CONTAINS InterPro DOMAIN/s: Protein of unknown function DUF599 (InterPro:IPR006747); BEST Arabidopsis thaliana protein match is: Protein of unknown function, DUF599 (TAIR:AT3G18215.1).
AT1G65486	AT1G65486	1:24349522-24350306	W	OE	OK	36.5746	3.73494	-3.29169	-5.11627	5e-05	0.000508811	yes	protein_coding			unknown protein; FUNCTIONS IN: molecular_function unknown; INVOLVED IN: biological_process unknown; LOCATED IN: chloroplast; BEST Arabidopsis thaliana protein match is: unknown protein (TAIR:AT1G65490.1); Has 16 Blast hits to 16 proteins in 2 species: Archae - 0; Bacteria - 0; Metazoa - 0; Fungi - 0; Plants - 16; Viruses - 0; Other Eukaryotes - 0 (source: NCBI BLink).
AT2G38250	AT2G38250	2:16018356-16019500	W	OE	OK	8.47992	0.873307	-3.27949	-5.82373	5e-05	0.000508811	yes	protein_coding	Homeodomain-like superfamily protein		Homeodomain-like superfamily protein; FUNCTIONS IN: sequence-specific DNA binding transcription factor activity; INVOLVED IN: regulation of transcription; LOCATED IN: nucleolus; EXPRESSED IN: stamen; EXPRESSED DURING: 4 anthesis, petal differentiation and expansion stage; CONTAINS InterPro DOMAIN/s: SANT, DNA-binding (InterPro:IPR001005), MYB-like (InterPro:IPR017877); BEST Arabidopsis thaliana p…
AT1G05675	AT1G05675	1:1701115-1702749	W	OE	OK	2.02571	0.20947	-3.27361	-3.46611	0.00065	0.004832	yes	protein_coding	UDP-Glycosyltransferase superfamily protein		UDP-Glycosyltransferase superfamily protein; FUNCTIONS IN: transferase activity, transferring hexosyl groups; INVOLVED IN: metabolic process; CONTAINS InterPro DOMAIN/s: UDP-glucuronosyl/UDP-glucosyltransferase (InterPro:IPR002213); BEST Arabidopsis thaliana protein match is: Uridine diphosphate glycosyltransferase 74E2 (TAIR:AT1G05680.1).
AT4G19520	AT4G19520	4:10639268-10647079	W	OE	OK	2.31164	0.241137	-3.26099	-6.78956	5e-05	0.000508811	yes	protein_coding	disease resistance protein (TIR-NBS-LRR class) family		disease resistance protein (TIR-NBS-LRR class) family; FUNCTIONS IN: transmembrane receptor activity, ATP binding; INVOLVED IN: signal transduction, apoptosis, defense response, innate immune response; LOCATED IN: intrinsic to membrane; CONTAINS InterPro DOMAIN/s: NB-ARC (InterPro:IPR002182), Leucine-rich repeat (InterPro:IPR001611), Disease resistance protein (InterPro:IPR000767), Toll-Interleuk…
AT1G73080	ATPEPR1	1:27484512-27488201	W	OE	OK	39.422	4.12708	-3.25581	-10.654	5e-05	0.000508811	yes	protein_coding	PEP1 receptor 1	Encodes a leucine-rich repeat receptor kinase. Functions as a receptor for AtPep1 to amplify innate immunity response to pathogen attacks.	PEP1 receptor 1 (PEPR1); FUNCTIONS IN: protein binding, protein serine/threonine kinase activity, kinase activity, ATP binding; INVOLVED IN: response to jasmonic acid stimulus, protein amino acid phosphorylation, transmembrane receptor protein tyrosine kinase signaling pathway, response to wounding, innate immune response; LOCATED IN: plasma membrane; EXPRESSED IN: 24 plant structures; EXPRESSED …
AT1G70140	FH8	1:26412687-26415230	W	OE	OK	2.61074	0.276921	-3.23692	-5.38806	5e-05	0.000508811	yes	protein_coding	formin 8	Encodes a group I formin. Binds to F-actin barbed ends. Has severing actin filaments activity. Binds profilin. Involved in the initiation and tip growth of root hairs through regulation of actin cytoskeleton.	formin 8 (FH8); FUNCTIONS IN: actin binding, profilin binding, actin filament binding; INVOLVED IN: actin nucleation, cell tip growth; LOCATED IN: cell-cell junction, plasma membrane; EXPRESSED IN: 17 plant structures; EXPRESSED DURING: 7 growth stages; CONTAINS InterPro DOMAIN/s: Actin-binding FH2/DRF autoregulatory (InterPro:IPR003104), Actin-binding FH2 (InterPro:IPR015425); BEST Arabidopsis t…
AT1G62440	LRX2	1:23111817-23115293	W	OE	OK	16.9133	1.81344	-3.22135	-10.0863	5e-05	0.000508811	yes	protein_coding	leucine-rich repeat/extensin 2	encodes a paralog of LRX1 (LEUCINE-RICH REPEAT/EXTENSIN 1) which acts synergistically with LRX1 in root hair cell morphogenesis.	leucine-rich repeat/extensin 2 (LRX2); CONTAINS InterPro DOMAIN/s: Leucine-rich repeat-containing N-terminal domain, type 2 (InterPro:IPR013210), Leucine-rich repeat (InterPro:IPR001611); BEST Arabidopsis thaliana protein match is: leucine-rich repeat/extensin 1 (TAIR:AT1G12040.1); Has 394418 Blast hits to 112735 proteins in 3055 species: Archae - 811; Bacteria - 65245; Metazoa - 131456; Fungi - …
AT5G58120	AT5G58120	5:23517491-23523797	W	OE	OK	2.66292	0.286352	-3.21715	-2.83982	0.00155	0.0098507	yes	protein_coding	Disease resistance protein (TIR-NBS-LRR class) family		Disease resistance protein (TIR-NBS-LRR class) family; FUNCTIONS IN: transmembrane receptor activity, nucleoside-triphosphatase activity, nucleotide binding, ATP binding; INVOLVED IN: signal transduction, apoptosis, defense response, innate immune response; LOCATED IN: intrinsic to membrane; EXPRESSED IN: 16 plant structures; EXPRESSED DURING: 9 growth stages; CONTAINS InterPro DOMAIN/s: ATPase, …
AT5G53750	AT5G53750	5:21817365-21818843	W	OE	OK	19.4196	2.09087	-3.21534	-8.799	5e-05	0.000508811	yes	protein_coding	CBS domain-containing protein		CBS domain-containing protein; CONTAINS InterPro DOMAIN/s: Cystathionine beta-synthase, core (InterPro:IPR000644); BEST Arabidopsis thaliana protein match is: Cystathionine beta-synthase (CBS) family protein (TAIR:AT4G27460.1); Has 152 Blast hits to 152 proteins in 18 species: Archae - 0; Bacteria - 0; Metazoa - 1; Fungi - 0; Plants - 150; Viruses - 0; Other Eukaryotes - 1 (source: NCBI BLink).
AT1G14480	AT1G14480	1:4956256-4958076	W	OE	OK	8.04574	0.874838	-3.20114	-6.19371	5e-05	0.000508811	yes	protein_coding	Ankyrin repeat family protein		Ankyrin repeat family protein; INVOLVED IN: biological_process unknown; LOCATED IN: cellular_component unknown; EXPRESSED IN: 23 plant structures; EXPRESSED DURING: 14 growth stages; CONTAINS InterPro DOMAIN/s: Ankyrin repeat-containing domain (InterPro:IPR020683), Ankyrin repeat (InterPro:IPR002110); BEST Arabidopsis thaliana protein match is: Ankyrin repeat family protein (TAIR:AT1G14500.1).
AT5G66210	CPK28	5:26456284-26459631	W	OE	OK	52.0974	5.72378	-3.18617	-9.63511	5e-05	0.000508811	yes	protein_coding	calcium-dependent protein kinase 28	member of Calcium Dependent Protein Kinase	calcium-dependent protein kinase 28 (CPK28); FUNCTIONS IN: protein serine/threonine kinase activity, calmodulin-dependent protein kinase activity, protein kinase activity, calcium ion binding, ATP binding; INVOLVED IN: protein amino acid phosphorylation; LOCATED IN: plasma membrane; EXPRESSED IN: 23 plant structures; EXPRESSED DURING: 13 growth stages; CONTAINS InterPro DOMAIN/s: Protein kinase, …
AT1G62320	AT1G62320	1:23041667-23044855	W	OE	OK	1.7418	0.192019	-3.18126	-4.70561	5e-05	0.000508811	yes	protein_coding	ERD (early-responsive to dehydration stress) family protein		ERD (early-responsive to dehydration stress) family protein; FUNCTIONS IN: molecular_function unknown; INVOLVED IN: biological_process unknown; LOCATED IN: endomembrane system, membrane; EXPRESSED IN: pollen tube; CONTAINS InterPro DOMAIN/s: Protein of unknown function DUF221 (InterPro:IPR003864); BEST Arabidopsis thaliana protein match is: ERD (early-responsive to dehydration stress) family prot…
AT4G24110	AT4G24110	4:12519931-12520813	W	OE	OK	8.91118	0.986599	-3.17508	-5.83577	5e-05	0.000508811	yes	protein_coding			unknown protein; Has 76 Blast hits to 76 proteins in 13 species: Archae - 0; Bacteria - 0; Metazoa - 1; Fungi - 0; Plants - 75; Viruses - 0; Other Eukaryotes - 0 (source: NCBI BLink).
AT1G14780	AT1G14780	1:5090989-5098032	W	OE	OK	14.7389	1.64346	-3.16482	-4.57129	5e-05	0.000508811	yes	protein_coding	MAC/Perforin domain-containing protein		MAC/Perforin domain-containing protein; CONTAINS InterPro DOMAIN/s: Membrane attack complex component/perforin (MACPF) domain (InterPro:IPR020864); BEST Arabidopsis thaliana protein match is: MAC/Perforin domain-containing protein (TAIR:AT4G24290.2); Has 221 Blast hits to 220 proteins in 25 species: Archae - 0; Bacteria - 0; Metazoa - 19; Fungi - 0; Plants - 202; Viruses - 0; Other Eukaryotes - 0…
AT5G01100	AT5G01100	5:34595-37948	W	OE	OK	19.7797	2.21044	-3.16162	-9.21043	5e-05	0.000508811	yes	protein_coding	O-fucosyltransferase family protein		O-fucosyltransferase family protein; CONTAINS InterPro DOMAIN/s: GDP-fucose protein O-fucosyltransferase (InterPro:IPR019378); BEST Arabidopsis thaliana protein match is: O-fucosyltransferase family protein (TAIR:AT3G54100.1); Has 1807 Blast hits to 1807 proteins in 277 species: Archae - 0; Bacteria - 0; Metazoa - 736; Fungi - 347; Plants - 385; Viruses - 0; Other Eukaryotes - 339 (source: NCBI B…
AT3G25780	AOC3	3:9409289-9410567	W	OE	OK	96.479	10.8773	-3.14889	-11.1697	5e-05	0.000508811	yes	protein_coding	allene oxide cyclase 3	Encodes allene oxide cyclase, one of the enzymes involved in jasmonic acid biosynthesis. One of four genes in Arabidopsis that encode this enzyme. mRNA expression is upregulated in senescing leaves. Note: Nomenclature for Arabidopsis allene oxide cyclase 3 (AOC3, AT3G25780) gene is based on Stenzel et al. 2003 Plant Molecular Biology 51:895-911. AOC3 (AT3G25780) is also referred to as AOC2 in He …	allene oxide cyclase 3 (AOC3); FUNCTIONS IN: allene-oxide cyclase activity; INVOLVED IN: response to salt stress, response to fungus, jasmonic acid biosynthetic process; LOCATED IN: plasma membrane, membrane; EXPRESSED IN: 20 plant structures; EXPRESSED DURING: 14 growth stages; CONTAINS InterPro DOMAIN/s: Allene oxide cyclase (InterPro:IPR009410); BEST Arabidopsis thaliana protein match is: alle…
AT4G18010	IP5PII	4:9991011-9994420	W	OE	OK	8.32722	0.941148	-3.14534	-6.79536	5e-05	0.000508811	yes	protein_coding	myo-inositol polyphosphate 5-phosphatase 2	Encodes an inositol polyphosphate 5-phosphatase that appears to have Type I activity. It can dephosphorylate IP3(inositol(1,4,5)P3) and IP4 (inositol(1,3,4,5)P4), but it does not appear to be active against phosphatidylinositol 4,5 bisphosphate. Overexpression of this gene renders plants insensitive to ABA in germination and growth assays.	INOSITOL(1,4,5)P3 5-PHOSPHATASE II (IP5PII); CONTAINS InterPro DOMAIN/s: Inositol polyphosphate related phosphatase (InterPro:IPR000300), Endonuclease/exonuclease/phosphatase (InterPro:IPR005135); BEST Arabidopsis thaliana protein match is: DNAse I-like superfamily protein (TAIR:AT1G71710.2); Has 2627 Blast hits to 2054 proteins in 224 species: Archae - 0; Bacteria - 0; Metazoa - 957; Fungi - 640…
AT5G41550	AT5G41550	5:16617231-16620785	W	OE	OK	1.05243	0.118989	-3.14482	-3.76474	0.00015	0.0013823	yes	protein_coding	Disease resistance protein (TIR-NBS-LRR class) family		Disease resistance protein (TIR-NBS-LRR class) family; FUNCTIONS IN: transmembrane receptor activity, nucleoside-triphosphatase activity, nucleotide binding, ATP binding; INVOLVED IN: signal transduction, defense response, apoptosis, innate immune response; LOCATED IN: intrinsic to membrane; EXPRESSED IN: root; CONTAINS InterPro DOMAIN/s: ATPase, AAA+ type, core (InterPro:IPR003593), NB-ARC (Inte…
AT2G35290	AT2G35290	2:14861411-14862029	W	OE	OK	110.088	12.6275	-3.12401	-11.9108	5e-05	0.000508811	yes	protein_coding			unknown protein; Has 39 Blast hits to 39 proteins in 10 species: Archae - 0; Bacteria - 0; Metazoa - 0; Fungi - 0; Plants - 39; Viruses - 0; Other Eukaryotes - 0 (source: NCBI BLink).
AT1G76650	CML38	1:28766749-28768138	W	OE	OK	16.9629	1.94848	-3.12196	-5.35058	5e-05	0.000508811	yes	protein_coding	calmodulin-like 38		calmodulin-like 38 (CML38); CONTAINS InterPro DOMAIN/s: EF-Hand 1, calcium-binding site (InterPro:IPR018247), EF-HAND 2 (InterPro:IPR018249), EF-hand-like domain (InterPro:IPR011992), Calcium-binding EF-hand (InterPro:IPR002048); BEST Arabidopsis thaliana protein match is: Calcium-binding EF-hand family protein (TAIR:AT1G76640.1).
AT1G51620	AT1G51620	1:19140129-19141787	W	OE	OK	2.35244	0.270967	-3.11797	-3.227	0.0001	0.000966918	yes	protein_coding	Protein kinase superfamily protein		Protein kinase superfamily protein; FUNCTIONS IN: protein serine/threonine kinase activity, protein kinase activity, kinase activity, ATP binding; INVOLVED IN: protein amino acid phosphorylation; LOCATED IN: cellular_component unknown; EXPRESSED IN: 7 plant structures; EXPRESSED DURING: LP.06 six leaves visible, 4 anthesis, LP.10 ten leaves visible, LP.08 eight leaves visible, LP.12 twelve leaves…
AT2G46400	WRKY46	2:19043413-19044826	W	OE	OK	4.22692	0.490634	-3.10689	-5.16994	5e-05	0.000508811	yes	protein_coding	WRKY DNA-binding protein 46	member of WRKY Transcription Factor; Group III	WRKY DNA-binding protein 46 (WRKY46); CONTAINS InterPro DOMAIN/s: DNA-binding WRKY (InterPro:IPR003657); BEST Arabidopsis thaliana protein match is: WRKY family transcription factor (TAIR:AT4G23810.1); Has 3385 Blast hits to 2951 proteins in 185 species: Archae - 0; Bacteria - 0; Metazoa - 0; Fungi - 0; Plants - 3370; Viruses - 0; Other Eukaryotes - 15 (source: NCBI BLink).
AT4G25470	FTQ4	4:13015276-13016220	W	OE	OK	3.23188	0.375343	-3.10609	-3.76426	0.0007	0.00512382	yes	protein_coding	C-repeat/DRE binding factor 2	Encodes a member of the DREB subfamily A-1 of ERF/AP2 transcription factor family (CBF2). The protein contains one AP2 domain. There are six members in this subfamily, including CBF1, CBF2, and CBF3. This gene is involved in response to low temperature, abscisic acid, and circadian rhythm. Overexpressing this gene leads to increased freeze tolerance and induces the expression level of 85 cold-ind…	C-repeat/DRE binding factor 2 (CBF2); CONTAINS InterPro DOMAIN/s: DNA-binding, integrase-type (InterPro:IPR016177), Pathogenesis-related transcriptional factor/ERF, DNA-binding (InterPro:IPR001471); BEST Arabidopsis thaliana protein match is: C-repeat/DRE binding factor 1 (TAIR:AT4G25490.1); Has 30201 Blast hits to 17322 proteins in 780 species: Archae - 12; Bacteria - 1396; Metazoa - 17338; Fung…
AT3G14440	NCED3	3:4831287-4833599	W	OE	OK	9.29873	1.08082	-3.10491	-7.51004	5e-05	0.000508811	yes	protein_coding	nine-cis-epoxycarotenoid dioxygenase 3	Encodes 9-<i>cis</i>-epoxycarotenoid dioxygenase, a key enzyme in the biosynthesis of abscisic acid. Regulated in response to drought and salinity. Expressed in roots, flowers and seeds. Localized to the chloroplast stroma and thylakoid membrane.	nine-cis-epoxycarotenoid dioxygenase 3 (NCED3); CONTAINS InterPro DOMAIN/s: Carotenoid oxygenase (InterPro:IPR004294); BEST Arabidopsis thaliana protein match is: nine-cis-epoxycarotenoid dioxygenase 9 (TAIR:AT1G78390.1); Has 2945 Blast hits to 2901 proteins in 493 species: Archae - 16; Bacteria - 796; Metazoa - 281; Fungi - 204; Plants - 893; Viruses - 0; Other Eukaryotes - 755 (source: NCBI BLi…
AT1G61120	GES	1:22523636-22528811	W	OE	OK	1.55967	0.181329	-3.10455	-4.86292	5e-05	0.000508811	yes	protein_coding	terpene synthase 04	Encodes a geranyllinalool synthase that produces a precursor to TMTT, a volatile plant defense C16-homoterpene. GES transcript levels rise in response to alamethicin, a fungal peptide mixture that damages membranes. This transcriptional response is blocked in JA biosynthetic and JA signaling mutants, but GES transcript levels still rise in response to alamethicin in mutants with salicylic acid an…	terpene synthase 04 (TPS04); CONTAINS InterPro DOMAIN/s: Terpene synthase, metal-binding domain (InterPro:IPR005630), Terpenoid synthase (InterPro:IPR008949), Terpenoid cylases/protein prenyltransferase alpha-alpha toroid (InterPro:IPR008930), Terpene synthase-like (InterPro:IPR001906); BEST Arabidopsis thaliana protein match is: Terpenoid cyclases/Protein prenyltransferases superfamily protein (…
AT2G20142	AT2G20142	2:8695373-8696643	W	OE	OK	2.8862	0.339866	-3.08613	-3.72241	0.00085	0.00603902	yes	protein_coding	Toll-Interleukin-Resistance (TIR) domain family protein		Toll-Interleukin-Resistance (TIR) domain family protein; FUNCTIONS IN: transmembrane receptor activity; INVOLVED IN: signal transduction, innate immune response; LOCATED IN: intrinsic to membrane; EXPRESSED IN: 13 plant structures; EXPRESSED DURING: 9 growth stages; CONTAINS InterPro DOMAIN/s: Toll-Interleukin receptor (InterPro:IPR000157); BEST Arabidopsis thaliana protein match is: Disease resi…
AT5G54710	AT5G54710	5:22227573-22230500	W	OE	OK	46.1348	5.43719	-3.08492	-9.73003	5e-05	0.000508811	yes	protein_coding	Ankyrin repeat family protein		Ankyrin repeat family protein; INVOLVED IN: biological_process unknown; LOCATED IN: endomembrane system; CONTAINS InterPro DOMAIN/s: Ankyrin repeat-containing domain (InterPro:IPR020683), Ankyrin repeat (InterPro:IPR002110); BEST Arabidopsis thaliana protein match is: Ankyrin repeat family protein (TAIR:AT1G34050.1); Has 20807 Blast hits to 11728 proteins in 551 species: Archae - 16; Bacteria - 1…
AT1G16130	WAKL2	1:5525490-5528212	W	OE	OK	1.49979	0.178857	-3.06788	-4.03504	5e-05	0.000508811	yes	protein_coding	wall associated kinase-like 2	wall-associated kinase like	wall associated kinase-like 2 (WAKL2); FUNCTIONS IN: kinase activity; INVOLVED IN: protein amino acid phosphorylation; LOCATED IN: integral to membrane; EXPRESSED IN: stem, cotyledon, leaf whorl, leaf; EXPRESSED DURING: LP.06 six leaves visible, LP.04 four leaves visible, LP.10 ten leaves visible, LP.08 eight leaves visible, LP.12 twelve leaves visible; CONTAINS InterPro DOMAIN/s: Wall-associated…
AT3G14590	NTMC2TYPE6.2	3:4904269-4907993	W	OE	OK	2.85331	0.340828	-3.06552	-4.58301	5e-05	0.000508811	yes	protein_coding	Calcium-dependent lipid-binding (CaLB domain) family protein		NTMC2T6.2; CONTAINS InterPro DOMAIN/s: C2 membrane targeting protein (InterPro:IPR018029), C2 calcium/lipid-binding domain, CaLB (InterPro:IPR008973), C2 calcium-dependent membrane targeting (InterPro:IPR000008); BEST Arabidopsis thaliana protein match is: Calcium-dependent lipid-binding (CaLB domain) family protein (TAIR:AT1G53590.1).
AT5G02230	AT5G02230	5:448104-450654	W	OE	OK	131.767	16.1536	-3.02806	-9.29655	5e-05	0.000508811	yes	protein_coding	Haloacid dehalogenase-like hydrolase (HAD) superfamily protein		Haloacid dehalogenase-like hydrolase (HAD) superfamily protein; FUNCTIONS IN: hydrolase activity, catalytic activity; INVOLVED IN: metabolic process; LOCATED IN: cellular_component unknown; EXPRESSED IN: 24 plant structures; EXPRESSED DURING: 15 growth stages; CONTAINS InterPro DOMAIN/s: Haloacid dehalogenase-like hydrolase (InterPro:IPR005834), Pyrimidine 5-nucleotidase (InterPro:IPR010237), HAD…
AT1G56660	AT1G56660	1:21237887-21240558	W	OE	OK	21.7368	2.66602	-3.02738	-7.47125	5e-05	0.000508811	yes	protein_coding			unknown protein; Has 665200 Blast hits to 205811 proteins in 4684 species: Archae - 3320; Bacteria - 107592; Metazoa - 249086; Fungi - 76753; Plants - 38542; Viruses - 3008; Other Eukaryotes - 186899 (source: NCBI BLink).
AT5G11650	AT5G11650	5:3744979-3747125	W	OE	OK	53.7322	6.62786	-3.01917	-10.1889	5e-05	0.000508811	yes	protein_coding	alpha/beta-Hydrolases superfamily protein		alpha/beta-Hydrolases superfamily protein; FUNCTIONS IN: hydrolase activity; LOCATED IN: chloroplast; EXPRESSED IN: 24 plant structures; EXPRESSED DURING: 15 growth stages; BEST Arabidopsis thaliana protein match is: alpha/beta-Hydrolases superfamily protein (TAIR:AT1G73480.1); Has 1807 Blast hits to 1807 proteins in 277 species: Archae - 0; Bacteria - 0; Metazoa - 736; Fungi - 347; Plants - 385;…
AT1G57990	ATPUP18	1:21441504-21442920	W	OE	OK	10.382	1.28511	-3.01412	-7.47758	5e-05	0.000508811	yes	protein_coding	purine permease 18	Member of a family of proteins related to PUP1, a purine transporter. May be involved in the transport of purine and purine derivatives such as cytokinins, across the plasma membrane.	purine permease 18 (PUP18); FUNCTIONS IN: purine transmembrane transporter activity; INVOLVED IN: purine transport; LOCATED IN: plasma membrane, membrane; EXPRESSED IN: cultured cell; CONTAINS InterPro DOMAIN/s: Protein of unknown function DUF250 (InterPro:IPR004853); BEST Arabidopsis thaliana protein match is: purine permease 17 (TAIR:AT1G57943.2); Has 332 Blast hits to 324 proteins in 16 specie…
AT5G41740	AT5G41740	5:16688625-16693119	W	OE	OK	1.04663	0.1311	-2.99701	-3.87286	5e-05	0.000508811	yes	protein_coding	Disease resistance protein (TIR-NBS-LRR class) family		Disease resistance protein (TIR-NBS-LRR class) family; FUNCTIONS IN: transmembrane receptor activity, nucleoside-triphosphatase activity, nucleotide binding, ATP binding; INVOLVED IN: signal transduction, defense response, apoptosis, innate immune response; LOCATED IN: intrinsic to membrane, chloroplast; CONTAINS InterPro DOMAIN/s: ATPase, AAA+ type, core (InterPro:IPR003593), NB-ARC (InterPro:IP…
AT3G44860	FAMT	3:16379632-16381070	W	OE	OK	7.18853	0.901667	-2.99503	-6.38414	5e-05	0.000508811	yes	protein_coding	farnesoic acid carboxyl-O-methyltransferase	Encodes a farnesoic acid carboxyl-O-methyltransferase.	farnesoic acid carboxyl-O-methyltransferase (FAMT); FUNCTIONS IN: S-adenosylmethionine-dependent methyltransferase activity, farnesoic acid O-methyltransferase activity; INVOLVED IN: biological_process unknown; LOCATED IN: cellular_component unknown; EXPRESSED IN: leaf; EXPRESSED DURING: seedling growth; CONTAINS InterPro DOMAIN/s: SAM dependent carboxyl methyltransferase (InterPro:IPR005299); BE…
AT5G55050	AT5G55050	5:22337700-22340100	W	OE	OK	16.378	2.05677	-2.99331	-7.17335	5e-05	0.000508811	yes	protein_coding	GDSL-like Lipase/Acylhydrolase superfamily protein		GDSL-like Lipase/Acylhydrolase superfamily protein; FUNCTIONS IN: hydrolase activity, acting on ester bonds, lipase activity, carboxylesterase activity; INVOLVED IN: lipid metabolic process; LOCATED IN: endomembrane system; EXPRESSED IN: 17 plant structures; EXPRESSED DURING: 10 growth stages; CONTAINS InterPro DOMAIN/s: Lipase, GDSL, active site (InterPro:IPR008265), Lipase, GDSL (InterPro:IPR00…
AT1G09070	(AT)SRC2	1:2927702-2928968	W	OE	OK	1106.31	139.67	-2.98565	-9.60229	5e-05	0.000508811	yes	protein_coding	soybean gene regulated by cold-2	SRC2 specifically binds the peptide PIEPPPHH, and moves from ER to a vacuole fraction where it gets internalized. Involved in Protein Storage Vacuole targeting.	soybean gene regulated by cold-2 (SRC2); CONTAINS InterPro DOMAIN/s: C2 calcium/lipid-binding domain, CaLB (InterPro:IPR008973), C2 calcium-dependent membrane targeting (InterPro:IPR000008); BEST Arabidopsis thaliana protein match is: Calcium-dependent lipid-binding (CaLB domain) family protein (TAIR:AT3G16510.1); Has 25146 Blast hits to 15856 proteins in 1076 species: Archae - 6; Bacteria - 3010…
AT2G34930	AT2G34930	2:14737065-14739904	W	OE	OK	92.3798	11.6682	-2.98499	-10.8368	5e-05	0.000508811	yes	protein_coding	disease resistance family protein / LRR family protein		disease resistance family protein / LRR family protein; INVOLVED IN: signal transduction, defense response to fungus, defense response; LOCATED IN: cell wall; EXPRESSED IN: 10 plant structures; EXPRESSED DURING: 7 growth stages; CONTAINS InterPro DOMAIN/s: Leucine-rich repeat-containing N-terminal domain, type 2 (InterPro:IPR013210), Leucine-rich repeat (InterPro:IPR001611); BEST Arabidopsis thal…
AT1G72520	LOX4	1:27308514-27312754	W	OE	OK	101.816	12.8621	-2.98477	-9.25207	5e-05	0.000508811	yes	protein_coding	PLAT/LH2 domain-containing lipoxygenase family protein		PLAT/LH2 domain-containing lipoxygenase family protein; FUNCTIONS IN: oxidoreductase activity, acting on single donors with incorporation of molecular oxygen, incorporation of two atoms of oxygen, lipoxygenase activity, iron ion binding, metal ion binding; INVOLVED IN: growth, jasmonic acid biosynthetic process, response to wounding, defense response; LOCATED IN: chloroplast; EXPRESSED IN: 17 pla…
AT1G53625	AT1G53625	1:20014409-20014923	W	OE	OK	4.44509	0.563143	-2.98064	-3.37018	0.0106	0.045937	yes	protein_coding			unknown protein; Has 29996 Blast hits to 6987 proteins in 655 species: Archae - 23; Bacteria - 6686; Metazoa - 10521; Fungi - 1178; Plants - 7439; Viruses - 681; Other Eukaryotes - 3468 (source: NCBI BLink).
AT1G28480	GRX480	1:10013473-10014073	W	OE	OK	25.834	3.28185	-2.97669	-7.77819	5e-05	0.000508811	yes	protein_coding	Thioredoxin superfamily protein	Encodes GRX480, a member of the glutaredoxin family that regulates protein redox state. GRX480 interacts with TGA factors and suppresses JA-responsive PDF1.2 transcription. GRX480 transcription is SA-inducible and requires NPR1. Maybe involved in SA/JA cross-talk.	GRX480; FUNCTIONS IN: electron carrier activity, protein disulfide oxidoreductase activity; INVOLVED IN: salicylic acid mediated signaling pathway, jasmonic acid mediated signaling pathway, response to salicylic acid stimulus; LOCATED IN: cellular_component unknown; EXPRESSED IN: 21 plant structures; EXPRESSED DURING: 13 growth stages; CONTAINS InterPro DOMAIN/s: Glutaredoxin-like, plant II (Inte…
AT4G01250	WRKY22	4:522603-524216	W	OE	OK	11.8697	1.51728	-2.96772	-7.22896	5e-05	0.000508811	yes	protein_coding	WRKY family transcription factor	member of WRKY Transcription Factor; Group II-e	WRKY22; CONTAINS InterPro DOMAIN/s: DNA-binding WRKY (InterPro:IPR003657); BEST Arabidopsis thaliana protein match is: WRKY family transcription factor (TAIR:AT4G23550.1); Has 3274 Blast hits to 2836 proteins in 187 species: Archae - 0; Bacteria - 0; Metazoa - 0; Fungi - 3; Plants - 3256; Viruses - 0; Other Eukaryotes - 15 (source: NCBI BLink).
AT5G28630	AT5G28630	5:10636630-10637249	W	OE	OK	7.32943	0.942867	-2.95858	-4.73824	5e-05	0.000508811	yes	protein_coding	glycine-rich protein		glycine-rich protein; BEST Arabidopsis thaliana protein match is: unknown protein (TAIR:AT5G28610.1); Has 3156 Blast hits to 2062 proteins in 232 species: Archae - 6; Bacteria - 50; Metazoa - 1681; Fungi - 287; Plants - 258; Viruses - 160; Other Eukaryotes - 714 (source: NCBI BLink).
AT4G29740	CKX4	4:14566264-14569332	W	OE	OK	1.88056	0.242723	-2.95378	-3.05821	5e-05	0.000508811	yes	protein_coding	cytokinin oxidase 4	It encodes a protein whose sequence is similar to cytokinin oxidase/dehydrogenase, which catalyzes the degradation of cytokinins.	cytokinin oxidase 4 (CKX4); FUNCTIONS IN: primary amine oxidase activity, cytokinin dehydrogenase activity; INVOLVED IN: cytokinin catabolic process; LOCATED IN: endomembrane system; EXPRESSED IN: 15 plant structures; EXPRESSED DURING: 9 growth stages; CONTAINS InterPro DOMAIN/s: Cytokinin dehydrogenase 1, FAD/cytokinin binding domain (InterPro:IPR015345), FAD-binding, type 2 (InterPro:IPR016166)…
AT2G42360	AT2G42360	2:17640797-17645835	W	OE	OK	4.13524	0.534478	-2.95177	-4.21981	0.0002	0.00178111	yes	protein_coding	RING/U-box superfamily protein		RING/U-box superfamily protein; CONTAINS InterPro DOMAIN/s: Zinc finger, RING-type (InterPro:IPR001841), Zinc finger, C3HC4 RING-type (InterPro:IPR018957); BEST Arabidopsis thaliana protein match is: RING/U-box superfamily protein (TAIR:AT2G42350.1); Has 8862 Blast hits to 8837 proteins in 292 species: Archae - 0; Bacteria - 0; Metazoa - 2202; Fungi - 673; Plants - 4781; Viruses - 60; Other Eukar…
AT1G78390	ATNCED9	1:29490894-29492875	W	OE	OK	1.82917	0.239466	-2.9333	-3.93095	0.0001	0.000966918	yes	protein_coding	nine-cis-epoxycarotenoid dioxygenase 9	Encodes 9-cis-epoxycarotenoid dioxygenase, a key enzyme in the biosynthesis of abscisic acid. The expression of this gene increases during the first 6h of imbibition.	nine-cis-epoxycarotenoid dioxygenase 9 (NCED9); CONTAINS InterPro DOMAIN/s: Carotenoid oxygenase (InterPro:IPR004294); BEST Arabidopsis thaliana protein match is: nine-cis-epoxycarotenoid dioxygenase 3 (TAIR:AT3G14440.1); Has 2892 Blast hits to 2853 proteins in 497 species: Archae - 16; Bacteria - 810; Metazoa - 240; Fungi - 201; Plants - 889; Viruses - 0; Other Eukaryotes - 736 (source: NCBI BLi…
AT3G04010	AT3G04010	3:1036840-1039482	W	OE	OK	7.56584	0.991852	-2.9313	-6.79756	5e-05	0.000508811	yes	protein_coding	O-Glycosyl hydrolases family 17 protein		O-Glycosyl hydrolases family 17 protein; FUNCTIONS IN: cation binding, hydrolase activity, hydrolyzing O-glycosyl compounds, catalytic activity; INVOLVED IN: carbohydrate metabolic process; LOCATED IN: anchored to membrane; EXPRESSED IN: 11 plant structures; EXPRESSED DURING: L mature pollen stage, LP.06 six leaves visible, M germinated pollen stage, LP.04 four leaves visible, 4 anthesis; CONTAIN…
AT1G61340	AT1G61340	1:22628264-22630009	W	OE	OK	14.2637	1.88654	-2.91854	-5.89622	5e-05	0.000508811	yes	protein_coding	F-box family protein		F-box family protein; FUNCTIONS IN: molecular_function unknown; INVOLVED IN: biological_process unknown; EXPRESSED IN: 16 plant structures; EXPRESSED DURING: 10 growth stages; BEST Arabidopsis thaliana protein match is: F-box family protein (TAIR:AT4G21510.1).
AT2G38240	AT2G38240	2:16012534-16014753	W	OE	OK	338.582	44.8695	-2.9157	-10.1579	5e-05	0.000508811	yes	protein_coding	2-oxoglutarate (2OG) and Fe(II)-dependent oxygenase superfamily protein		2-oxoglutarate (2OG) and Fe(II)-dependent oxygenase superfamily protein; FUNCTIONS IN: oxidoreductase activity; INVOLVED IN: response to salt stress; EXPRESSED IN: 11 plant structures; EXPRESSED DURING: 6 growth stages; CONTAINS InterPro DOMAIN/s: Oxoglutarate/iron-dependent oxygenase (InterPro:IPR005123); BEST Arabidopsis thaliana protein match is: 2-oxoglutarate (2OG) and Fe(II)-dependent oxyge…
AT3G03280	AT3G03280	3:765458-766387	W	OE	OK	3.44266	0.457063	-2.91306	-4.55438	0.0008	0.00573998	yes	protein_coding			unknown protein; FUNCTIONS IN: molecular_function unknown; INVOLVED IN: N-terminal protein myristoylation; LOCATED IN: cellular_component unknown; BEST Arabidopsis thaliana protein match is: unknown protein (TAIR:AT5G17350.1); Has 137 Blast hits to 137 proteins in 11 species: Archae - 0; Bacteria - 0; Metazoa - 0; Fungi - 0; Plants - 137; Viruses - 0; Other Eukaryotes - 0 (source: NCBI BLink).
AT1G27770	PEA1	1:9671637-9676157	W	OE	OK	76.3231	10.2219	-2.90046	-9.30388	5e-05	0.000508811	yes	protein_coding	autoinhibited Ca2+-ATPase 1	Encodes a chloroplast envelope Ca2+-ATPase with an N-terminal autoinhibitor.	autoinhibited Ca2+-ATPase 1 (ACA1); FUNCTIONS IN: calcium channel activity, calcium-transporting ATPase activity, calmodulin binding; INVOLVED IN: cation transport, calcium ion transport, ATP biosynthetic process; LOCATED IN: endoplasmic reticulum, plasma membrane, chloroplast inner membrane; EXPRESSED IN: 24 plant structures; EXPRESSED DURING: 13 growth stages; CONTAINS InterPro DOMAIN/s: ATPase…
AT5G04020	AT5G04020	5:1081610-1086546	W	OE	OK	2.18181	0.293084	-2.89614	-5.6368	5e-05	0.000508811	yes	protein_coding	calmodulin binding		calmodulin binding; FUNCTIONS IN: calmodulin binding; INVOLVED IN: biological_process unknown; LOCATED IN: plasma membrane; EXPRESSED IN: 22 plant structures; EXPRESSED DURING: 13 growth stages; CONTAINS InterPro DOMAIN/s: Calmodulin-binding protein, plant (InterPro:IPR012417); BEST Arabidopsis thaliana protein match is: Plant calmodulin-binding protein-related (TAIR:AT2G38800.1); Has 1807 Blast …
AT5G62570	AT5G62570	5:25114319-25117295	W	OE	OK	15.3228	2.07914	-2.88161	-7.33882	5e-05	0.000508811	yes	protein_coding	Calmodulin binding protein-like		Calmodulin binding protein-like; FUNCTIONS IN: calmodulin binding; INVOLVED IN: biological_process unknown; LOCATED IN: cellular_component unknown; EXPRESSED IN: 22 plant structures; EXPRESSED DURING: 13 growth stages; CONTAINS InterPro DOMAIN/s: Calmodulin binding protein-like (InterPro:IPR012416); BEST Arabidopsis thaliana protein match is: Calmodulin-binding protein (TAIR:AT4G25800.2).
AT5G19240	AT5G19240	5:6470128-6471062	W	OE	OK	108.377	14.7173	-2.88048	-11.4612	5e-05	0.000508811	yes	protein_coding	Glycoprotein membrane precursor GPI-anchored		Glycoprotein membrane precursor GPI-anchored; FUNCTIONS IN: molecular_function unknown; INVOLVED IN: biological_process unknown; LOCATED IN: endomembrane system; EXPRESSED IN: 24 plant structures; EXPRESSED DURING: 14 growth stages; BEST Arabidopsis thaliana protein match is: Glycoprotein membrane precursor GPI-anchored (TAIR:AT5G19230.1); Has 1807 Blast hits to 1807 proteins in 277 species: Arch…
AT4G35480	RHA3B	4:16852073-16852947	W	OE	OK	233.507	31.7248	-2.87978	-11.3701	5e-05	0.000508811	yes	protein_coding	RING-H2 finger A3B	Encodes a putative RING-H2 finger protein RHA3b.	RING-H2 finger A3B (RHA3B); FUNCTIONS IN: zinc ion binding; INVOLVED IN: response to chitin; EXPRESSED IN: 20 plant structures; EXPRESSED DURING: 13 growth stages; CONTAINS InterPro DOMAIN/s: Zinc finger, RING-type (InterPro:IPR001841), Zinc finger, C3HC4 RING-type (InterPro:IPR018957); BEST Arabidopsis thaliana protein match is: RING-H2 finger A3A (TAIR:AT2G17450.1); Has 1807 Blast hits to 1807 …
AT3G10815	AT3G10815	3:3384806-3386327	W	OE	OK	3.68641	0.502287	-2.87563	-4.14237	0.0012	0.00798517	yes	protein_coding	RING/U-box superfamily protein		RING/U-box superfamily protein; FUNCTIONS IN: zinc ion binding; INVOLVED IN: biological_process unknown; LOCATED IN: cellular_component unknown; CONTAINS InterPro DOMAIN/s: Zinc finger, RING-type (InterPro:IPR001841), Zinc finger, C3HC4 RING-type (InterPro:IPR018957); BEST Arabidopsis thaliana protein match is: RING-H2 finger C1A (TAIR:AT2G40830.3); Has 35333 Blast hits to 34131 proteins in 2444 …
AT4G20830	AT4G20830	4:11155452-11157806	W	OE	OK	604.238	83.4493	-2.85615	-8.27131	5e-05	0.000508811	yes	protein_coding	FAD-binding Berberine family protein		FAD-binding Berberine family protein; FUNCTIONS IN: electron carrier activity, oxidoreductase activity, FAD binding, catalytic activity; INVOLVED IN: response to oxidative stress; LOCATED IN: apoplast, plasma membrane, plant-type cell wall; EXPRESSED IN: 26 plant structures; EXPRESSED DURING: 14 growth stages; CONTAINS InterPro DOMAIN/s: FAD-binding, type 2 (InterPro:IPR016166), Berberine/berberi…
AT4G29780	AT4G29780	4:14579703-14581700	W	OE	OK	42.3072	5.86954	-2.84958	-8.64735	5e-05	0.000508811	yes	protein_coding			unknown protein; BEST Arabidopsis thaliana protein match is: unknown protein (TAIR:AT5G12010.1); Has 945 Blast hits to 944 proteins in 87 species: Archae - 0; Bacteria - 0; Metazoa - 519; Fungi - 43; Plants - 365; Viruses - 0; Other Eukaryotes - 18 (source: NCBI BLink).
AT5G52050	AT5G52050	5:21138861-21140643	W	OE	OK	8.31336	1.15686	-2.84521	-7.06285	5e-05	0.000508811	yes	protein_coding	MATE efflux family protein		MATE efflux family protein; FUNCTIONS IN: antiporter activity, drug transmembrane transporter activity; INVOLVED IN: drug transmembrane transport, transmembrane transport; LOCATED IN: membrane; EXPRESSED IN: 7 plant structures; EXPRESSED DURING: 7 growth stages; CONTAINS InterPro DOMAIN/s: Multi antimicrobial extrusion protein MatE (InterPro:IPR002528); BEST Arabidopsis thaliana protein match is:…
AT5G65300	AT5G65300	5:26095146-26095771	W	OE	OK	92.3705	12.9796	-2.83119	-10.5204	5e-05	0.000508811	yes	protein_coding			unknown protein; Has 30201 Blast hits to 17322 proteins in 780 species: Archae - 12; Bacteria - 1396; Metazoa - 17338; Fungi - 3422; Plants - 5037; Viruses - 0; Other Eukaryotes - 2996 (source: NCBI BLink).
AT3G46110	AT3G46110	3:16932111-16933726	W	OE	OK	11.3844	1.60178	-2.82931	-6.013	5e-05	0.000508811	yes	protein_coding	Domain of unknown function (DUF966)		LOCATED IN: plasma membrane; EXPRESSED IN: 19 plant structures; EXPRESSED DURING: 10 growth stages; CONTAINS InterPro DOMAIN/s: Uncharacterised conserved protein UCP031043 (InterPro:IPR021182), Protein of unknown function DUF966 (InterPro:IPR010369); BEST Arabidopsis thaliana protein match is: Domain of unknown function (DUF966) (TAIR:AT5G59790.1); Has 35333 Blast hits to 34131 proteins in 2444 s…
AT4G31800	WRKY18	4:15383200-15385029	W	OE	OK	34.5814	4.88783	-2.82273	-7.43342	5e-05	0.000508811	yes	protein_coding	WRKY DNA-binding protein 18	Pathogen-induced transcription factor. Binds W-box sequences in vitro. Forms protein complexes with itself and with WRKY40 and WRKY60. Constitutive expression of WRKY18 enhanced resistance to P. syringae, but its coexpression with WRKY40 or WRKY60 made plants more susceptible to both P. syringae and B. cinerea. WRKY18, WRKY40, and WRKY60 have partially redundant roles in response to the hemibiotr…	WRKY DNA-binding protein 18 (WRKY18); FUNCTIONS IN: protein binding, sequence-specific DNA binding transcription factor activity; INVOLVED IN: in 7 processes; LOCATED IN: nucleus; EXPRESSED IN: 24 plant structures; EXPRESSED DURING: 13 growth stages; CONTAINS InterPro DOMAIN/s: DNA-binding WRKY (InterPro:IPR003657); BEST Arabidopsis thaliana protein match is: WRKY DNA-binding protein 60 (TAIR:AT2…
AT3G63380	AT3G63380	3:23406610-23410360	W	OE	OK	2.96297	0.42506	-2.80131	-5.80038	5e-05	0.000508811	yes	protein_coding	ATPase E1-E2 type family protein / haloacid dehalogenase-like hydrolase family protein		ATPase E1-E2 type family protein / haloacid dehalogenase-like hydrolase family protein; FUNCTIONS IN: calcium-transporting ATPase activity, calmodulin binding; INVOLVED IN: calcium ion transport, cation transport, metabolic process, ATP biosynthetic process; LOCATED IN: membrane; EXPRESSED IN: 11 plant structures; EXPRESSED DURING: LP.06 six leaves visible, LP.04 four leaves visible, 4 anthesis, …
AT5G25450	AT5G25450	5:8856996-8858951	W	OE	OK	2.0295	0.292036	-2.7969	-2.25431	0.00455	0.0237223	yes	protein_coding	Cytochrome bd ubiquinol oxidase, 14kDa subunit		Cytochrome bd ubiquinol oxidase, 14kDa subunit; FUNCTIONS IN: ubiquinol-cytochrome-c reductase activity; INVOLVED IN: mitochondrial electron transport, ubiquinol to cytochrome c; LOCATED IN: mitochondrion, mitochondrial respiratory chain complex III; EXPRESSED IN: 21 plant structures; EXPRESSED DURING: 13 growth stages; CONTAINS InterPro DOMAIN/s: Cytochrome d ubiquinol oxidase, 14kDa subunit (In…
AT5G64120	AT5G64120	5:25659305-25661002	W	OE	OK	225.421	32.5496	-2.79191	-10.0529	5e-05	0.000508811	yes	protein_coding	Peroxidase superfamily protein	encodes a cell wall bound peroxidase that is induced by hypo-osmolarity	Peroxidase superfamily protein; FUNCTIONS IN: peroxidase activity; INVOLVED IN: defense response to fungus, N-terminal protein myristoylation, respiratory burst; LOCATED IN: apoplast, cell wall, membrane; EXPRESSED IN: 17 plant structures; EXPRESSED DURING: 10 growth stages; CONTAINS InterPro DOMAIN/s: Haem peroxidase (InterPro:IPR010255), Plant peroxidase (InterPro:IPR000823), Peroxidases heam-l…
AT2G19800	MIOX2	2:8530895-8533508	W	OE	OK	28.4729	4.14667	-2.77957	-8.55403	5e-05	0.000508811	yes	protein_coding	myo-inositol oxygenase 2	Encodes a myo-inositol oxygenase family gene.	myo-inositol oxygenase 2 (MIOX2); FUNCTIONS IN: inositol oxygenase activity; INVOLVED IN: syncytium formation; LOCATED IN: cytoplasm; EXPRESSED IN: 24 plant structures; EXPRESSED DURING: 14 growth stages; CONTAINS InterPro DOMAIN/s: Protein of unknown function DUF706 (InterPro:IPR007828); BEST Arabidopsis thaliana protein match is: myo-inositol oxygenase 4 (TAIR:AT4G26260.2); Has 489 Blast hits t…
AT2G35930	PUB23	2:15082854-15084473	W	OE	OK	3.6556	0.536887	-2.76742	-5.08921	5e-05	0.000508811	yes	protein_coding	plant U-box 23	Encodes a cytoplasmically localized U-box domain containing E3 ubiquitin ligase that is involved in the response to water stress and acts as a negative regulator of PAMP-triggered immunity.	plant U-box 23 (PUB23); CONTAINS InterPro DOMAIN/s: U box domain (InterPro:IPR003613), Armadillo-like helical (InterPro:IPR011989), Armadillo-type fold (InterPro:IPR016024); BEST Arabidopsis thaliana protein match is: plant U-box 22 (TAIR:AT3G52450.1); Has 2501 Blast hits to 2466 proteins in 187 species: Archae - 0; Bacteria - 34; Metazoa - 243; Fungi - 89; Plants - 1910; Viruses - 3; Other Eukar…
AT2G44810	DAD1	2:18479052-18480197	W	OE	OK	6.93979	1.02553	-2.75852	-5.73844	5e-05	0.000508811	yes	protein_coding	alpha/beta-Hydrolases superfamily protein	Mutant has defects in anther dehiscence, pollen maturation, and flower opening. The DAD1 protein is a chloroplastic phospholipase A1 that catalyzes the initial step of jasmonic acid biosynthesis.	DEFECTIVE ANTHER DEHISCENCE 1 (DAD1); CONTAINS InterPro DOMAIN/s: Lipase, class 3 (InterPro:IPR002921); BEST Arabidopsis thaliana protein match is: alpha/beta-Hydrolases superfamily protein (TAIR:AT4G16820.1); Has 1715 Blast hits to 1709 proteins in 324 species: Archae - 0; Bacteria - 331; Metazoa - 67; Fungi - 376; Plants - 633; Viruses - 9; Other Eukaryotes - 299 (source: NCBI BLink).
AT5G42650	AOS	5:17097594-17099395	W	OE	OK	313.813	46.9388	-2.74105	-9.46951	5e-05	0.000508811	yes	protein_coding	allene oxide synthase	Encodes a member of the cytochrome p450 CYP74 gene family that functions as an allene oxide synthase. This enzyme catalyzes dehydration of the hydroperoxide to an unstable allene oxide in the JA biosynthetic pathway. It shows a dual catalytic activity, the major one being a 13-AOS but also expressing a 9-AOS activity.	allene oxide synthase (AOS); FUNCTIONS IN: hydro-lyase activity, allene oxide synthase activity, oxygen binding; INVOLVED IN: in 7 processes; LOCATED IN: in 7 components; EXPRESSED IN: 23 plant structures; EXPRESSED DURING: 13 growth stages; CONTAINS InterPro DOMAIN/s: Cytochrome P450 (InterPro:IPR001128); BEST Arabidopsis thaliana protein match is: hydroperoxide lyase 1 (TAIR:AT4G15440.1); Has 1…
AT1G11960	AT1G11960	1:4039710-4043880	W	OE	OK	35.8486	5.39223	-2.73296	-9.26529	5e-05	0.000508811	yes	protein_coding	ERD (early-responsive to dehydration stress) family protein		ERD (early-responsive to dehydration stress) family protein; FUNCTIONS IN: molecular_function unknown; INVOLVED IN: biological_process unknown; LOCATED IN: plasma membrane; EXPRESSED IN: 22 plant structures; EXPRESSED DURING: 13 growth stages; CONTAINS InterPro DOMAIN/s: Protein of unknown function DUF221 (InterPro:IPR003864); BEST Arabidopsis thaliana protein match is: ERD (early-responsive to d…
AT3G57530	CPK32	3:21296553-21299591	W	OE	OK	31.2807	4.73992	-2.72234	-8.35738	5e-05	0.000508811	yes	protein_coding	calcium-dependent protein kinase 32	Calcium-dependent Protein Kinase. ABA signaling component that regulates the ABA-responsive gene expression via ABF4. AtCPK32 has autophosphorylation activity and can phosphorylate ABF4 in vitro	calcium-dependent protein kinase 32 (CPK32); FUNCTIONS IN: protein binding, calcium-dependent protein kinase C activity, calmodulin-dependent protein kinase activity, kinase activity; INVOLVED IN: response to salt stress, protein amino acid phosphorylation, N-terminal protein myristoylation, abscisic acid mediated signaling pathway; LOCATED IN: nucleus, plasma membrane, cytoplasm; EXPRESSED IN: 2…
AT3G63010	GID1B	3:23289424-23291486	W	OE	OK	10.0897	1.5315	-2.71986	-7.50147	5e-05	0.000508811	yes	protein_coding	alpha/beta-Hydrolases superfamily protein	Encodes a gibberellin (GA) receptor ortholog of the rice GA receptor gene (OsGID1). Has GA-binding activity, showing higher affinity to GA4. Interacts with DELLA proteins in vivo in the presence of GA4.	GA INSENSITIVE DWARF1B (GID1B); FUNCTIONS IN: hydrolase activity; INVOLVED IN: floral organ morphogenesis, raffinose family oligosaccharide biosynthetic process, positive regulation of gibberellic acid mediated signaling pathway, response to gibberellin stimulus, gibberellin mediated signaling pathway; LOCATED IN: cellular_component unknown; EXPRESSED IN: 21 plant structures; EXPRESSED DURING: 10…
AT4G39640	GGT1	4:18399954-18402963	W	OE	OK	63.486	9.7431	-2.70398	-8.21108	5e-05	0.000508811	yes	protein_coding	gamma-glutamyl transpeptidase 1	The gene encodes a gamma-glutamyltransferase (AKA gamma-glutamyl transpeptidase, EC 2.3.2.2) that is located in vascular tissues (predominantly phloem) of leaves and is involved in the degradation of glutathione. The encoded enzyme also mitigates oxidative stress by metabolizing GSSG (oxidized form of GSH - glutathione) in the apoplast.	gamma-glutamyl transpeptidase 1 (GGT1); FUNCTIONS IN: gamma-glutamyltransferase activity, glutathione gamma-glutamylcysteinyltransferase activity; INVOLVED IN: response to oxidative stress, glutathione catabolic process; LOCATED IN: apoplast, plant-type cell wall; EXPRESSED IN: 26 plant structures; EXPRESSED DURING: 10 growth stages; CONTAINS InterPro DOMAIN/s: Gamma-glutamyltranspeptidase (Inter…
AT3G54420	ATEP3	3:20145909-20147063	W	OE	OK	30.6804	4.71855	-2.7009	-8.41255	5e-05	0.000508811	yes	protein_coding	homolog of carrot EP3-3 chitinase	encodes an EP3 chitinase that is expressed during somatic embryogenesis in 'nursing' cells surrounding the embryos but not in embryos themselves. The gene is also expressed in mature pollen and growing pollen tubes until they enter the receptive synergid, but not in endosperm and integuments as in carrot. Post-embryonically, expression is found in hydathodes, stipules, root epidermis and emerging…	homolog of carrot EP3-3 chitinase (EP3); FUNCTIONS IN: chitinase activity; INVOLVED IN: somatic embryogenesis, plant-type hypersensitive response; LOCATED IN: cell wall; EXPRESSED IN: 18 plant structures; EXPRESSED DURING: 6 growth stages; CONTAINS InterPro DOMAIN/s: Chitin-binding, type 1, conserved site (InterPro:IPR018371), Glycoside hydrolase, family 19 (InterPro:IPR016283), Chitin-binding, t…
AT5G46330	FLS2	5:18791735-18795546	W	OE	OK	21.947	3.38825	-2.69541	-8.83211	5e-05	0.000508811	yes	protein_coding	Leucine-rich receptor-like protein kinase family protein	Encodes a leucine-rich repeat serine/threonine protein kinase that is expressed ubiquitously. FLS2 is involved in MAP kinase signalling relay involved in innate immunity. Essential in the perception of flagellin, a potent elicitor of the defense response. FLS2 is directed for degradation by the bacterial ubiquitin ligase AvrPtoB.	FLAGELLIN-SENSITIVE 2 (FLS2); FUNCTIONS IN: protein serine/threonine kinase activity, transmembrane receptor protein serine/threonine kinase activity, kinase activity, ATP binding; INVOLVED IN: in 6 processes; LOCATED IN: plasma membrane, membrane; EXPRESSED IN: 21 plant structures; EXPRESSED DURING: 10 growth stages; CONTAINS InterPro DOMAIN/s: Serine/threonine-protein kinase domain (InterPro:IP…
AT4G15150	AT4G15150	4:8641671-8642278	W	OE	OK	13.1084	2.02775	-2.69253	-5.71429	0.0025	0.014619	yes	protein_coding	glycine-rich protein		glycine-rich protein; Has 7282 Blast hits to 3119 proteins in 353 species: Archae - 2; Bacteria - 3076; Metazoa - 1881; Fungi - 207; Plants - 1473; Viruses - 174; Other Eukaryotes - 469 (source: NCBI BLink).
AT1G74360	AT1G74360	1:27954230-27959366	W	OE	OK	1.89566	0.293343	-2.69204	-2.3403	0.0027	0.0156134	yes	protein_coding	Leucine-rich repeat protein kinase family protein		Leucine-rich repeat protein kinase family protein; FUNCTIONS IN: protein serine/threonine kinase activity, protein kinase activity, ATP binding; INVOLVED IN: transmembrane receptor protein tyrosine kinase signaling pathway, protein amino acid phosphorylation; LOCATED IN: mitochondrion; EXPRESSED IN: 15 plant structures; EXPRESSED DURING: 9 growth stages; CONTAINS InterPro DOMAIN/s: Protein kinase…
AT4G39830	AT4G39830	4:18478928-18481343	W	OE	OK	3.09016	0.480109	-2.68625	-5.08155	5e-05	0.000508811	yes	protein_coding	Cupredoxin superfamily protein		Cupredoxin superfamily protein; FUNCTIONS IN: oxidoreductase activity, L-ascorbate oxidase activity, copper ion binding; INVOLVED IN: oxidation reduction; LOCATED IN: endomembrane system, extracellular region; EXPRESSED IN: 19 plant structures; EXPRESSED DURING: 12 growth stages; CONTAINS InterPro DOMAIN/s: Multicopper oxidase, type 3 (InterPro:IPR011707), Multicopper oxidase, type 2 (InterPro:IP…
AT5G13200	AT5G13200	5:4207003-4208289	W	OE	OK	123.847	19.2423	-2.6862	-9.42909	5e-05	0.000508811	yes	protein_coding	GRAM domain family protein		GRAM domain family protein; CONTAINS InterPro DOMAIN/s: GRAM (InterPro:IPR004182); BEST Arabidopsis thaliana protein match is: GRAM domain family protein (TAIR:AT2G22475.1); Has 1807 Blast hits to 1807 proteins in 277 species: Archae - 0; Bacteria - 0; Metazoa - 736; Fungi - 347; Plants - 385; Viruses - 0; Other Eukaryotes - 339 (source: NCBI BLink).
AT1G30730	AT1G30730	1:10900853-10902534	W	OE	OK	10.0694	1.57049	-2.68069	-6.64795	5e-05	0.000508811	yes	protein_coding	FAD-binding Berberine family protein		FAD-binding Berberine family protein; FUNCTIONS IN: electron carrier activity, oxidoreductase activity, FAD binding, catalytic activity; LOCATED IN: endomembrane system; CONTAINS InterPro DOMAIN/s: FAD-binding, type 2 (InterPro:IPR016166), Berberine/berberine-like (InterPro:IPR012951), FAD linked oxidase, N-terminal (InterPro:IPR006094); BEST Arabidopsis thaliana protein match is: FAD-binding Ber…
AT2G17220	AT2G17220	2:7487653-7490176	W	OE	OK	12.9507	2.01996	-2.68063	-6.94392	5e-05	0.000508811	yes	protein_coding	Protein kinase superfamily protein		Protein kinase superfamily protein; FUNCTIONS IN: protein serine/threonine kinase activity, protein kinase activity, kinase activity, ATP binding; INVOLVED IN: protein amino acid phosphorylation; LOCATED IN: chloroplast; EXPRESSED IN: 22 plant structures; EXPRESSED DURING: 13 growth stages; CONTAINS InterPro DOMAIN/s: Protein kinase, ATP binding site (InterPro:IPR017441), Serine/threonine-protein…
AT3G22930	CML11	3:8124082-8125931	W	OE	OK	4.55709	0.711034	-2.68012	-4.65675	0.0001	0.000966918	yes	protein_coding	calmodulin-like 11	Encodes a calmodulin-like protein.	calmodulin-like 11 (CML11); FUNCTIONS IN: calcium ion binding; INVOLVED IN: biological_process unknown; EXPRESSED IN: 7 plant structures; EXPRESSED DURING: LP.06 six leaves visible, LP.04 four leaves visible, LP.10 ten leaves visible, LP.08 eight leaves visible, LP.12 twelve leaves visible; CONTAINS InterPro DOMAIN/s: EF-Hand 1, calcium-binding site (InterPro:IPR018247), EF-HAND 2 (InterPro:IPR01…
AT5G54720	AT5G54720	5:22232194-22232949	W	OE	OK	31.7419	4.9582	-2.6785	-7.97126	5e-05	0.000508811	yes	protein_coding	Ankyrin repeat family protein		Ankyrin repeat family protein; CONTAINS InterPro DOMAIN/s: Ankyrin repeat-containing domain (InterPro:IPR020683), Ankyrin repeat (InterPro:IPR002110); BEST Arabidopsis thaliana protein match is: Ankyrin repeat family protein (TAIR:AT5G54710.1); Has 1807 Blast hits to 1807 proteins in 277 species: Archae - 0; Bacteria - 0; Metazoa - 736; Fungi - 347; Plants - 385; Viruses - 0; Other Eukaryotes - 3…
AT4G27657	AT4G27657	4:13813043-13813516	W	OE	OK	4.08981	0.640123	-2.67561	-3.48523	0.0045	0.0235277	yes	protein_coding			unknown protein; FUNCTIONS IN: molecular_function unknown; INVOLVED IN: biological_process unknown; LOCATED IN: endomembrane system; EXPRESSED IN: 15 plant structures; EXPRESSED DURING: 9 growth stages; BEST Arabidopsis thaliana protein match is: unknown protein (TAIR:AT5G54145.1); Has 30201 Blast hits to 17322 proteins in 780 species: Archae - 12; Bacteria - 1396; Metazoa - 17338; Fungi - 3422; …
AT5G17350	AT5G17350	5:5718771-5719608	W	OE	OK	7.14822	1.12247	-2.67091	-5.61762	5e-05	0.000508811	yes	protein_coding			unknown protein; FUNCTIONS IN: molecular_function unknown; INVOLVED IN: N-terminal protein myristoylation; LOCATED IN: cellular_component unknown; EXPRESSED IN: 15 plant structures; EXPRESSED DURING: 8 growth stages; BEST Arabidopsis thaliana protein match is: unknown protein (TAIR:AT3G03280.1); Has 1807 Blast hits to 1807 proteins in 277 species: Archae - 0; Bacteria - 0; Metazoa - 736; Fungi - …
AT2G06050	OPR3	2:2359113-2362302	W	OE	OK	757.624	119.12	-2.66906	-7.67636	5e-05	0.000508811	yes	protein_coding	oxophytodienoate-reductase 3	Encodes a 12-oxophytodienoate reductase that is required for jasmonate biosynthesis. Mutants are male sterile and defective in pollen dehiscence. Shows activity towards 2,4,6-trinitrotoluene.	oxophytodienoate-reductase 3 (OPR3); FUNCTIONS IN: 12-oxophytodienoate reductase activity; INVOLVED IN: response to jasmonic acid stimulus, response to fungus, jasmonic acid biosynthetic process, response to wounding, response to ozone; LOCATED IN: peroxisome; EXPRESSED IN: 24 plant structures; EXPRESSED DURING: 14 growth stages; CONTAINS InterPro DOMAIN/s: NADH:flavin oxidoreductase/NADH oxidase…
AT4G23190	CRK11	4:12141031-12143833	W	OE	OK	2.10482	0.333377	-2.65847	-4.60107	5e-05	0.000508811	yes	protein_coding	cysteine-rich RLK (RECEPTOR-like protein kinase) 11	Encodes putative receptor-like protein kinase that is induced by the soil-borne vascular bacteria, Ralstonia solanacearum. Naming convention from Chen et al 2003 (PMID 14756307)	cysteine-rich RLK (RECEPTOR-like protein kinase) 11 (CRK11); CONTAINS InterPro DOMAIN/s: Protein kinase, ATP binding site (InterPro:IPR017441), Protein kinase, catalytic domain (InterPro:IPR000719), Protein of unknown function DUF26 (InterPro:IPR002902), Serine-threonine/tyrosine-protein kinase (InterPro:IPR001245), Protein kinase-like domain (InterPro:IPR011009), Serine/threonine-protein kinase,…
AT1G30640	AT1G30640	1:10860654-10864700	W	OE	OK	9.01461	1.42831	-2.65796	-6.63152	5e-05	0.000508811	yes	protein_coding	Protein kinase family protein		Protein kinase family protein; FUNCTIONS IN: protein kinase activity, kinase activity; INVOLVED IN: protein amino acid phosphorylation; LOCATED IN: cellular_component unknown; EXPRESSED IN: 24 plant structures; EXPRESSED DURING: 14 growth stages; CONTAINS InterPro DOMAIN/s: Protein kinase, ATP binding site (InterPro:IPR017441), Serine/threonine-protein kinase domain (InterPro:IPR002290), Serine/t…
AT2G35710	AT2G35710	2:15010795-15014284	W	OE	OK	6.83655	1.09105	-2.64755	-4.40341	5e-05	0.000508811	yes	protein_coding	Nucleotide-diphospho-sugar transferases superfamily protein		Nucleotide-diphospho-sugar transferases superfamily protein; FUNCTIONS IN: transferase activity, transferring hexosyl groups, transferase activity, transferring glycosyl groups; INVOLVED IN: carbohydrate biosynthetic process, biosynthetic process; LOCATED IN: endomembrane system; EXPRESSED IN: 11 plant structures; EXPRESSED DURING: 7 growth stages; BEST Arabidopsis thaliana protein match is: Nucl…
AT4G22620	AT4G22620	4:11907630-11908113	W	OE	OK	18.2824	2.92529	-2.6438	-6.77067	5e-05	0.000508811	yes	protein_coding	SAUR-like auxin-responsive protein family		SAUR-like auxin-responsive protein family ; CONTAINS InterPro DOMAIN/s: Auxin responsive SAUR protein (InterPro:IPR003676); BEST Arabidopsis thaliana protein match is: SAUR-like auxin-responsive protein family (TAIR:AT4G12410.1); Has 1178 Blast hits to 1169 proteins in 26 species: Archae - 0; Bacteria - 0; Metazoa - 0; Fungi - 0; Plants - 1177; Viruses - 0; Other Eukaryotes - 1 (source: NCBI BLin…
AT4G27652	AT4G27652	4:13809832-13810356	W	OE	OK	41.1066	6.60894	-2.63688	-9.5501	5e-05	0.000508811	yes	protein_coding			unknown protein; BEST Arabidopsis thaliana protein match is: unknown protein (TAIR:AT4G27657.1); Has 30201 Blast hits to 17322 proteins in 780 species: Archae - 12; Bacteria - 1396; Metazoa - 17338; Fungi - 3422; Plants - 5037; Viruses - 0; Other Eukaryotes - 2996 (source: NCBI BLink).
AT4G27970	SLAH2	4:13918289-13920132	W	OE	OK	12.6864	2.04475	-2.63328	-7.32548	5e-05	0.000508811	yes	protein_coding	SLAC1 homologue 2	Encodes a protein with ten predicted transmembrane helices. The SLAH2 protein has similarity to the SLAC1 protein involved in ion homeostasis in guard cells. But, it is not expressed in guard cells and cannot complement a slac1-2 mutant suggesting that it performs a different function. SLAH2:GFP localizes to the plasma membrane.	SLAC1 homologue 2 (SLAH2); FUNCTIONS IN: transporter activity; INVOLVED IN: transmembrane transport; LOCATED IN: integral to membrane, plasma membrane; EXPRESSED IN: 21 plant structures; EXPRESSED DURING: 11 growth stages; CONTAINS InterPro DOMAIN/s: C4-dicarboxylate transporter/malic acid transport protein (InterPro:IPR004695); BEST Arabidopsis thaliana protein match is: SLAC1 homologue 3 (TAIR:…
AT2G39200	MLO12	2:16356147-16359813	W	OE	OK	6.6752	1.07955	-2.62838	-6.4563	5e-05	0.000508811	yes	protein_coding	Seven transmembrane MLO family protein	A member of a large family of seven-transmembrane domain proteins specific to plants, homologs of the barley mildew resistance locus o (MLO) protein. The Arabidopsis genome contains 15 genes encoding MLO proteins, with localization in plasma membrane. Phylogenetic analysis revealed four clades of closely-related AtMLO genes. ATMLO6 belongs to the clade IV, with AtMLO2, AtMLO3 and AtMLO12. The gen…	MILDEW RESISTANCE LOCUS O 12 (MLO12); FUNCTIONS IN: calmodulin binding; INVOLVED IN: defense response to fungus, incompatible interaction, response to cyclopentenone, leaf senescence, cell death, defense response; LOCATED IN: plasma membrane; EXPRESSED IN: 16 plant structures; EXPRESSED DURING: 7 growth stages; CONTAINS InterPro DOMAIN/s: Mlo-related protein (InterPro:IPR004326); BEST Arabidopsis…
AT5G25930	AT5G25930	5:9050793-9055251	W	OE	OK	2.39211	0.386949	-2.62807	-1.96769	0.0099	0.0437093	yes	protein_coding	Protein kinase family protein with leucine-rich repeat domain		Protein kinase family protein with leucine-rich repeat domain; FUNCTIONS IN: kinase activity; INVOLVED IN: protein amino acid phosphorylation; LOCATED IN: plasma membrane, membrane; EXPRESSED IN: 23 plant structures; EXPRESSED DURING: 14 growth stages; CONTAINS InterPro DOMAIN/s: Protein kinase, ATP binding site (InterPro:IPR017441), Protein kinase, catalytic domain (InterPro:IPR000719), Leucine-…
AT1G22570	AT1G22570	1:7976619-7978573	W	OE	OK	3.40009	0.552069	-2.62265	-5.03957	5e-05	0.000508811	yes	protein_coding	Major facilitator superfamily protein		Major facilitator superfamily protein; FUNCTIONS IN: transporter activity; INVOLVED IN: oligopeptide transport; LOCATED IN: membrane; EXPRESSED IN: 17 plant structures; EXPRESSED DURING: 10 growth stages; CONTAINS InterPro DOMAIN/s: PTR2 family proton/oligopeptide symporter, conserved site (InterPro:IPR018456), Oligopeptide transporter (InterPro:IPR000109), Major facilitator superfamily, general …
AT5G44380	AT5G44380	5:17878721-17881440	W	OE	OK	1.30855	0.212762	-2.62066	-3.34438	0.00035	0.00287883	yes	protein_coding	FAD-binding Berberine family protein		FAD-binding Berberine family protein; FUNCTIONS IN: electron carrier activity, oxidoreductase activity, FAD binding, catalytic activity; INVOLVED IN: response to oxidative stress; LOCATED IN: cell wall; EXPRESSED IN: shoot apex, hypocotyl, sepal, root, stamen; EXPRESSED DURING: 4 anthesis; CONTAINS InterPro DOMAIN/s: FAD-linked oxidase, FAD-binding, subdomain 2 (InterPro:IPR016168), FAD-binding, …
AT4G28140	AT4G28140	4:13974690-13975908	W	OE	OK	36.293	5.90557	-2.61954	-8.41388	5e-05	0.000508811	yes	protein_coding	Integrase-type DNA-binding superfamily protein	encodes a member of the DREB subfamily A-6 of ERF/AP2 transcription factor family. The protein contains one AP2 domain. There are 8 members in this subfamily including RAP2.4.	Integrase-type DNA-binding superfamily protein; CONTAINS InterPro DOMAIN/s: DNA-binding, integrase-type (InterPro:IPR016177), Pathogenesis-related transcriptional factor/ERF, DNA-binding (InterPro:IPR001471); BEST Arabidopsis thaliana protein match is: Integrase-type DNA-binding superfamily protein (TAIR:AT2G20880.1); Has 5994 Blast hits to 5727 proteins in 260 species: Archae - 0; Bacteria - 0; …
AT5G19230	AT5G19230	5:6467526-6468484	W	OE	OK	55.8486	9.11108	-2.61583	-9.55653	5e-05	0.000508811	yes	protein_coding	Glycoprotein membrane precursor GPI-anchored		Glycoprotein membrane precursor GPI-anchored; FUNCTIONS IN: molecular_function unknown; INVOLVED IN: biological_process unknown; LOCATED IN: anchored to plasma membrane, plasma membrane, anchored to membrane; EXPRESSED IN: callus; BEST Arabidopsis thaliana protein match is: Glycoprotein membrane precursor GPI-anchored (TAIR:AT5G19240.1); Has 1807 Blast hits to 1807 proteins in 277 species: Archae…
AT3G44630	AT3G44630	3:16195954-16201225	W	OE	OK	6.95869	1.13525	-2.6158	-7.19273	5e-05	0.000508811	yes	protein_coding	Disease resistance protein (TIR-NBS-LRR class) family		Disease resistance protein (TIR-NBS-LRR class) family; FUNCTIONS IN: transmembrane receptor activity, nucleoside-triphosphatase activity, nucleotide binding, ATP binding; INVOLVED IN: defense response; LOCATED IN: intrinsic to membrane; EXPRESSED IN: 22 plant structures; EXPRESSED DURING: 13 growth stages; CONTAINS InterPro DOMAIN/s: ATPase, AAA+ type, core (InterPro:IPR003593), NB-ARC (InterPro:…
AT1G65845	AT1G65845	1:24493173-24493798	W	OE	OK	17.5733	2.87472	-2.61189	-7.12484	5e-05	0.000508811	yes	protein_coding			unknown protein; FUNCTIONS IN: molecular_function unknown; INVOLVED IN: biological_process unknown; LOCATED IN: endomembrane system; Has 9 Blast hits to 9 proteins in 2 species: Archae - 0; Bacteria - 0; Metazoa - 0; Fungi - 0; Plants - 9; Viruses - 0; Other Eukaryotes - 0 (source: NCBI BLink).
AT3G57450	AT3G57450	3:21261933-21262622	W	OE	OK	404.195	66.5843	-2.6018	-10.8392	5e-05	0.000508811	yes	protein_coding			unknown protein; Has 65 Blast hits to 65 proteins in 11 species: Archae - 0; Bacteria - 0; Metazoa - 0; Fungi - 0; Plants - 65; Viruses - 0; Other Eukaryotes - 0 (source: NCBI BLink).
AT3G50930	BCS1	3:18929525-18931839	W	OE	OK	24.2845	4.01634	-2.59608	-8.05197	5e-05	0.000508811	yes	protein_coding	cytochrome BC1 synthesis		cytochrome BC1 synthesis (BCS1); FUNCTIONS IN: nucleoside-triphosphatase activity, ATPase activity, nucleotide binding, ATP binding; LOCATED IN: mitochondrion; EXPRESSED IN: 24 plant structures; EXPRESSED DURING: 13 growth stages; CONTAINS InterPro DOMAIN/s: ATPase, AAA-type, core (InterPro:IPR003959), ATPase, AAA+ type, core (InterPro:IPR003593), ATPase, AAA-type, conserved site (InterPro:IPR003…
AT2G01180	ATPAP1	2:106899-108803	W	OE	OK	43.1247	7.13816	-2.59489	-8.00718	5e-05	0.000508811	yes	protein_coding	phosphatidic acid phosphatase 1	Encodes phosphatidate phosphatase. Up-regulated by genotoxic stress (gamma ray or UV-B) and elicitor treatments with mastoparan and harpin. Expressed in roots and leaves.	phosphatidic acid phosphatase 1 (PAP1); FUNCTIONS IN: phosphatidate phosphatase activity; INVOLVED IN: phospholipid metabolic process, response to stress; LOCATED IN: plasma membrane, integral to plasma membrane; EXPRESSED IN: 15 plant structures; EXPRESSED DURING: 8 growth stages; CONTAINS InterPro DOMAIN/s: Phosphatidic acid phosphatase/chloroperoxidase, N-terminal (InterPro:IPR016118), Phospha…
AT1G33610	AT1G33610	1:12188909-12190418	W	OE	OK	15.988	2.66633	-2.58406	-7.7388	5e-05	0.000508811	yes	protein_coding	Leucine-rich repeat (LRR) family protein		Leucine-rich repeat (LRR) family protein; INVOLVED IN: signal transduction; LOCATED IN: endomembrane system; EXPRESSED IN: shoot apex, phloem, root, petiole, leaf; EXPRESSED DURING: LP.06 six leaves visible, LP.04 four leaves visible, LP.02 two leaves visible, LP.12 twelve leaves visible; CONTAINS InterPro DOMAIN/s: Leucine-rich repeat-containing N-terminal domain, type 2 (InterPro:IPR013210), Le…
AT2G44840	ATERF13	2:18495340-18496272	W	OE	OK	38.3126	6.39272	-2.58332	-7.58223	5e-05	0.000508811	yes	protein_coding	ethylene-responsive element binding factor 13	encodes a member of the ERF (ethylene response factor) subfamily B-3 of ERF/AP2 transcription factor family. The protein contains one AP2 domain. There are 18 members in this subfamily including ATERF-1, ATERF-2, AND ATERF-5.	ethylene-responsive element binding factor 13 (ERF13); CONTAINS InterPro DOMAIN/s: DNA-binding, integrase-type (InterPro:IPR016177), Pathogenesis-related transcriptional factor/ERF, DNA-binding (InterPro:IPR001471); BEST Arabidopsis thaliana protein match is: ethylene responsive element binding factor 1 (TAIR:AT4G17500.1); Has 5576 Blast hits to 5517 proteins in 249 species: Archae - 0; Bacteria …
AT2G47950	AT2G47950	2:19624209-19624809	W	OE	OK	5.40123	0.903566	-2.57959	-4.09192	5e-05	0.000508811	yes	protein_coding			unknown protein; FUNCTIONS IN: molecular_function unknown; INVOLVED IN: biological_process unknown; LOCATED IN: endomembrane system; EXPRESSED IN: root, flower; EXPRESSED DURING: petal differentiation and expansion stage; BEST Arabidopsis thaliana protein match is: unknown protein (TAIR:AT3G62990.1); Has 22 Blast hits to 22 proteins in 5 species: Archae - 0; Bacteria - 0; Metazoa - 0; Fungi - 0; …
AT2G30250	WRKY25	2:12903235-12905198	W	OE	OK	7.76017	1.29909	-2.57859	-6.43751	5e-05	0.000508811	yes	protein_coding	WRKY DNA-binding protein 25	member of WRKY Transcription Factor; Group I. Located in nucleus. Involved in response to various abiotic stresses - especially salt stress.	WRKY DNA-binding protein 25 (WRKY25); CONTAINS InterPro DOMAIN/s: DNA-binding WRKY (InterPro:IPR003657); BEST Arabidopsis thaliana protein match is: WRKY DNA-binding protein 26 (TAIR:AT5G07100.1); Has 5787 Blast hits to 3061 proteins in 192 species: Archae - 0; Bacteria - 0; Metazoa - 0; Fungi - 0; Plants - 5747; Viruses - 0; Other Eukaryotes - 40 (source: NCBI BLink).
AT2G30500	AT2G30500	2:12998158-13000464	W	OE	OK	2.27058	0.382139	-2.57089	-3.53609	5e-05	0.000508811	yes	protein_coding	Kinase interacting (KIP1-like) family protein		Kinase interacting (KIP1-like) family protein; EXPRESSED IN: 23 plant structures; EXPRESSED DURING: 14 growth stages; CONTAINS InterPro DOMAIN/s: KIP1-like (InterPro:IPR011684); BEST Arabidopsis thaliana protein match is: Kinase interacting (KIP1-like) family protein (TAIR:AT5G58320.2).
AT1G61890	AT1G61890	1:22867769-22871280	W	OE	OK	331.437	55.8771	-2.56841	-9.56647	5e-05	0.000508811	yes	protein_coding	MATE efflux family protein		MATE efflux family protein; FUNCTIONS IN: antiporter activity, drug transmembrane transporter activity, transporter activity; INVOLVED IN: response to karrikin; LOCATED IN: membrane; EXPRESSED IN: 22 plant structures; EXPRESSED DURING: 13 growth stages; CONTAINS InterPro DOMAIN/s: Multi antimicrobial extrusion protein MatE (InterPro:IPR002528); BEST Arabidopsis thaliana protein match is: MATE eff…
AT5G03210	AT5G03210	5:762786-763321	W	OE	OK	21.1123	3.57842	-2.56069	-7.27932	5e-05	0.000508811	yes	protein_coding			unknown protein; FUNCTIONS IN: molecular_function unknown; INVOLVED IN: biological_process unknown; LOCATED IN: endomembrane system; EXPRESSED IN: 11 plant structures; EXPRESSED DURING: 7 growth stages; Has 6 Blast hits to 6 proteins in 2 species: Archae - 0; Bacteria - 0; Metazoa - 0; Fungi - 0; Plants - 6; Viruses - 0; Other Eukaryotes - 0 (source: NCBI BLink).
AT5G07010	ST2A	5:2174677-2176106	W	OE	OK	30.7729	5.24854	-2.55167	-7.99161	5e-05	0.000508811	yes	protein_coding	sulfotransferase 2A	Encodes a sulfotransferase that acts specifically on 11- and 12-hydroxyjasmonic acid. Transcript levels for this enzyme are increased by treatments with jasmonic acid (JA), 12-hydroxyJA, JA-isoleucine, and 12-oxyphytodienoic acid (a JA precursor).	sulfotransferase 2A (ST2A); CONTAINS InterPro DOMAIN/s: Sulfotransferase domain (InterPro:IPR000863); BEST Arabidopsis thaliana protein match is: sulfotransferase 2B (TAIR:AT5G07000.1); Has 30201 Blast hits to 17322 proteins in 780 species: Archae - 12; Bacteria - 1396; Metazoa - 17338; Fungi - 3422; Plants - 5037; Viruses - 0; Other Eukaryotes - 2996 (source: NCBI BLink).
AT2G29440	ATGSTU6	2:12620059-12621148	W	OE	OK	78.7787	13.5344	-2.54118	-9.07792	5e-05	0.000508811	yes	protein_coding	glutathione S-transferase tau 6	Encodes glutathione transferase belonging to the tau class of GSTs. Naming convention according to Wagner et al. (2002).	glutathione S-transferase tau 6 (GSTU6); CONTAINS InterPro DOMAIN/s: Thioredoxin fold (InterPro:IPR012335), Glutathione S-transferase, C-terminal-like (InterPro:IPR010987), Glutathione S-transferase/chloride channel, C-terminal (InterPro:IPR017933), Glutathione S-transferase, N-terminal (InterPro:IPR004045), Thioredoxin-like fold (InterPro:IPR012336); BEST Arabidopsis thaliana protein match is: g…
AT5G52760	AT5G52760	5:21386823-21387703	W	OE	OK	10.4738	1.8049	-2.53679	-5.75683	5e-05	0.000508811	yes	protein_coding	Copper transport protein family		Copper transport protein family; BEST Arabidopsis thaliana protein match is: Heavy metal transport/detoxification superfamily protein (TAIR:AT5G52750.1); Has 1807 Blast hits to 1807 proteins in 277 species: Archae - 0; Bacteria - 0; Metazoa - 736; Fungi - 347; Plants - 385; Viruses - 0; Other Eukaryotes - 339 (source: NCBI BLink).
AT5G21960	AT5G21960	5:7258362-7259308	W	OE	OK	4.03378	0.69519	-2.53666	-4.43843	5e-05	0.000508811	yes	protein_coding	Integrase-type DNA-binding superfamily protein	encodes a member of the DREB subfamily A-5 of ERF/AP2 transcription factor family. The protein contains one AP2 domain. There are 15 members in this subfamily including RAP2.1, RAP2.9 and RAP2.10.	Integrase-type DNA-binding superfamily protein; FUNCTIONS IN: DNA binding, sequence-specific DNA binding transcription factor activity; INVOLVED IN: regulation of transcription, DNA-dependent; LOCATED IN: nucleus; CONTAINS InterPro DOMAIN/s: DNA-binding, integrase-type (InterPro:IPR016177), Pathogenesis-related transcriptional factor/ERF, DNA-binding (InterPro:IPR001471); BEST Arabidopsis thalian…
AT2G37970	SOUL-1	2:15890971-15893639	W	OE	OK	37.5674	6.47463	-2.53661	-6.24489	5e-05	0.000508811	yes	protein_coding	SOUL heme-binding family protein		SOUL-1; FUNCTIONS IN: binding; INVOLVED IN: N-terminal protein myristoylation, red or far-red light signaling pathway; LOCATED IN: plasma membrane, vacuole; EXPRESSED IN: 25 plant structures; EXPRESSED DURING: 15 growth stages; CONTAINS InterPro DOMAIN/s: SOUL haem-binding protein (InterPro:IPR006917); BEST Arabidopsis thaliana protein match is: SOUL heme-binding family protein (TAIR:AT3G10130.1)…
AT4G35180	LHT7	4:16736756-16740465	W	OE	OK	4.97662	0.859963	-2.53282	-4.95945	5e-05	0.000508811	yes	protein_coding	LYS/HIS transporter 7		LYS/HIS transporter 7 (LHT7); CONTAINS InterPro DOMAIN/s: Amino acid transporter, transmembrane (InterPro:IPR013057); BEST Arabidopsis thaliana protein match is: Transmembrane amino acid transporter family protein (TAIR:AT1G47670.1); Has 1572 Blast hits to 1571 proteins in 189 species: Archae - 0; Bacteria - 36; Metazoa - 144; Fungi - 199; Plants - 1047; Viruses - 0; Other Eukaryotes - 146 (sourc…
AT1G62510	AT1G62510	1:23136368-23137191	W	OE	OK	3.23556	0.56099	-2.52797	-3.89398	0.00065	0.004832	yes	protein_coding	Bifunctional inhibitor/lipid-transfer protein/seed storage 2S albumin superfamily protein		Bifunctional inhibitor/lipid-transfer protein/seed storage 2S albumin superfamily protein; FUNCTIONS IN: lipid binding; INVOLVED IN: lipid transport; LOCATED IN: endomembrane system; EXPRESSED IN: shoot, cotyledon, leaf whorl, leaf; EXPRESSED DURING: LP.04 four leaves visible, LP.02 two leaves visible; CONTAINS InterPro DOMAIN/s: Bifunctional inhibitor/plant lipid transfer protein/seed storage (I…
AT3G54020	AtIPCS1	3:20005732-20008254	W	OE	OK	81.7474	14.195	-2.52579	-9.77602	5e-05	0.000508811	yes	protein_coding	Arabidopsis Inositol phosphorylceramide synthase 1	Inositol phosphorylceramide synthase	Arabidopsis Inositol phosphorylceramide synthase 1 (AtIPCS1); FUNCTIONS IN: inositol phosphoceramide synthase activity; INVOLVED IN: sphingolipid biosynthetic process; LOCATED IN: mitochondrion; EXPRESSED IN: 6 plant structures; BEST Arabidopsis thaliana protein match is: Arabidopsis Inositol phosphorylceramide synthase 2 (TAIR:AT2G37940.1); Has 447 Blast hits to 444 proteins in 100 species: Arch…
AT4G33905	AT4G33905	4:16253814-16255612	W	OE	OK	1.15541	0.200997	-2.52315	-2.37689	0.00155	0.0098507	yes	protein_coding	Peroxisomal membrane 22 kDa (Mpv17/PMP22) family protein		Peroxisomal membrane 22 kDa (Mpv17/PMP22) family protein; INVOLVED IN: biological_process unknown; LOCATED IN: integral to membrane, peroxisomal membrane; EXPRESSED IN: 21 plant structures; EXPRESSED DURING: 10 growth stages; CONTAINS InterPro DOMAIN/s: Mpv17/PMP22 (InterPro:IPR007248); BEST Arabidopsis thaliana protein match is: Peroxisomal membrane 22 kDa (Mpv17/PMP22) family protein (TAIR:AT2G…
AT3G48520	CYP94B3	3:17974976-17976670	W	OE	OK	232.591	40.5774	-2.51905	-8.46657	5e-05	0.000508811	yes	protein_coding	cytochrome P450, family 94, subfamily B, polypeptide 3	member of CYP94B	cytochrome P450, family 94, subfamily B, polypeptide 3 (CYP94B3); FUNCTIONS IN: electron carrier activity, monooxygenase activity, iron ion binding, oxygen binding, heme binding; INVOLVED IN: oxidation reduction; LOCATED IN: endomembrane system; EXPRESSED IN: 14 plant structures; EXPRESSED DURING: 7 growth stages; CONTAINS InterPro DOMAIN/s: Cytochrome P450 (InterPro:IPR001128), Cytochrome P450, …
AT4G34410	RRTF1	4:16451875-16454633	W	OE	OK	22.7263	3.97028	-2.51705	-5.64857	5e-05	0.000508811	yes	protein_coding	redox responsive transcription factor 1	encodes a member of the ERF (ethylene response factor) subfamily B-3 of ERF/AP2 transcription factor family. The protein contains one AP2 domain. There are 18 members in this subfamily including ATERF-1, ATERF-2, AND ATERF-5.	redox responsive transcription factor 1 (RRTF1); CONTAINS InterPro DOMAIN/s: DNA-binding, integrase-type (InterPro:IPR016177), Pathogenesis-related transcriptional factor/ERF, DNA-binding (InterPro:IPR001471); BEST Arabidopsis thaliana protein match is: Integrase-type DNA-binding superfamily protein (TAIR:AT5G61890.1); Has 6148 Blast hits to 5821 proteins in 258 species: Archae - 0; Bacteria - 2;…
AT3G25760	AOC1	3:9403882-9405250	W	OE	OK	33.1754	5.79639	-2.51689	-8.344	5e-05	0.000508811	yes	protein_coding	allene oxide cyclase 1	encodes allene oxide cyclase. One of four genes in Arabidopsis that encode this enzyme, which catalyzes an essential step in jasmonic acid biosynthesis. Gene expression is induced during senescence, a process that involves jasmonic acid signalling pathway.	allene oxide cyclase 1 (AOC1); FUNCTIONS IN: allene-oxide cyclase activity; INVOLVED IN: response to desiccation, response to water deprivation, jasmonic acid biosynthetic process, peptidyl-cysteine S-nitrosylation; LOCATED IN: chloroplast thylakoid membrane, chloroplast, chloroplast envelope; EXPRESSED IN: pollen tube; EXPRESSED DURING: 4 leaf senescence stage; CONTAINS InterPro DOMAIN/s: Allene…
AT1G65730	YSL7	1:24442503-24446291	W	OE	OK	3.69886	0.646511	-2.51633	-5.85495	5e-05	0.000508811	yes	protein_coding	YELLOW STRIPE like 7	Arabidopsis thaliana metal-nicotianamine transporter YSL4	YELLOW STRIPE like 7 (YSL7); FUNCTIONS IN: oligopeptide transporter activity; INVOLVED IN: oligopeptide transport, transmembrane transport; LOCATED IN: plasma membrane; EXPRESSED IN: 10 plant structures; EXPRESSED DURING: 4 anthesis, C globular stage, petal differentiation and expansion stage; CONTAINS InterPro DOMAIN/s: Oligopeptide transporter OPT superfamily (InterPro:IPR004813); BEST Arabidop…
AT4G23060	IQD22	4:12087202-12090575	W	OE	OK	28.8267	5.04239	-2.51523	-7.8789	5e-05	0.000508811	yes	protein_coding	IQ-domain 22		IQ-domain 22 (IQD22); CONTAINS InterPro DOMAIN/s: IQ calmodulin-binding region (InterPro:IPR000048); BEST Arabidopsis thaliana protein match is: IQ-domain 26 (TAIR:AT3G16490.1); Has 890 Blast hits to 763 proteins in 40 species: Archae - 0; Bacteria - 0; Metazoa - 31; Fungi - 3; Plants - 728; Viruses - 0; Other Eukaryotes - 128 (source: NCBI BLink).
AT4G18170	WRKY28	4:10061372-10062841	W	OE	OK	2.64852	0.463879	-2.51336	-3.99633	5e-05	0.000508811	yes	protein_coding	WRKY DNA-binding protein 28	member of WRKY Transcription Factor; Group II-c	WRKY DNA-binding protein 28 (WRKY28); CONTAINS InterPro DOMAIN/s: DNA-binding WRKY (InterPro:IPR003657), Transcription factor, WRKY group IIc (InterPro:IPR017396); BEST Arabidopsis thaliana protein match is: WRKY DNA-binding protein 8 (TAIR:AT5G46350.1); Has 1807 Blast hits to 1807 proteins in 277 species: Archae - 0; Bacteria - 0; Metazoa - 736; Fungi - 347; Plants - 385; Viruses - 0; Other Euka…
AT5G12880	AT5G12880	5:4068518-4068962	W	OE	OK	4.12503	0.722908	-2.51252	-3.47758	0.0055	0.0276225	yes	protein_coding	proline-rich family protein		proline-rich family protein; FUNCTIONS IN: molecular_function unknown; INVOLVED IN: biological_process unknown; LOCATED IN: endomembrane system; EXPRESSED IN: 10 plant structures; EXPRESSED DURING: LP.06 six leaves visible, LP.04 four leaves visible, LP.10 ten leaves visible, petal differentiation and expansion stage, LP.08 eight leaves visible; Has 1807 Blast hits to 1807 proteins in 277 species…
AT4G21850	MSRB9	4:11591115-11592238	W	OE	OK	14.8545	2.60424	-2.51197	-4.99093	5e-05	0.000508811	yes	protein_coding	methionine sulfoxide reductase B9		methionine sulfoxide reductase B9 (MSRB9); FUNCTIONS IN: peptide-methionine-(S)-S-oxide reductase activity; INVOLVED IN: oxidation reduction; LOCATED IN: cytosol; EXPRESSED IN: 18 plant structures; EXPRESSED DURING: 12 growth stages; CONTAINS InterPro DOMAIN/s: Methionine sulphoxide reductase B (InterPro:IPR002579), Mss4-like (InterPro:IPR011057); BEST Arabidopsis thaliana protein match is: methi…
AT2G01300	AT2G01300	2:151056-151729	W	OE	OK	39.8113	6.98147	-2.51158	-8.71442	5e-05	0.000508811	yes	protein_coding			unknown protein; BEST Arabidopsis thaliana protein match is: unknown protein (TAIR:AT1G15010.1); Has 73 Blast hits to 73 proteins in 12 species: Archae - 0; Bacteria - 0; Metazoa - 0; Fungi - 0; Plants - 73; Viruses - 0; Other Eukaryotes - 0 (source: NCBI BLink).
AT4G12410	AT4G12410	4:7342955-7343590	W	OE	OK	8.50768	1.49392	-2.50966	-5.15437	5e-05	0.000508811	yes	protein_coding	SAUR-like auxin-responsive protein family		SAUR-like auxin-responsive protein family ; CONTAINS InterPro DOMAIN/s: Auxin responsive SAUR protein (InterPro:IPR003676); BEST Arabidopsis thaliana protein match is: SAUR-like auxin-responsive protein family (TAIR:AT4G22620.1); Has 1137 Blast hits to 1128 proteins in 26 species: Archae - 0; Bacteria - 0; Metazoa - 0; Fungi - 0; Plants - 1136; Viruses - 0; Other Eukaryotes - 1 (source: NCBI BLin…
AT2G36590	ProT3	2:15339121-15345337	W	OE	OK	10.122	1.7786	-2.50868	-2.4205	0.00175	0.0109262	yes	protein_coding	proline transporter 3	Encodes a proline transporter with affinity for gly betaine, proline, and GABA. Protein is expressed in leaves, flowers and siliques but to a much lesser extent in roots.	proline transporter 3 (ProT3); CONTAINS InterPro DOMAIN/s: Amino acid transporter, transmembrane (InterPro:IPR013057); BEST Arabidopsis thaliana protein match is: proline transporter 1 (TAIR:AT2G39890.2); Has 1618 Blast hits to 1612 proteins in 173 species: Archae - 0; Bacteria - 6; Metazoa - 182; Fungi - 169; Plants - 1227; Viruses - 0; Other Eukaryotes - 34 (source: NCBI BLink).
AT5G26920	CBP60G	5:9475681-9478751	W	OE	OK	3.06766	0.539655	-2.50703	-4.37763	5e-05	0.000508811	yes	protein_coding	Cam-binding protein 60-like G	Encodes a calmodulin-binding protein CBP60g (calmodulin binding protein 60-like.g). The calmodulin-binding domain is located near the N-terminus; calmodulin binding is dependent on Ca(2+). Inducible by both bacterial pathogen and MAMP (microbe-associated molecular pattern) treatments. Bacterial growth is enhanced in cbp60g mutants. cbp60g mutants also show defects in salicylic acid (SA) accumulat…	Cam-binding protein 60-like G (CBP60G); FUNCTIONS IN: calmodulin binding; INVOLVED IN: defense response to bacterium, incompatible interaction, salicylic acid biosynthetic process, response to molecule of bacterial origin, response to bacterium; EXPRESSED IN: 15 plant structures; EXPRESSED DURING: 9 growth stages; CONTAINS InterPro DOMAIN/s: Calmodulin binding protein-like (InterPro:IPR012416); B…
AT1G22400	ATUGT85A1	1:7903659-7906673	W	OE	OK	1.04018	0.183485	-2.50309	-2.61794	0.00385	0.0207467	yes	protein_coding	UDP-Glycosyltransferase superfamily protein		UGT85A1; FUNCTIONS IN: in 6 functions; INVOLVED IN: metabolic process; LOCATED IN: cellular_component unknown; EXPRESSED IN: 22 plant structures; EXPRESSED DURING: 10 growth stages; CONTAINS InterPro DOMAIN/s: UDP-glucuronosyl/UDP-glucosyltransferase (InterPro:IPR002213); BEST Arabidopsis thaliana protein match is: UDP-glucosyl transferase 85A3 (TAIR:AT1G22380.1); Has 7940 Blast hits to 7832 prot…
AT1G30135	JAZ8	1:10596491-10597239	W	OE	OK	16.5431	2.92472	-2.49986	-6.84977	5e-05	0.000508811	yes	protein_coding	jasmonate-zim-domain protein 8		jasmonate-zim-domain protein 8 (JAZ8); CONTAINS InterPro DOMAIN/s: Tify (InterPro:IPR010399), CCT domain-like (InterPro:IPR018467); BEST Arabidopsis thaliana protein match is: jasmonate-zim-domain protein 7 (TAIR:AT2G34600.1); Has 89 Blast hits to 89 proteins in 12 species: Archae - 0; Bacteria - 0; Metazoa - 0; Fungi - 0; Plants - 89; Viruses - 0; Other Eukaryotes - 0 (source: NCBI BLink).
AT3G27970	AT3G27970	3:10389608-10391544	W	OE	OK	1.8968	0.337635	-2.49003	-3.29503	0.0009	0.00632425	yes	protein_coding	Exonuclease family protein		Exonuclease family protein; FUNCTIONS IN: zinc ion binding, exonuclease activity, nucleic acid binding; INVOLVED IN: biological_process unknown; LOCATED IN: intracellular; CONTAINS InterPro DOMAIN/s: Zinc finger, C2H2-like (InterPro:IPR015880), Exonuclease (InterPro:IPR006055), Polynucleotidyl transferase, ribonuclease H fold (InterPro:IPR012337), Zinc finger, C2H2-type (InterPro:IPR007087), Exon…
AT5G25440	AT5G25440	5:8854774-8856758	W	OE	OK	21.1808	3.78185	-2.4856	-7.40134	5e-05	0.000508811	yes	protein_coding	Protein kinase superfamily protein		Protein kinase superfamily protein; FUNCTIONS IN: protein kinase activity, kinase activity, ATP binding; INVOLVED IN: protein amino acid phosphorylation, N-terminal protein myristoylation; LOCATED IN: nucleus, cytoplasm; EXPRESSED IN: 15 plant structures; EXPRESSED DURING: 9 growth stages; CONTAINS InterPro DOMAIN/s: Protein kinase, catalytic domain (InterPro:IPR000719), Serine-threonine/tyrosine…
AT5G18470	AT5G18470	5:6127796-6131015	W	OE	OK	38.5951	6.89896	-2.48397	-7.78107	5e-05	0.000508811	yes	protein_coding	Curculin-like (mannose-binding) lectin family protein		Curculin-like (mannose-binding) lectin family protein; FUNCTIONS IN: sugar binding; INVOLVED IN: response to karrikin; LOCATED IN: plant-type cell wall; EXPRESSED IN: 22 plant structures; EXPRESSED DURING: 12 growth stages; CONTAINS InterPro DOMAIN/s: Curculin-like (mannose-binding) lectin (InterPro:IPR001480); BEST Arabidopsis thaliana protein match is: lectin protein kinase family protein (TAIR…
AT2G25735	AT2G25735	2:10975059-10975759	W	OE	OK	11.1429	1.99515	-2.48156	-6.18253	5e-05	0.000508811	yes	protein_coding			unknown protein; Has 31 Blast hits to 31 proteins in 9 species: Archae - 0; Bacteria - 0; Metazoa - 0; Fungi - 0; Plants - 31; Viruses - 0; Other Eukaryotes - 0 (source: NCBI BLink).
AT1G10370	GST30B	1:3397080-3398358	W	OE	OK	90.4093	16.1952	-2.4809	-9.25794	5e-05	0.000508811	yes	protein_coding	Glutathione S-transferase family protein		EARLY-RESPONSIVE TO DEHYDRATION 9 (ERD9); FUNCTIONS IN: glutathione transferase activity; INVOLVED IN: response to water deprivation, response to karrikin, toxin catabolic process; LOCATED IN: chloroplast, cytoplasm; EXPRESSED IN: 21 plant structures; EXPRESSED DURING: 14 growth stages; CONTAINS InterPro DOMAIN/s: Thioredoxin fold (InterPro:IPR012335), Glutathione S-transferase, C-terminal (Inter…
AT5G01542	AT5G01542	5:210978-213472	W	OE	OK	5.75543	1.03818	-2.47086	-5.65809	5e-05	0.000508811	yes	other_rna		Potential natural antisense gene, locus overlaps with AT5G01540
AT4G35985	AT4G35985	4:17032267-17033862	W	OE	OK	34.3554	6.25111	-2.45835	-7.64929	5e-05	0.000508811	yes	protein_coding	Senescence/dehydration-associated protein-related		Senescence/dehydration-associated protein-related; LOCATED IN: chloroplast; EXPRESSED IN: 19 plant structures; EXPRESSED DURING: 10 growth stages; CONTAINS InterPro DOMAIN/s: Senescence/spartin-associated (InterPro:IPR009686); BEST Arabidopsis thaliana protein match is: Senescence/dehydration-associated protein-related (TAIR:AT2G17840.1); Has 30201 Blast hits to 17322 proteins in 780 species: Arc…
AT1G26730	AT1G26730	1:9241434-9244650	W	OE	OK	14.0713	2.56765	-2.45423	-7.35671	5e-05	0.000508811	yes	protein_coding	EXS (ERD1/XPR1/SYG1) family protein		EXS (ERD1/XPR1/SYG1) family protein; LOCATED IN: integral to membrane, plasma membrane; EXPRESSED IN: 22 plant structures; EXPRESSED DURING: 13 growth stages; CONTAINS InterPro DOMAIN/s: EXS, C-terminal (InterPro:IPR004342), SPX, N-terminal (InterPro:IPR004331); BEST Arabidopsis thaliana protein match is: EXS (ERD1/XPR1/SYG1) family protein (TAIR:AT1G35350.1); Has 1169 Blast hits to 1113 proteins…
AT1G68250	AT1G68250	1:25579372-25580194	W	OE	OK	4.94387	0.91797	-2.42912	-3.50087	5e-05	0.000508811	yes	protein_coding			unknown protein; FUNCTIONS IN: molecular_function unknown; INVOLVED IN: biological_process unknown; LOCATED IN: cellular_component unknown; EXPRESSED IN: cotyledon, leaf, pollen tube; EXPRESSED DURING: LP.04 four leaves visible, LP.02 two leaves visible, LP.08 eight leaves visible; Has 30201 Blast hits to 17322 proteins in 780 species: Archae - 12; Bacteria - 1396; Metazoa - 17338; Fungi - 3422; …
AT4G17615	ATCBL1	4:9816451-9819312	W	OE	OK	19.7166	3.66401	-2.42791	-6.41355	5e-05	0.000508811	yes	protein_coding	calcineurin B-like protein 1	Member of AtCBL (Calcineurin B-like Calcium Sensor Proteins) family. Protein level is increased upon high salt, mannitol, and cold stresses. CBL1 interacts with CIPK23 and recruits the kinase to the plasma membrane where the substrate(s) of CIPK23 may reside. CBL1 localization is regulated by protein modification including myristolation and acylation.	calcineurin B-like protein 1 (CBL1); FUNCTIONS IN: calcium ion binding; INVOLVED IN: in 8 processes; LOCATED IN: plasma membrane, cytoplasm; EXPRESSED IN: 28 plant structures; EXPRESSED DURING: 14 growth stages; CONTAINS InterPro DOMAIN/s: EF-Hand 1, calcium-binding site (InterPro:IPR018247), Recoverin (InterPro:IPR001125), EF-HAND 2 (InterPro:IPR018249), Calcineurin B protein (InterPro:IPR015757…
AT1G74450	AT1G74450	1:27982508-27984280	W	OE	OK	5.70145	1.06247	-2.42391	-5.7817	5e-05	0.000508811	yes	protein_coding	Protein of unknown function (DUF793)		FUNCTIONS IN: molecular_function unknown; INVOLVED IN: biological_process unknown; EXPRESSED IN: 24 plant structures; EXPRESSED DURING: 14 growth stages; CONTAINS InterPro DOMAIN/s: Protein BYPASS related (InterPro:IPR008511); BEST Arabidopsis thaliana protein match is: Protein of unknown function (DUF793) (TAIR:AT1G18740.1); Has 215 Blast hits to 212 proteins in 19 species: Archae - 0; Bacteria …
AT2G22500	UCP5	2:9563223-9564751	W	OE	OK	292.832	54.573	-2.42381	-8.80785	5e-05	0.000508811	yes	protein_coding	uncoupling protein 5	Encodes one of the mitochondrial dicarboxylate carriers (DIC): DIC1 (AT2G22500), DIC2 (AT4G24570), DIC3 (AT5G09470).	uncoupling protein 5 (UCP5); FUNCTIONS IN: binding, dicarboxylic acid transmembrane transporter activity; INVOLVED IN: transport, mitochondrial transport; LOCATED IN: mitochondrion, mitochondrial inner membrane, membrane; EXPRESSED IN: 23 plant structures; EXPRESSED DURING: 15 growth stages; CONTAINS InterPro DOMAIN/s: Mitochondrial substrate carrier (InterPro:IPR001993), Mitochondrial brown fat …
AT3G50260	CEJ1	3:18634575-18635398	W	OE	OK	10.1175	1.90396	-2.40977	-5.25949	5e-05	0.000508811	yes	protein_coding	cooperatively regulated by ethylene and jasmonate 1	Encodes a member of the DREB subfamily A-5 of ERF/AP2 transcription factor family. The protein contains one AP2 domain. Involved in defense and freezing stress responses. There are 16 members in this subfamily including RAP2.1, RAP2.9 and RAP2.10.	cooperatively regulated by ethylene and jasmonate 1 (CEJ1); CONTAINS InterPro DOMAIN/s: DNA-binding, integrase-type (InterPro:IPR016177), Pathogenesis-related transcriptional factor/ERF, DNA-binding (InterPro:IPR001471); BEST Arabidopsis thaliana protein match is: DREB and EAR motif protein 2 (TAIR:AT5G67190.1); Has 5544 Blast hits to 5466 proteins in 235 species: Archae - 0; Bacteria - 0; Metazo…
AT1G16370	2014-10-06	1:5596693-5598447	W	OE	OK	17.1731	3.23408	-2.40873	-7.79555	5e-05	0.000508811	yes	protein_coding	organic cation/carnitine transporter 6		organic cation/carnitine transporter 6 (OCT6); FUNCTIONS IN: carbohydrate transmembrane transporter activity, sugar:hydrogen symporter activity; INVOLVED IN: transport, transmembrane transport; LOCATED IN: integral to membrane, membrane; EXPRESSED IN: 11 plant structures; EXPRESSED DURING: LP.06 six leaves visible, 4 anthesis, petal differentiation and expansion stage; CONTAINS InterPro DOMAIN/s:…
AT2G41480	AT2G41480	2:17296811-17298731	W	OE	OK	23.2621	4.3931	-2.40467	-7.39413	5e-05	0.000508811	yes	protein_coding	Peroxidase superfamily protein		Peroxidase superfamily protein; FUNCTIONS IN: peroxidase activity, heme binding; INVOLVED IN: oxidation reduction, response to oxidative stress; EXPRESSED IN: root, leaf; EXPRESSED DURING: LP.04 four leaves visible; CONTAINS InterPro DOMAIN/s: Haem peroxidase (InterPro:IPR010255), Plant peroxidase (InterPro:IPR000823), Peroxidases heam-ligand binding site (InterPro:IPR019793), Peroxidase, active …
AT4G23270	CRK19	4:12171102-12173925	W	OE	OK	3.40385	0.642861	-2.40459	-5.03311	5e-05	0.000508811	yes	protein_coding	cysteine-rich RLK (RECEPTOR-like protein kinase) 19	Encodes a cysteine-rich receptor-like protein kinase.	cysteine-rich RLK (RECEPTOR-like protein kinase) 19 (CRK19); FUNCTIONS IN: protein serine/threonine kinase activity, protein kinase activity, ATP binding; INVOLVED IN: protein amino acid phosphorylation, defense response to bacterium, response to salicylic acid stimulus; LOCATED IN: plasma membrane; EXPRESSED IN: 17 plant structures; EXPRESSED DURING: 9 growth stages; CONTAINS InterPro DOMAIN/s: …
AT4G21830	ATMSRB7	4:11584345-11585419	W	OE	OK	0.935223	0.177092	-2.40081	-1.04931	0.01085	0.0467775	yes	protein_coding	methionine sulfoxide reductase B7		methionine sulfoxide reductase B7 (MSRB7); CONTAINS InterPro DOMAIN/s: Methionine sulphoxide reductase B (InterPro:IPR002579), Mss4-like (InterPro:IPR011057); BEST Arabidopsis thaliana protein match is: methionine sulfoxide reductase B8 (TAIR:AT4G21840.1); Has 8390 Blast hits to 8387 proteins in 2248 species: Archae - 76; Bacteria - 4942; Metazoa - 265; Fungi - 135; Plants - 208; Viruses - 1; Oth…
AT1G23710	AT1G23710	1:8385250-8386426	W	OE	OK	8.57584	1.62393	-2.40079	-5.56605	5e-05	0.000508811	yes	protein_coding	Protein of unknown function (DUF1645)		Protein of unknown function (DUF1645); CONTAINS InterPro DOMAIN/s: Protein of unknown function DUF1645 (InterPro:IPR012442); BEST Arabidopsis thaliana protein match is: Protein of unknown function (DUF1645) (TAIR:AT1G70420.1); Has 288 Blast hits to 282 proteins in 52 species: Archae - 0; Bacteria - 6; Metazoa - 16; Fungi - 11; Plants - 191; Viruses - 0; Other Eukaryotes - 64 (source: NCBI BLink).
AT4G24380	AT4G24380	4:12612534-12616117	W	OE	OK	39.0528	7.40844	-2.39819	-4.26202	5e-05	0.000508811	yes	protein_coding			CONTAINS InterPro DOMAIN/s: Serine hydrolase (InterPro:IPR005645); BEST Arabidopsis thaliana protein match is: alpha/beta-Hydrolases superfamily protein (TAIR:AT5G65400.1); Has 35333 Blast hits to 34131 proteins in 2444 species: Archae - 798; Bacteria - 22429; Metazoa - 974; Fungi - 991; Plants - 531; Viruses - 0; Other Eukaryotes - 9610 (source: NCBI BLink).
AT4G32800	AT4G32800	4:15819523-15820871	W	OE	OK	71.1604	13.5363	-2.39425	-8.40553	5e-05	0.000508811	yes	protein_coding	Integrase-type DNA-binding superfamily protein	encodes a member of the DREB subfamily A-4 of ERF/AP2 transcription factor family. The protein contains one AP2 domain. There are 17 members in this subfamily including TINY.	Integrase-type DNA-binding superfamily protein; FUNCTIONS IN: DNA binding, sequence-specific DNA binding transcription factor activity; INVOLVED IN: regulation of transcription, DNA-dependent; LOCATED IN: nucleus; EXPRESSED IN: 10 plant structures; EXPRESSED DURING: 7 growth stages; CONTAINS InterPro DOMAIN/s: DNA-binding, integrase-type (InterPro:IPR016177), Pathogenesis-related transcriptional …
AT5G17850	AT5G17850	5:5899252-5900932	W	OE	OK	72.3168	13.7598	-2.39387	-9.02294	5e-05	0.000508811	yes	protein_coding	Sodium/calcium exchanger family protein		Sodium/calcium exchanger family protein; FUNCTIONS IN: cation:cation antiporter activity, calcium:sodium antiporter activity; INVOLVED IN: cation transport, transmembrane transport; LOCATED IN: endomembrane system, integral to membrane; EXPRESSED IN: 19 plant structures; EXPRESSED DURING: 12 growth stages; CONTAINS InterPro DOMAIN/s: Sodium/calcium exchanger membrane region (InterPro:IPR004837); …
AT3G62260	AT3G62260	3:23038289-23040584	W	OE	OK	9.1636	1.75481	-2.3846	-5.27082	5e-05	0.000508811	yes	protein_coding	Protein phosphatase 2C family protein		Protein phosphatase 2C family protein; FUNCTIONS IN: protein serine/threonine phosphatase activity, catalytic activity; INVOLVED IN: protein amino acid dephosphorylation; LOCATED IN: protein serine/threonine phosphatase complex; EXPRESSED IN: 22 plant structures; EXPRESSED DURING: 12 growth stages; CONTAINS InterPro DOMAIN/s: Protein phosphatase 2C, manganese/magnesium aspartate binding site (Int…
AT1G19180	JAZ1	1:6622093-6623620	W	OE	OK	140.019	26.8262	-2.38391	-7.84076	5e-05	0.000508811	yes	protein_coding	jasmonate-zim-domain protein 1	JAZ1 is a nuclear-localized protein involved in jasmonate signaling. JAZ1 transcript levels rise in response to a jasmonate stimulus. JAZ1 can interact with the COI1 F-box subunit of an SCF E3 ubiquitin ligase in a yeast-two-hybrid assay only in the presence of jasmonate-isoleucine (JA-ILE) or coronatine. Application of jasmonate methyl ester to Arabidopsis roots reduces the levels of a JAZ1:GUS …	TIFY10A; CONTAINS InterPro DOMAIN/s: Tify (InterPro:IPR010399), CCT domain-like (InterPro:IPR018467); BEST Arabidopsis thaliana protein match is: TIFY domain/Divergent CCT motif family protein (TAIR:AT1G74950.1); Has 35333 Blast hits to 34131 proteins in 2444 species: Archae - 798; Bacteria - 22429; Metazoa - 974; Fungi - 991; Plants - 531; Viruses - 0; Other Eukaryotes - 9610 (source: NCBI BLink…
AT5G41080	AT5G41080	5:16441743-16443985	W	OE	OK	22.5158	4.31806	-2.38248	-6.37645	5e-05	0.000508811	yes	protein_coding	PLC-like phosphodiesterases superfamily protein		PLC-like phosphodiesterases superfamily protein; FUNCTIONS IN: phosphoric diester hydrolase activity, glycerophosphodiester phosphodiesterase activity; INVOLVED IN: glycerol metabolic process, lipid metabolic process; EXPRESSED IN: 23 plant structures; EXPRESSED DURING: 14 growth stages; CONTAINS InterPro DOMAIN/s: PLC-like phosphodiesterase, TIM beta/alpha-barrel domain (InterPro:IPR017946), Gly…
AT2G29460	GST22	2:12626535-12627678	W	OE	OK	2.80196	0.537806	-2.38128	-3.75001	0.0002	0.00178111	yes	protein_coding	glutathione S-transferase tau 4	Encodes glutathione transferase belonging to the tau class of GSTs. Naming convention according to Wagner et al. (2002).	glutathione S-transferase tau 4 (GSTU4); CONTAINS InterPro DOMAIN/s: Thioredoxin fold (InterPro:IPR012335), Glutathione S-transferase, C-terminal (InterPro:IPR004046), Glutathione S-transferase, C-terminal-like (InterPro:IPR010987), Glutathione S-transferase/chloride channel, C-terminal (InterPro:IPR017933), Glutathione S-transferase, N-terminal (InterPro:IPR004045), Thioredoxin-like fold (InterP…
AT1G69900	AT1G69900	1:26326380-26327831	W	OE	OK	6.38731	1.22657	-2.38058	-5.05433	5e-05	0.000508811	yes	protein_coding	Actin cross-linking protein		Actin cross-linking protein; CONTAINS InterPro DOMAIN/s: Protein of unknown function DUF569 (InterPro:IPR007679), Actin cross-linking (InterPro:IPR008999); BEST Arabidopsis thaliana protein match is: Actin cross-linking protein (TAIR:AT1G27100.1); Has 330 Blast hits to 179 proteins in 14 species: Archae - 0; Bacteria - 0; Metazoa - 0; Fungi - 0; Plants - 330; Viruses - 0; Other Eukaryotes - 0 (so…
AT3G47960	AT3G47960	3:17692701-17700833	W	OE	OK	192.863	37.046	-2.38019	-7.71136	5e-05	0.000508811	yes	protein_coding	Major facilitator superfamily protein		Major facilitator superfamily protein; FUNCTIONS IN: transporter activity; INVOLVED IN: oligopeptide transport; LOCATED IN: plasma membrane, membrane; EXPRESSED IN: 24 plant structures; EXPRESSED DURING: 13 growth stages; CONTAINS InterPro DOMAIN/s: Oligopeptide transporter (InterPro:IPR000109), Major facilitator superfamily, general substrate transporter (InterPro:IPR016196); BEST Arabidopsis th…
AT2G26560	PLA IIA	2:11293768-11295806	W	OE	OK	3.00186	0.57705	-2.37909	-4.42348	5e-05	0.000508811	yes	protein_coding	phospholipase A 2A	Encodes a lipid acyl hydrolase with wide substrate specificity that accumulates upon infection by fungal and bacterial pathogens. Protein is localized in the cytoplasm in healthy leaves, and in membranes in infected cells. Plays a role in cell death and differentially affects the accumulation of oxylipins. Contributes to resistance to virus.	phospholipase A 2A (PLA2A); FUNCTIONS IN: lipase activity, nutrient reservoir activity; INVOLVED IN: in 6 processes; LOCATED IN: membrane, cytoplasm; EXPRESSED IN: 11 plant structures; EXPRESSED DURING: 8 growth stages; CONTAINS InterPro DOMAIN/s: Acyl transferase/acyl hydrolase/lysophospholipase (InterPro:IPR016035), Patatin (InterPro:IPR002641); BEST Arabidopsis thaliana protein match is: Acyl …
AT2G32240	AT2G32240	2:13682556-13691155	W	OE	OK	19.906	3.83024	-2.3777	-5.98184	5e-05	0.000508811	yes	protein_coding			FUNCTIONS IN: molecular_function unknown; INVOLVED IN: response to cadmium ion; LOCATED IN: plasma membrane; EXPRESSED IN: 25 plant structures; EXPRESSED DURING: 13 growth stages; CONTAINS InterPro DOMAIN/s: Prefoldin (InterPro:IPR009053); BEST Arabidopsis thaliana protein match is: unknown protein (TAIR:AT1G05320.3); Has 470429 Blast hits to 168274 proteins in 4282 species: Archae - 6896; Bacter…
AT1G29690	CAD1	1:10379019-10382123	W	OE	OK	22.6939	4.39546	-2.36822	-7.5849	5e-05	0.000508811	yes	protein_coding	MAC/Perforin domain-containing protein	Encodes a protein containing a domain with significant homology to the MACPF (membrane attack complex and perforin) domain of complements and perforin proteins that are involved in innate immunity in animals. Transgenic <i>cad1-1</i> mutant plants show lesions seen in the hypersensitive response, as well as a spontaneous activation of expression of pathogenesis-related genes and leading to a 32-f…	constitutively activated cell death 1 (CAD1); CONTAINS InterPro DOMAIN/s: Membrane attack complex component/perforin (MACPF) domain (InterPro:IPR020864); BEST Arabidopsis thaliana protein match is: MAC/Perforin domain-containing protein (TAIR:AT4G24290.2); Has 226 Blast hits to 225 proteins in 30 species: Archae - 0; Bacteria - 6; Metazoa - 14; Fungi - 0; Plants - 200; Viruses - 0; Other Eukaryot…
AT3G60966	AT3G60966	3:22552619-22553668	W	OE	OK	1.2069	0.233873	-2.36751	-2.39585	0.01	0.0439995	yes	protein_coding	RING/U-box superfamily protein		RING/U-box superfamily protein; FUNCTIONS IN: zinc ion binding; INVOLVED IN: biological_process unknown; LOCATED IN: endomembrane system; CONTAINS InterPro DOMAIN/s: Zinc finger, RING-type (InterPro:IPR001841), Zinc finger, C3HC4 RING-type (InterPro:IPR018957); BEST Arabidopsis thaliana protein match is: RING/U-box superfamily protein (TAIR:AT2G44581.1); Has 35333 Blast hits to 34131 proteins in …
AT2G03240	AT2G03240	2:973412-977337	W	OE	OK	28.3872	5.51165	-2.36468	-7.86573	5e-05	0.000508811	yes	protein_coding	EXS (ERD1/XPR1/SYG1) family protein		EXS (ERD1/XPR1/SYG1) family protein; LOCATED IN: integral to membrane; EXPRESSED IN: 18 plant structures; EXPRESSED DURING: 10 growth stages; CONTAINS InterPro DOMAIN/s: SPX, N-terminal (InterPro:IPR004331), EXS, C-terminal (InterPro:IPR004342); BEST Arabidopsis thaliana protein match is: EXS (ERD1/XPR1/SYG1) family protein (TAIR:AT1G14040.1); Has 1164 Blast hits to 1104 proteins in 198 species: …
AT5G08760	AT5G08760	5:2854939-2855617	W	OE	OK	189.423	36.7992	-2.36386	-12.7416	5e-05	0.000508811	yes	protein_coding			unknown protein; FUNCTIONS IN: molecular_function unknown; INVOLVED IN: biological_process unknown; LOCATED IN: endomembrane system; Has 3 Blast hits to 3 proteins in 2 species: Archae - 0; Bacteria - 0; Metazoa - 0; Fungi - 0; Plants - 3; Viruses - 0; Other Eukaryotes - 0 (source: NCBI BLink).
AT4G13340	AT4G13340	4:7758609-7761057	W	OE	OK	340.032	66.5006	-2.35423	-8.84525	5e-05	0.000508811	yes	protein_coding	Leucine-rich repeat (LRR) family protein		Leucine-rich repeat (LRR) family protein; FUNCTIONS IN: structural constituent of cell wall; LOCATED IN: cell wall, plant-type cell wall; EXPRESSED IN: 23 plant structures; EXPRESSED DURING: 13 growth stages; CONTAINS InterPro DOMAIN/s: Leucine-rich repeat-containing N-terminal domain, type 2 (InterPro:IPR013210); BEST Arabidopsis thaliana protein match is: Leucine-rich repeat (LRR) family protei…
AT3G07040	RPM1	3:2225951-2229024	W	OE	OK	1.35526	0.265232	-2.35324	-4.05107	5e-05	0.000508811	yes	protein_coding	NB-ARC domain-containing disease resistance protein	Contains an N-terminal tripartite nucleotide binding site and a C-terminal tandem array of leucine-rich repeats. Confers resistance to Pseudomonas syringae strains that carry the avirulence genes avrB and avrRpm1.	RESISTANCE TO P. SYRINGAE PV MACULICOLA 1 (RPM1); FUNCTIONS IN: protein binding, nucleotide binding; INVOLVED IN: defense response, plant-type hypersensitive response; LOCATED IN: plasma membrane; EXPRESSED IN: 20 plant structures; EXPRESSED DURING: 13 growth stages; CONTAINS InterPro DOMAIN/s: NB-ARC (InterPro:IPR002182), Leucine-rich repeat (InterPro:IPR001611), Disease resistance protein (Inte…
AT5G16360	AT5G16360	5:5355081-5356300	W	OE	OK	5.99739	1.17379	-2.35316	-5.36226	5e-05	0.000508811	yes	protein_coding	NC domain-containing protein-related		NC domain-containing protein-related; CONTAINS InterPro DOMAIN/s: NC (InterPro:IPR007053); BEST Arabidopsis thaliana protein match is: NC domain-containing protein-related (TAIR:AT3G02700.1); Has 1807 Blast hits to 1807 proteins in 277 species: Archae - 0; Bacteria - 0; Metazoa - 736; Fungi - 347; Plants - 385; Viruses - 0; Other Eukaryotes - 339 (source: NCBI BLink).
AT5G64310	AGP1	5:25721932-25722646	W	OE	OK	361.586	70.7755	-2.35302	-10.979	5e-05	0.000508811	yes	protein_coding	arabinogalactan protein 1	Encodes arabinogalactan-protein (AGP1).	arabinogalactan protein 1 (AGP1); Has 1807 Blast hits to 1807 proteins in 277 species: Archae - 0; Bacteria - 0; Metazoa - 736; Fungi - 347; Plants - 385; Viruses - 0; Other Eukaryotes - 339 (source: NCBI BLink).
AT5G03720	AT-HSFA3	5:971785-973683	W	OE	OK	4.35344	0.854956	-2.34823	-4.57533	5e-05	0.000508811	yes	protein_coding	heat shock transcription factor A3	Member of Heat Stress Transcription Factor (Hsf) family. Expression is regulated by DREB2A and in turn HSFA3 regulates the expression of hsps Hsp18.1-CI and Hsp26.5-MII35S. Involved in establishing thermotolerence.	heat shock transcription factor A3 (HSFA3); FUNCTIONS IN: DNA binding, sequence-specific DNA binding transcription factor activity; INVOLVED IN: response to heat, regulation of transcription, DNA-dependent, response to chitin; LOCATED IN: nucleus; EXPRESSED IN: 13 plant structures; EXPRESSED DURING: 9 growth stages; CONTAINS InterPro DOMAIN/s: Winged helix-turn-helix transcription repressor DNA-b…
AT5G06720	ATPA2	5:2077419-2079005	W	OE	OK	55.8044	10.9739	-2.3463	-8.65415	5e-05	0.000508811	yes	protein_coding	peroxidase 2		peroxidase 2 (PA2); FUNCTIONS IN: peroxidase activity, heme binding; INVOLVED IN: oxidation reduction, response to oxidative stress; LOCATED IN: endomembrane system; EXPRESSED IN: 21 plant structures; EXPRESSED DURING: 11 growth stages; CONTAINS InterPro DOMAIN/s: Haem peroxidase (InterPro:IPR010255), Plant peroxidase (InterPro:IPR000823), Peroxidases heam-ligand binding site (InterPro:IPR019793)…
AT1G51090	AT1G51090	1:18932936-18933950	W	OE	OK	65.1274	12.9166	-2.33404	-8.39189	5e-05	0.000508811	yes	protein_coding	Heavy metal transport/detoxification superfamily protein		Heavy metal transport/detoxification superfamily protein ; FUNCTIONS IN: metal ion binding; INVOLVED IN: defense response to fungus; LOCATED IN: cellular_component unknown; EXPRESSED IN: 15 plant structures; EXPRESSED DURING: 9 growth stages; CONTAINS InterPro DOMAIN/s: Heavy metal transport/detoxification protein (InterPro:IPR006121); BEST Arabidopsis thaliana protein match is: Heavy metal trans…
AT4G14365	XBAT34	4:8271463-8273765	W	OE	OK	12.6684	2.51423	-2.33305	-6.48238	5e-05	0.000508811	yes	protein_coding	XB3 ortholog 4 in Arabidopsis thaliana		XB3 ortholog 4 in Arabidopsis thaliana (XBAT34); FUNCTIONS IN: zinc ion binding; EXPRESSED IN: 22 plant structures; EXPRESSED DURING: 13 growth stages; CONTAINS InterPro DOMAIN/s: Zinc finger, RING-type (InterPro:IPR001841), Ankyrin repeat-containing domain (InterPro:IPR020683), Ankyrin repeat (InterPro:IPR002110); BEST Arabidopsis thaliana protein match is: XB3 ortholog 5 in Arabidopsis thaliana…
AT2G41100	ATCAL4	2:17137828-17139612	W	OE	OK	223.834	44.6053	-2.32714	-7.0525	5e-05	0.000508811	yes	protein_coding	Calcium-binding EF hand family protein	encodes a calmodulin-like protein, with six potential calcium binding domains. Calcium binding shown by Ca(2+)-specific shift in electrophoretic mobility. Expression induced by touch and darkness. Expression may also be developmentally controlled. Expression in growing regions of roots, vascular tissue, root/shoot junctions, trichomes, branch points of the shoot, and regions of siliques and flowe…	TOUCH 3 (TCH3); CONTAINS InterPro DOMAIN/s: EF-Hand 1, calcium-binding site (InterPro:IPR018247), EF-HAND 2 (InterPro:IPR018249), EF-hand-like domain (InterPro:IPR011992), Calcium-binding EF-hand (InterPro:IPR002048), EF-hand (InterPro:IPR018248); BEST Arabidopsis thaliana protein match is: calmodulin 5 (TAIR:AT2G27030.3).
AT1G01480	ACS2	1:175781-178400	W	OE	OK	2.18343	0.435836	-2.32474	-3.34788	5e-05	0.000508811	yes	protein_coding	1-amino-cyclopropane-1-carboxylate synthase 2	a member of the 1-aminocyclopropane-1-carboxylate (ACC) synthase (S-adenosyl-L-methionine methylthioadenosine-lyase, EC 4.4.1.14) gene family, isolated from a flower-specific cDNA library.	1-amino-cyclopropane-1-carboxylate synthase 2 (ACS2); CONTAINS InterPro DOMAIN/s: 1-aminocyclopropane-1-carboxylate synthase (InterPro:IPR001176), Pyridoxal phosphate-dependent transferase, major domain (InterPro:IPR015424), Aminotransferase, class I/classII (InterPro:IPR004839), Aminotransferases, class-I, pyridoxal-phosphate-binding site (InterPro:IPR004838), Pyridoxal phosphate-dependent trans…
AT1G09970	LRR XI-23	1:3252239-3255693	W	OE	OK	251.644	50.3058	-2.32259	-7.08853	5e-05	0.000508811	yes	protein_coding	Leucine-rich receptor-like protein kinase family protein	RLK7 belongs to a leucine-rich repeat class of receptor-likekinase (LRR-RLKs). It is involved in the control of germination speed and the tolerance to oxidant stress.	LRR XI-23; FUNCTIONS IN: protein serine/threonine kinase activity, protein kinase activity, kinase activity, ATP binding; INVOLVED IN: protein amino acid phosphorylation, transmembrane receptor protein tyrosine kinase signaling pathway, protein amino acid autophosphorylation; LOCATED IN: plasma membrane; EXPRESSED IN: 22 plant structures; EXPRESSED DURING: 14 growth stages; CONTAINS InterPro DOMA…
AT1G28380	NSL1	1:9963592-9968301	W	OE	OK	73.7409	14.7543	-2.32132	-5.6732	5e-05	0.000508811	yes	protein_coding	MAC/Perforin domain-containing protein	This gene is predicted to encode a protein involved in negatively regulating salicylic acid-related defense responses and cell death programs. nsl1 mutants develop necrotic lesions spontaneously and show other features of a defense response, such as higher levels of SA and disease resistance-related transcripts, in the absence of a biotic stimulus. The NSL1 protein is predicted to have a MACPF do…	necrotic spotted lesions 1 (NSL1); CONTAINS InterPro DOMAIN/s: Membrane attack complex component/perforin (MACPF) domain (InterPro:IPR020864); BEST Arabidopsis thaliana protein match is: MAC/Perforin domain-containing protein (TAIR:AT4G24290.2); Has 203 Blast hits to 202 proteins in 18 species: Archae - 0; Bacteria - 0; Metazoa - 1; Fungi - 0; Plants - 202; Viruses - 0; Other Eukaryotes - 0 (sour…
AT2G25460	AT2G25460	2:10832753-10835483	W	OE	OK	1.56006	0.313164	-2.31661	-3.48409	5e-05	0.000508811	yes	protein_coding			CONTAINS InterPro DOMAIN/s: C2 calcium-dependent membrane targeting (InterPro:IPR000008); BEST Arabidopsis thaliana protein match is: unknown protein (TAIR:AT5G04860.1); Has 108 Blast hits to 69 proteins in 11 species: Archae - 0; Bacteria - 0; Metazoa - 0; Fungi - 0; Plants - 108; Viruses - 0; Other Eukaryotes - 0 (source: NCBI BLink).
AT1G08800	AT1G08800	1:2813060-2818008	W	OE	OK	4.87901	0.979972	-2.31578	-5.90293	5e-05	0.000508811	yes	protein_coding	Protein of unknown function, DUF593		Protein of unknown function, DUF593; INVOLVED IN: response to salt stress; LOCATED IN: endomembrane system; EXPRESSED IN: 20 plant structures; EXPRESSED DURING: 12 growth stages; CONTAINS InterPro DOMAIN/s: Protein of unknown function DUF593 (InterPro:IPR007656); BEST Arabidopsis thaliana protein match is: Protein of unknown function, DUF593 (TAIR:AT2G30690.1); Has 30201 Blast hits to 17322 prote…
AT4G15975	AT4G15975	4:9052174-9053152	W	OE	OK	2.3973	0.481891	-2.31463	-3.38183	0.0015	0.00959506	yes	protein_coding	RING/U-box superfamily protein		RING/U-box superfamily protein; FUNCTIONS IN: zinc ion binding; INVOLVED IN: response to chitin; LOCATED IN: endomembrane system; CONTAINS InterPro DOMAIN/s: Zinc finger, RING-type (InterPro:IPR001841), Zinc finger, C3HC4 RING-type (InterPro:IPR018957); BEST Arabidopsis thaliana protein match is: TOXICOS EN LEVADURA 2 (TAIR:AT3G16720.1); Has 30201 Blast hits to 17322 proteins in 780 species: Arch…
AT3G17110	AT3G17110	3:5837841-5838701	W	OE	OK	34.825	7.04128	-2.30621	-6.50645	5e-05	0.000508811	yes	pseudogene			pseudogene, glycine-rich protein
AT2G20880	AT2G20880	2:8985972-8987263	W	OE	OK	16.0581	3.2527	-2.30359	-6.35833	5e-05	0.000508811	yes	protein_coding	Integrase-type DNA-binding superfamily protein		Integrase-type DNA-binding superfamily protein; FUNCTIONS IN: DNA binding, sequence-specific DNA binding transcription factor activity; INVOLVED IN: regulation of transcription, DNA-dependent; LOCATED IN: nucleus, cytoplasm; EXPRESSED IN: stamen; EXPRESSED DURING: 4 anthesis, petal differentiation and expansion stage; CONTAINS InterPro DOMAIN/s: DNA-binding, integrase-type (InterPro:IPR016177), P…
AT1G65510	AT1G65510	1:24359452-24360081	W	OE	OK	5.2815	1.0731	-2.29916	-3.97058	0.0058	0.0288084	yes	protein_coding			unknown protein; FUNCTIONS IN: molecular_function unknown; INVOLVED IN: N-terminal protein myristoylation; LOCATED IN: endomembrane system; EXPRESSED IN: 9 plant structures; EXPRESSED DURING: LP.06 six leaves visible, LP.04 four leaves visible, 4 anthesis, petal differentiation and expansion stage, LP.08 eight leaves visible; BEST Arabidopsis thaliana protein match is: unknown protein (TAIR:AT1G6…
AT5G03360	AT5G03360	5:817863-825149	W	OE	OK	1.02857	0.210205	-2.29076	-3.19273	0.00015	0.0013823	yes	protein_coding	DC1 domain-containing protein		DC1 domain-containing protein; LOCATED IN: cellular_component unknown; EXPRESSED IN: inflorescence meristem, hypocotyl, root, seed; EXPRESSED DURING: E expanded cotyledon stage; CONTAINS InterPro DOMAIN/s: DC1 (InterPro:IPR004146), C1-like (InterPro:IPR011424); BEST Arabidopsis thaliana protein match is: Cysteine/Histidine-rich C1 domain family protein (TAIR:AT1G62030.1).
AT4G35160	AT4G35160	4:16730759-16732811	W	OE	OK	4.45588	0.913583	-2.2861	-4.65562	5e-05	0.000508811	yes	protein_coding	O-methyltransferase family protein		O-methyltransferase family protein; FUNCTIONS IN: methyltransferase activity, O-methyltransferase activity, protein dimerization activity; LOCATED IN: cytosol; CONTAINS InterPro DOMAIN/s: Winged helix-turn-helix transcription repressor DNA-binding (InterPro:IPR011991), Plant methyltransferase dimerisation (InterPro:IPR012967), O-methyltransferase, family 2 (InterPro:IPR001077), O-methyltransferas…
AT4G17090	BMY8	4:9604501-9607334	W	OE	OK	198.792	40.9494	-2.27935	-6.31202	5e-05	0.000508811	yes	protein_coding	chloroplast beta-amylase	Encodes a beta-amylase targeted to the chloroplast. Transgenic BMY8 RNAi lines fail to accumulate maltose during cold shock suggesting that maltose accumulation coincides with BMY8 expression. Apart from maltose, the sugar content of the RNAi lines were similar to wildtype (glucose and sucrose unaffected).	chloroplast beta-amylase (CT-BMY); CONTAINS InterPro DOMAIN/s: Glycoside hydrolase, family 14, conserved site (InterPro:IPR018238), Glycoside hydrolase, family 14 (InterPro:IPR001554), Glycoside hydrolase, catalytic core (InterPro:IPR017853), Glycoside hydrolase, family 14B, plant (InterPro:IPR001371), Glycoside hydrolase, subgroup, catalytic core (InterPro:IPR013781); BEST Arabidopsis thaliana p…
AT1G68690	AT1G68690	1:25788607-25792324	W	OE	OK	15.8428	3.2693	-2.27678	-7.63681	5e-05	0.000508811	yes	protein_coding	Protein kinase superfamily protein		Protein kinase superfamily protein; FUNCTIONS IN: protein serine/threonine kinase activity, protein kinase activity, ATP binding; INVOLVED IN: protein amino acid phosphorylation; LOCATED IN: chloroplast; EXPRESSED IN: 13 plant structures; EXPRESSED DURING: LP.06 six leaves visible, LP.04 four leaves visible, 4 anthesis, petal differentiation and expansion stage; CONTAINS InterPro DOMAIN/s: Protei…
AT1G53430	AT1G53430	1:19935162-19941088	W	OE	OK	6.18203	1.27647	-2.27593	-5.82258	5e-05	0.000508811	yes	protein_coding	Leucine-rich repeat transmembrane protein kinase		Leucine-rich repeat transmembrane protein kinase; FUNCTIONS IN: kinase activity; INVOLVED IN: protein amino acid phosphorylation; LOCATED IN: plasma membrane; EXPRESSED IN: 23 plant structures; EXPRESSED DURING: 13 growth stages; CONTAINS InterPro DOMAIN/s: Serine/threonine-protein kinase domain (InterPro:IPR002290), Leucine-rich repeat (InterPro:IPR001611), Serine-threonine/tyrosine-protein kina…
AT1G56140	AT1G56140	1:21001573-21007809	W	OE	OK	11.9207	2.47594	-2.26742	-6.69973	5e-05	0.000508811	yes	protein_coding	Leucine-rich repeat transmembrane protein kinase		Leucine-rich repeat transmembrane protein kinase; FUNCTIONS IN: protein serine/threonine kinase activity, protein kinase activity, ATP binding; INVOLVED IN: protein amino acid phosphorylation; LOCATED IN: plasma membrane; EXPRESSED IN: callus; CONTAINS InterPro DOMAIN/s: Serine/threonine-protein kinase domain (InterPro:IPR002290), Leucine-rich repeat (InterPro:IPR001611), Serine-threonine/tyrosin…
AT3G50950	ZAR1	3:18935673-18940428	W	OE	OK	40.4783	8.45581	-2.25913	-7.05911	5e-05	0.000508811	yes	protein_coding	HOPZ-ACTIVATED RESISTANCE 1		HOPZ-ACTIVATED RESISTANCE 1 (ZAR1); FUNCTIONS IN: ATP binding; INVOLVED IN: defense response, apoptosis; LOCATED IN: cellular_component unknown; EXPRESSED IN: 22 plant structures; EXPRESSED DURING: 13 growth stages; CONTAINS InterPro DOMAIN/s: NB-ARC (InterPro:IPR002182), Disease resistance protein (InterPro:IPR000767); BEST Arabidopsis thaliana protein match is: Disease resistance protein (CC-NB…
AT1G28600	AT1G28600	1:10051000-10053117	W	OE	OK	21.82	4.56582	-2.25671	-6.24671	5e-05	0.000508811	yes	protein_coding	GDSL-like Lipase/Acylhydrolase superfamily protein		GDSL-like Lipase/Acylhydrolase superfamily protein; FUNCTIONS IN: hydrolase activity, acting on ester bonds, carboxylesterase activity; INVOLVED IN: lipid metabolic process; LOCATED IN: cell wall; EXPRESSED IN: 18 plant structures; EXPRESSED DURING: 9 growth stages; CONTAINS InterPro DOMAIN/s: Lipase, GDSL (InterPro:IPR001087); BEST Arabidopsis thaliana protein match is: GDSL-like Lipase/Acylhydr…
AT1G50590	AT1G50590	1:18732377-18734053	W	OE	OK	2.56546	0.536948	-2.25636	-3.424	0.00145	0.00933245	yes	protein_coding	RmlC-like cupins superfamily protein		RmlC-like cupins superfamily protein; CONTAINS InterPro DOMAIN/s: Pirin, C-terminal (InterPro:IPR008778), Pirin (InterPro:IPR012093), Cupin, RmlC-type (InterPro:IPR011051), Pirin, N-terminal (InterPro:IPR003829); BEST Arabidopsis thaliana protein match is: RmlC-like cupins superfamily protein (TAIR:AT2G43120.1); Has 7420 Blast hits to 7420 proteins in 1472 species: Archae - 66; Bacteria - 4684; M…
AT1G79245	AT1G79245	1:29804734-29809514	W	OE	OK	27.3132	5.739	-2.25073	-8.57757	5e-05	0.000508811	yes	pseudogene		pseudogene of unknown protein	expressed protein, Several heterogeneous transcript sequences map to this position
AT3G03050	KJK	3:687051-691898	W	OE	OK	62.259	13.1427	-2.24402	-7.64921	5e-05	0.000508811	yes	protein_coding	cellulose synthase-like D3	encodes a cellulose synthase like protein. mutations initiate root hairs that rupture at their tip soon after initiation. is required for the synthesis of a noncellulosic wall polysaccharide.	cellulose synthase-like D3 (CSLD3); FUNCTIONS IN: cellulose synthase activity, transferase activity, transferring glycosyl groups; INVOLVED IN: response to cyclopentenone, plant-type cell wall biogenesis, response to cold, polysaccharide biosynthetic process; LOCATED IN: Golgi apparatus, endoplasmic reticulum, plasma membrane; EXPRESSED IN: 24 plant structures; EXPRESSED DURING: 13 growth stages;…
AT4G30290	ATXTH19	4:14828711-14830016	W	OE	OK	5.49058	1.16976	-2.23075	-4.9572	5e-05	0.000508811	yes	protein_coding	xyloglucan endotransglucosylase/hydrolase 19	Encodes a xyloglucan endotransglucosylase/hydrolase with only only the endotransglucosylase (XET; EC 2.4.1.207) activity towards xyloglucan and non-detectable endohydrolytic (XEH; EC 3.2.1.151) activity. Expressed throughout both the main and the lateral root, with intensive expression at the dividing and elongating regions. Is expressed in lateral root primordia but expression ceases after later…	xyloglucan endotransglucosylase/hydrolase 19 (XTH19); FUNCTIONS IN: hydrolase activity, acting on glycosyl bonds, xyloglucan endotransglucosylase activity; INVOLVED IN: xyloglucan metabolic process; LOCATED IN: endomembrane system, apoplast, cell wall; EXPRESSED IN: 15 plant structures; EXPRESSED DURING: 7 growth stages; CONTAINS InterPro DOMAIN/s: Xyloglucan endotransglucosylase/hydrolase (Inter…
AT5G46590	anac096	5:18905324-18906848	W	OE	OK	1.78324	0.380192	-2.2297	-3.25246	0.0006	0.00451461	yes	protein_coding	NAC domain containing protein 96		NAC domain containing protein 96 (NAC096); FUNCTIONS IN: sequence-specific DNA binding transcription factor activity; INVOLVED IN: multicellular organismal development, regulation of transcription; LOCATED IN: cellular_component unknown; EXPRESSED IN: 9 plant structures; EXPRESSED DURING: 6 growth stages; CONTAINS InterPro DOMAIN/s: No apical meristem (NAM) protein (InterPro:IPR003441); BEST Arab…
AT5G13190	AT5G13190	5:4204816-4206405	W	OE	OK	415.839	88.7292	-2.22854	-9.25353	5e-05	0.000508811	yes	protein_coding			CONTAINS InterPro DOMAIN/s: LPS-induced tumor necrosis factor alpha factor (InterPro:IPR006629); Has 30201 Blast hits to 17322 proteins in 780 species: Archae - 12; Bacteria - 1396; Metazoa - 17338; Fungi - 3422; Plants - 5037; Viruses - 0; Other Eukaryotes - 2996 (source: NCBI BLink).
AT3G21680	AT3G21680	3:7633493-7633853	W	OE	OK	13.066	2.79157	-2.22667	-5.57217	5e-05	0.000508811	yes	protein_coding			unknown protein; FUNCTIONS IN: molecular_function unknown; INVOLVED IN: N-terminal protein myristoylation; LOCATED IN: cellular_component unknown; EXPRESSED IN: root, flower, stamen; EXPRESSED DURING: 4 anthesis, petal differentiation and expansion stage; Has 34 Blast hits to 34 proteins in 7 species: Archae - 0; Bacteria - 0; Metazoa - 0; Fungi - 0; Plants - 34; Viruses - 0; Other Eukaryotes - 0…
AT3G25180	CYP82G1	3:9167283-9169282	W	OE	OK	63.6146	13.6693	-2.21841	-6.93832	5e-05	0.000508811	yes	protein_coding	cytochrome P450, family 82, subfamily G, polypeptide 1	member of CYP82G	cytochrome P450, family 82, subfamily G, polypeptide 1 (CYP82G1); FUNCTIONS IN: electron carrier activity, monooxygenase activity, iron ion binding, oxygen binding, heme binding; INVOLVED IN: oxidation reduction; LOCATED IN: endomembrane system; EXPRESSED IN: 9 plant structures; EXPRESSED DURING: 8 growth stages; CONTAINS InterPro DOMAIN/s: Cytochrome P450 (InterPro:IPR001128), Cytochrome P450, E…
AT4G36670	AT4G36670	4:17287498-17289590	W	OE	OK	35.934	7.72154	-2.21839	-7.53681	5e-05	0.000508811	yes	protein_coding	Major facilitator superfamily protein		Major facilitator superfamily protein; FUNCTIONS IN: carbohydrate transmembrane transporter activity, sugar:hydrogen symporter activity; INVOLVED IN: transport, transmembrane transport; LOCATED IN: integral to membrane, membrane; EXPRESSED IN: 19 plant structures; EXPRESSED DURING: 10 growth stages; CONTAINS InterPro DOMAIN/s: Sugar transporter, conserved site (InterPro:IPR005829), Major facilita…
AT4G02380	SAG21	4:1046203-1046997	W	OE	OK	508.879	109.377	-2.21801	-7.01974	5e-05	0.000508811	yes	protein_coding	senescence-associated gene 21	Encodes AtLEA5 (late embryogenesis abundant like protein). Also known as SENESCENCE-ASSOCIATED GENE 21 (SAG21). Has a role on oxidative stress tolerance. mRNA levels are elevated in response to various stresses.	senescence-associated gene 21 (SAG21); CONTAINS InterPro DOMAIN/s: Late embryogenesis abundant protein, group 3 (InterPro:IPR004926); BEST Arabidopsis thaliana protein match is: Late embryogenesis abundant 3 (LEA3) family protein (TAIR:AT1G02820.1); Has 166 Blast hits to 166 proteins in 34 species: Archae - 0; Bacteria - 0; Metazoa - 0; Fungi - 0; Plants - 166; Viruses - 0; Other Eukaryotes - 0 (…
AT4G23180	RLK4	4:12138136-12140921	W	OE	OK	44.0117	9.46164	-2.21773	-7.96224	5e-05	0.000508811	yes	protein_coding	cysteine-rich RLK (RECEPTOR-like protein kinase) 10	Encodes a receptor-like protein kinase. Naming convention from Chen et al 2003 (PMID 14756307)	cysteine-rich RLK (RECEPTOR-like protein kinase) 10 (CRK10); FUNCTIONS IN: protein serine/threonine kinase activity, protein kinase activity, kinase activity, ATP binding; INVOLVED IN: protein amino acid phosphorylation; LOCATED IN: plasma membrane; EXPRESSED IN: 22 plant structures; EXPRESSED DURING: 13 growth stages; CONTAINS InterPro DOMAIN/s: Protein kinase, ATP binding site (InterPro:IPR0174…
AT2G31865	PARG2	2:13546595-13549536	W	OE	OK	3.97209	0.855274	-2.21544	-4.33831	5e-05	0.000508811	yes	protein_coding	poly(ADP-ribose) glycohydrolase 2		poly(ADP-ribose) glycohydrolase 2 (PARG2); FUNCTIONS IN: poly(ADP-ribose) glycohydrolase activity; INVOLVED IN: defense response to fungus; LOCATED IN: cellular_component unknown; CONTAINS InterPro DOMAIN/s: Poly(ADP-ribose) glycohydrolase (InterPro:IPR007724); BEST Arabidopsis thaliana protein match is: Poly (ADP-ribose) glycohydrolase (PARG) (TAIR:AT2G31870.2); Has 35333 Blast hits to 34131 pro…
AT1G61820	BGLU46	1:22835077-22838615	W	OE	OK	3.3489	0.723777	-2.21007	-4.02504	5e-05	0.000508811	yes	protein_coding	beta glucosidase 46		beta glucosidase 46 (BGLU46); FUNCTIONS IN: cation binding, hydrolase activity, hydrolyzing O-glycosyl compounds, catalytic activity; INVOLVED IN: lignin biosynthetic process; EXPRESSED IN: 12 plant structures; EXPRESSED DURING: 4 anthesis, F mature embryo stage, petal differentiation and expansion stage, E expanded cotyledon stage, D bilateral stage; CONTAINS InterPro DOMAIN/s: Glycoside hydrola…
AT3G51450	AT3G51450	3:19090946-19092509	W	OE	OK	141.867	30.8175	-2.20271	-8.46948	5e-05	0.000508811	yes	protein_coding	Calcium-dependent phosphotriesterase superfamily protein		Calcium-dependent phosphotriesterase superfamily protein; FUNCTIONS IN: strictosidine synthase activity; INVOLVED IN: alkaloid biosynthetic process, biosynthetic process; LOCATED IN: endomembrane system; EXPRESSED IN: 22 plant structures; EXPRESSED DURING: 13 growth stages; CONTAINS InterPro DOMAIN/s: Strictosidine synthase (InterPro:IPR004141), Strictosidine synthase, conserved region (InterPro:…
AT3G07195	AT3G07195	3:2288891-2290505	W	OE	OK	5.38495	1.17357	-2.19803	-4.08464	5e-05	0.000508811	yes	protein_coding	RPM1-interacting protein 4 (RIN4) family protein		RPM1-interacting protein 4 (RIN4) family protein; CONTAINS InterPro DOMAIN/s: RPM1-interacting protein 4, defence response (InterPro:IPR008700); BEST Arabidopsis thaliana protein match is: defense protein-related (TAIR:AT5G48657.2); Has 4930 Blast hits to 4046 proteins in 465 species: Archae - 6; Bacteria - 1879; Metazoa - 1598; Fungi - 263; Plants - 594; Viruses - 25; Other Eukaryotes - 565 (sou…
AT2G41010	ATCAMBP25	2:17113865-17114804	W	OE	OK	78.7415	17.1631	-2.19782	-8.69908	5e-05	0.000508811	yes	protein_coding	calmodulin (CAM)-binding protein of 25 kDa	Encodes a novel calmodulin binding protein whose gene expression is induced by dehydration and ionic (salt) and non-ionic (mannitol) osmotic stress. Lines over-expressing this gene are more sensitive and anti-sense lines are more tolerant to osmotic stress, suggesting this gene may be a negative regulator of response to osmotic stress.	calmodulin (CAM)-binding protein of 25 kDa (CAMBP25); CONTAINS InterPro DOMAIN/s: VQ (InterPro:IPR008889); BEST Arabidopsis thaliana protein match is: VQ motif-containing protein (TAIR:AT3G56880.1); Has 142 Blast hits to 142 proteins in 12 species: Archae - 0; Bacteria - 0; Metazoa - 0; Fungi - 0; Plants - 142; Viruses - 0; Other Eukaryotes - 0 (source: NCBI BLink).
AT3G52800	AT3G52800	3:19569310-19570682	W	OE	OK	388.684	84.7244	-2.19775	-8.85831	5e-05	0.000508811	yes	protein_coding	A20/AN1-like zinc finger family protein		A20/AN1-like zinc finger family protein; FUNCTIONS IN: DNA binding, zinc ion binding; INVOLVED IN: response to chitin; LOCATED IN: cellular_component unknown; EXPRESSED IN: 23 plant structures; EXPRESSED DURING: 15 growth stages; CONTAINS InterPro DOMAIN/s: Zinc finger, AN1-type (InterPro:IPR000058), Zinc finger, A20-type (InterPro:IPR002653); BEST Arabidopsis thaliana protein match is: A20/AN1-l…
AT4G03400	DFL2	4:1497535-1499865	W	OE	OK	23.7405	5.18507	-2.19492	-6.96131	5e-05	0.000508811	yes	protein_coding	Auxin-responsive GH3 family protein	Encodes a GH3-related gene involved in red light-specific hypocotyl elongation. Analysis of sense and antisense transgenic plants suggests that DFL2 is located downstream of red light signal transduction and determines the degree of hypocotyl elongation.	DWARF IN LIGHT 2 (DFL2); INVOLVED IN: response to auxin stimulus, response to light stimulus; LOCATED IN: chloroplast; EXPRESSED IN: 24 plant structures; EXPRESSED DURING: 14 growth stages; CONTAINS InterPro DOMAIN/s: GH3 auxin-responsive promoter (InterPro:IPR004993); BEST Arabidopsis thaliana protein match is: Auxin-responsive GH3 family protein (TAIR:AT2G46370.4); Has 1425 Blast hits to 1352 p…
AT3G59880	AT3G59880	3:22120968-22121700	W	OE	OK	4.25082	0.930659	-2.19142	-4.0421	0.00025	0.00216403	yes	protein_coding			unknown protein; FUNCTIONS IN: molecular_function unknown; INVOLVED IN: biological_process unknown; LOCATED IN: plasma membrane; BEST Arabidopsis thaliana protein match is: unknown protein (TAIR:AT2G44010.1); Has 20 Blast hits to 20 proteins in 7 species: Archae - 0; Bacteria - 0; Metazoa - 0; Fungi - 0; Plants - 20; Viruses - 0; Other Eukaryotes - 0 (source: NCBI BLink).
AT3G61190	BAP1	3:22650158-22651488	W	OE	OK	5.07659	1.11288	-2.18956	-3.57039	5e-05	0.000508811	yes	protein_coding	BON association protein 1	Encodes a protein with a C2 domain that binds to BON1 in yeast two hybrid analyses. Its ability to bind to phospholipids is enhanced by calcium ions. Involved in maintaining cell homeostasis.	BON association protein 1 (BAP1); FUNCTIONS IN: phospholipid binding, protein binding; INVOLVED IN: in 7 processes; LOCATED IN: membrane; EXPRESSED IN: 21 plant structures; EXPRESSED DURING: 13 growth stages; CONTAINS InterPro DOMAIN/s: C2 calcium/lipid-binding domain, CaLB (InterPro:IPR008973), C2 calcium-dependent membrane targeting (InterPro:IPR000008); BEST Arabidopsis thaliana protein match …
AT3G51970	ATASAT1	3:19284338-19287552	W	OE	OK	5.49866	1.20788	-2.18661	-2.82799	0.00085	0.00603902	yes	protein_coding	acyl-CoA sterol acyl transferase 1		acyl-CoA sterol acyl transferase 1 (ASAT1); FUNCTIONS IN: acyltransferase activity; INVOLVED IN: biological_process unknown; LOCATED IN: endomembrane system; EXPRESSED IN: 10 plant structures; EXPRESSED DURING: 6 growth stages; CONTAINS InterPro DOMAIN/s: Wax synthase (InterPro:IPR017088); BEST Arabidopsis thaliana protein match is: MBOAT (membrane bound O-acyl transferase) family protein (TAIR:A…
AT1G18350	ATMKK7	1:6315650-6319427	W	OE	OK	12.6425	2.78468	-2.1827	-4.26882	5e-05	0.000508811	yes	protein_coding	MAP kinase kinase 7	MAP kinase kinase7. Member of plant mitogen-activated protein kinase kinase group D. Negative regulator of polar auxin transport. Overexpression leads to activation of basal and systemic acquired resistance.	MAP kinase kinase 7 (MKK7); CONTAINS InterPro DOMAIN/s: Protein kinase, ATP binding site (InterPro:IPR017441), Protein kinase, catalytic domain (InterPro:IPR000719), Serine/threonine-protein kinase domain (InterPro:IPR002290), Serine/threonine-protein kinase-like domain (InterPro:IPR017442), Protein kinase-like domain (InterPro:IPR011009), Serine/threonine-protein kinase, active site (InterPro:IP…
AT5G38280	PR5K	5:15293120-15297323	W	OE	OK	1.94802	0.431863	-2.17337	-4.01466	5e-05	0.000508811	yes	protein_coding	PR5-like receptor kinase	putative receptor serine/threonine kinase PR5K (PR5K) mRNA, PR5-like receptor kinase	PR5-like receptor kinase (PR5K); FUNCTIONS IN: transmembrane receptor protein serine/threonine kinase activity, kinase activity; INVOLVED IN: response to fungus; LOCATED IN: endomembrane system; EXPRESSED IN: 6 plant structures; EXPRESSED DURING: petal differentiation and expansion stage; CONTAINS InterPro DOMAIN/s: Protein kinase, ATP binding site (InterPro:IPR017441), Protein kinase, catalytic …
AT4G25390	AT4G25390	4:12977340-12979568	W	OE	OK	23.3336	5.22495	-2.15892	-5.99707	5e-05	0.000508811	yes	protein_coding	Protein kinase superfamily protein		Protein kinase superfamily protein; FUNCTIONS IN: protein serine/threonine kinase activity, protein kinase activity, kinase activity, ATP binding; INVOLVED IN: protein amino acid phosphorylation; LOCATED IN: plasma membrane; EXPRESSED IN: 14 plant structures; EXPRESSED DURING: 6 growth stages; CONTAINS InterPro DOMAIN/s: Protein kinase, ATP binding site (InterPro:IPR017441), Protein kinase, catal…
AT2G28400	AT2G28400	2:12148303-12149052	W	OE	OK	19.6107	4.39886	-2.15644	-6.38539	5e-05	0.000508811	yes	protein_coding	Protein of unknown function, DUF584		Protein of unknown function, DUF584; CONTAINS InterPro DOMAIN/s: Protein of unknown function DUF584 (InterPro:IPR007608); BEST Arabidopsis thaliana protein match is: Protein of unknown function, DUF584 (TAIR:AT3G45210.1); Has 318 Blast hits to 318 proteins in 20 species: Archae - 0; Bacteria - 0; Metazoa - 0; Fungi - 0; Plants - 318; Viruses - 0; Other Eukaryotes - 0 (source: NCBI BLink).
AT1G72210	AT1G72210	1:27179789-27182430	W	OE	OK	1.37323	0.309998	-2.14724	-2.71774	0.00235	0.0139026	yes	protein_coding	basic helix-loop-helix (bHLH) DNA-binding superfamily protein		basic helix-loop-helix (bHLH) DNA-binding superfamily protein; FUNCTIONS IN: DNA binding, sequence-specific DNA binding transcription factor activity; INVOLVED IN: regulation of transcription; LOCATED IN: nucleus; CONTAINS InterPro DOMAIN/s: Helix-loop-helix DNA-binding domain (InterPro:IPR001092), Helix-loop-helix DNA-binding (InterPro:IPR011598); BEST Arabidopsis thaliana protein match is: basi…
AT2G23320	WRKY15	2:9924932-9926372	W	OE	OK	43.0837	9.73168	-2.14638	-6.8866	5e-05	0.000508811	yes	protein_coding	WRKY DNA-binding protein 15	Encodes WRKY DNA-binding protein 15 (WRKY15).	WRKY DNA-binding protein 15 (WRKY15); CONTAINS InterPro DOMAIN/s: DNA-binding WRKY (InterPro:IPR003657), Transcription factor, WRKY, Zn-cluster (InterPro:IPR018872); BEST Arabidopsis thaliana protein match is: WRKY DNA-binding protein 11 (TAIR:AT4G31550.1); Has 35333 Blast hits to 34131 proteins in 2444 species: Archae - 798; Bacteria - 22429; Metazoa - 974; Fungi - 991; Plants - 531; Viruses - 0…
AT3G59700	ATHLECRK	3:22052132-22054275	W	OE	OK	1.24801	0.283042	-2.14054	-3.4159	0.00025	0.00216403	yes	protein_coding	lectin-receptor kinase	member of Receptor kinase-like protein family	lectin-receptor kinase (HLECRK); FUNCTIONS IN: kinase activity; INVOLVED IN: protein amino acid phosphorylation; LOCATED IN: endomembrane system; EXPRESSED IN: 9 plant structures; EXPRESSED DURING: LP.06 six leaves visible, LP.04 four leaves visible, 4 anthesis, LP.10 ten leaves visible, LP.08 eight leaves visible; CONTAINS InterPro DOMAIN/s: Legume lectin, beta chain (InterPro:IPR001220), Protei…
AT5G15960	KIN1	5:5209897-5210727	W	OE	OK	278.425	63.4863	-2.13277	-9.3045	5e-05	0.000508811	yes	protein_coding	stress-responsive protein (KIN1) / stress-induced protein (KIN1)	cold and ABA inducible protein kin1, possibly functions as an anti-freeze protein. Transcript level of this gene is induced by cold, ABA, dehydration and osmoticum (mannitol). However, protein activity of GUS fused to the promoter of this gene is inhibited by cold treatment, suggesting an inhibition of the protein by increased transcript level.	KIN1; BEST Arabidopsis thaliana protein match is: stress-responsive protein (KIN2) / stress-induced protein (KIN2) / cold-responsive protein (COR6.6) / cold-regulated protein (COR6.6) (TAIR:AT5G15970.1); Has 1807 Blast hits to 1807 proteins in 277 species: Archae - 0; Bacteria - 0; Metazoa - 736; Fungi - 347; Plants - 385; Viruses - 0; Other Eukaryotes - 339 (source: NCBI BLink).
AT1G66180	AT1G66180	1:24647187-24648813	W	OE	OK	75.298	17.1803	-2.13186	-8.23777	5e-05	0.000508811	yes	protein_coding	Eukaryotic aspartyl protease family protein		Eukaryotic aspartyl protease family protein; FUNCTIONS IN: aspartic-type endopeptidase activity; INVOLVED IN: proteolysis; LOCATED IN: endomembrane system; EXPRESSED IN: 22 plant structures; EXPRESSED DURING: 13 growth stages; CONTAINS InterPro DOMAIN/s: Peptidase aspartic (InterPro:IPR021109), Peptidase aspartic, catalytic (InterPro:IPR009007), Peptidase A1 (InterPro:IPR001461); BEST Arabidopsis…
AT5G06320	NHL3	5:1928390-1931768	W	OE	OK	343.49	78.4028	-2.13129	-6.83024	5e-05	0.000508811	yes	protein_coding	NDR1/HIN1-like 3	encodes a protein whose sequence is similar to tobacco hairpin-induced gene (HIN1) and Arabidopsis non-race specific disease resistance gene (NDR1). Expression of this gene is induced by cucumber mosaic virus, spermine and Pseudomonas syringae pv. tomato DC3000. The gene product is localized to the plasma membrane.	NDR1/HIN1-like 3 (NHL3); FUNCTIONS IN: molecular_function unknown; INVOLVED IN: defense response to virus, defense response to bacterium, response to bacterium; LOCATED IN: plasma membrane; EXPRESSED IN: 28 plant structures; EXPRESSED DURING: 13 growth stages; CONTAINS InterPro DOMAIN/s: Late embryogenesis abundant protein, group 2 (InterPro:IPR004864); BEST Arabidopsis thaliana protein match is:…
AT5G56980	AT5G56980	5:23056079-23057742	W	OE	OK	187.75	42.9873	-2.12683	-7.51665	5e-05	0.000508811	yes	protein_coding			unknown protein; FUNCTIONS IN: molecular_function unknown; INVOLVED IN: biological_process unknown; LOCATED IN: endomembrane system; EXPRESSED IN: 18 plant structures; EXPRESSED DURING: 12 growth stages; BEST Arabidopsis thaliana protein match is: unknown protein (TAIR:AT4G26130.1); Has 30201 Blast hits to 17322 proteins in 780 species: Archae - 12; Bacteria - 1396; Metazoa - 17338; Fungi - 3422;…
AT1G37130	NR	1:14158526-14161938	W	OE	OK	154.724	35.4652	-2.12523	-6.76299	5e-05	0.000508811	yes	protein_coding	nitrate reductase 2	Identified as a mutant resistant to chlorate. Encodes nitrate reductase structural gene. Involved in nitrate assimilation. Has nitrate reductase activity. Up-regulated by the fungus P. indica. Binds transcription factor At2g35940.	nitrate reductase 2 (NIA2); FUNCTIONS IN: nitrate reductase activity, nitrate reductase (NADH) activity; INVOLVED IN: nitric oxide biosynthetic process, nitrate assimilation, response to light stimulus, response to symbiotic fungus; LOCATED IN: plasma membrane, vacuole; EXPRESSED IN: 25 plant structures; EXPRESSED DURING: 13 growth stages; CONTAINS InterPro DOMAIN/s: Nitrate reductase NADH depend…
AT5G26030	FC-I	5:9096459-9101636	W	OE	OK	109.522	25.1294	-2.12377	-7.51296	5e-05	0.000508811	yes	protein_coding	ferrochelatase 1	encodes ferrochelatase I located in plastids. Involved in heme biosynthesis in non-photosynthetic tissues and induced by oxidative stress in photosynthetic tissues to supply heme for defensive hemoproteins	ferrochelatase 1 (FC1); FUNCTIONS IN: ferrochelatase activity; INVOLVED IN: response to oxidative stress, heme biosynthetic process, tetrapyrrole biosynthetic process; LOCATED IN: mitochondrion, chloroplast, plastid; EXPRESSED IN: 24 plant structures; EXPRESSED DURING: 14 growth stages; CONTAINS InterPro DOMAIN/s: Ferrochelatase, active site (InterPro:IPR019772), Ferrochelatase (InterPro:IPR00101…
AT5G22690	AT5G22690	5:7541270-7545182	W	OE	OK	1.64511	0.378046	-2.12155	-4.19417	5e-05	0.000508811	yes	protein_coding	Disease resistance protein (TIR-NBS-LRR class) family		Disease resistance protein (TIR-NBS-LRR class) family; FUNCTIONS IN: transmembrane receptor activity, ATP binding; INVOLVED IN: signal transduction, defense response, apoptosis, innate immune response; LOCATED IN: intrinsic to membrane; EXPRESSED IN: 20 plant structures; EXPRESSED DURING: 13 growth stages; CONTAINS InterPro DOMAIN/s: NB-ARC (InterPro:IPR002182), Leucine-rich repeat (InterPro:IPR0…
AT5G49690	AT5G49690	5:20189654-20191390	W	OE	OK	1.98207	0.459661	-2.10836	-3.7404	0.0001	0.000966918	yes	protein_coding	UDP-Glycosyltransferase superfamily protein		UDP-Glycosyltransferase superfamily protein; FUNCTIONS IN: transferase activity, transferring glycosyl groups; INVOLVED IN: metabolic process; CONTAINS InterPro DOMAIN/s: UDP-glucuronosyl/UDP-glucosyltransferase (InterPro:IPR002213); BEST Arabidopsis thaliana protein match is: UDP-Glycosyltransferase superfamily protein (TAIR:AT5G65550.1); Has 1807 Blast hits to 1807 proteins in 277 species: Arch…
AT1G58420	AT1G58420	1:21707378-21708118	W	OE	OK	16.8538	3.93768	-2.09766	-6.03892	5e-05	0.000508811	yes	protein_coding	Uncharacterised conserved protein UCP031279		Uncharacterised conserved protein UCP031279; CONTAINS InterPro DOMAIN/s: Uncharacterised conserved protein UCP031279 (InterPro:IPR016972); BEST Arabidopsis thaliana protein match is: Uncharacterised conserved protein UCP031279 (TAIR:AT1G10140.1); Has 61 Blast hits to 61 proteins in 11 species: Archae - 0; Bacteria - 0; Metazoa - 0; Fungi - 0; Plants - 61; Viruses - 0; Other Eukaryotes - 0 (source…
AT1G07870	AT1G07870	1:2428772-2432057	W	OE	OK	10.9505	2.56261	-2.09531	-5.16115	5e-05	0.000508811	yes	protein_coding	Protein kinase superfamily protein		Protein kinase superfamily protein; FUNCTIONS IN: protein serine/threonine kinase activity, protein kinase activity, kinase activity, ATP binding; INVOLVED IN: response to salt stress; EXPRESSED IN: 23 plant structures; EXPRESSED DURING: 13 growth stages; CONTAINS InterPro DOMAIN/s: Protein kinase, ATP binding site (InterPro:IPR017441), Serine/threonine-protein kinase domain (InterPro:IPR002290),…
AT4G33420	AT4G33420	4:16084827-16086296	W	OE	OK	8.14246	1.90647	-2.09456	-5.43005	5e-05	0.000508811	yes	protein_coding	Peroxidase superfamily protein		Peroxidase superfamily protein; FUNCTIONS IN: peroxidase activity, heme binding; INVOLVED IN: response to oxidative stress, oxidation reduction; EXPRESSED IN: 20 plant structures; EXPRESSED DURING: 10 growth stages; CONTAINS InterPro DOMAIN/s: Haem peroxidase (InterPro:IPR010255), Plant peroxidase (InterPro:IPR000823), Peroxidases heam-ligand binding site (InterPro:IPR019793), Haem peroxidase, pl…
AT2G23100	AT2G23100	2:9837119-9839736	W	OE	OK	1.5331	0.359603	-2.09198	-3.95051	5e-05	0.000508811	yes	protein_coding	Cysteine/Histidine-rich C1 domain family protein		Cysteine/Histidine-rich C1 domain family protein; FUNCTIONS IN: zinc ion binding; LOCATED IN: chloroplast; CONTAINS InterPro DOMAIN/s: Zinc finger, PHD-type (InterPro:IPR001965), DC1 (InterPro:IPR004146), C1-like (InterPro:IPR011424); BEST Arabidopsis thaliana protein match is: Cysteine/Histidine-rich C1 domain family protein (TAIR:AT5G42280.1); Has 35333 Blast hits to 34131 proteins in 2444 spec…
AT5G46470	RPS6	5:18842700-18849741	W	OE	OK	4.81017	1.13013	-2.0896	-6.05355	5e-05	0.000508811	yes	protein_coding	disease resistance protein (TIR-NBS-LRR class) family	Encodes RPS6 (RESISTANT TO P. SYRINGAE 6), a member of the TIR-NBS-LRR class resistance protein.	RESISTANT TO P. SYRINGAE 6 (RPS6); FUNCTIONS IN: transmembrane receptor activity, nucleoside-triphosphatase activity, nucleotide binding, ATP binding; INVOLVED IN: defense response to bacterium, defense response; LOCATED IN: intrinsic to membrane; EXPRESSED IN: 22 plant structures; EXPRESSED DURING: 13 growth stages; CONTAINS InterPro DOMAIN/s: ATPase, AAA+ type, core (InterPro:IPR003593), NB-ARC…
AT4G12720	ATNUDX7	4:7487300-7490077	W	OE	OK	112.761	26.5113	-2.08858	-6.94181	5e-05	0.000508811	yes	protein_coding	MutT/nudix family protein	Encodes a protein with ADP-ribose hydrolase activity. Negatively regulates EDS1-conditioned plant defense and programmed cell death.	NUDT7; CONTAINS InterPro DOMAIN/s: NUDIX hydrolase domain-like (InterPro:IPR015797), Nudix hydrolase 6-like (InterPro:IPR003293), NUDIX hydrolase domain (InterPro:IPR000086); BEST Arabidopsis thaliana protein match is: nudix hydrolase homolog 6 (TAIR:AT2G04450.1).
AT2G32190	AT2G32190	2:13674497-13675286	W	OE	OK	47.2487	11.111	-2.08828	-5.44448	5e-05	0.000508811	yes	protein_coding			unknown protein; FUNCTIONS IN: molecular_function unknown; INVOLVED IN: biological_process unknown; BEST Arabidopsis thaliana protein match is: unknown protein (TAIR:AT2G32210.1); Has 74 Blast hits to 74 proteins in 7 species: Archae - 0; Bacteria - 0; Metazoa - 0; Fungi - 0; Plants - 74; Viruses - 0; Other Eukaryotes - 0 (source: NCBI BLink).
AT5G37540	AT5G37540	5:14912834-14914431	W	OE	OK	111.128	26.2049	-2.08432	-8.29191	5e-05	0.000508811	yes	protein_coding	Eukaryotic aspartyl protease family protein		Eukaryotic aspartyl protease family protein; FUNCTIONS IN: aspartic-type endopeptidase activity; INVOLVED IN: proteolysis; LOCATED IN: endomembrane system; EXPRESSED IN: 22 plant structures; EXPRESSED DURING: 13 growth stages; CONTAINS InterPro DOMAIN/s: Peptidase aspartic (InterPro:IPR021109), Peptidase aspartic, catalytic (InterPro:IPR009007), Peptidase A1 (InterPro:IPR001461), Peptidase aspart…
AT5G44568	AT5G44568	5:17961200-17962202	W	OE	OK	56.6356	13.356	-2.08423	-9.30608	5e-05	0.000508811	yes	protein_coding			unknown protein; FUNCTIONS IN: molecular_function unknown; INVOLVED IN: biological_process unknown; LOCATED IN: endomembrane system; Has 19 Blast hits to 19 proteins in 2 species: Archae - 0; Bacteria - 0; Metazoa - 0; Fungi - 0; Plants - 19; Viruses - 0; Other Eukaryotes - 0 (source: NCBI BLink).
AT3G20600	NDR1	3:7194845-7195736	W	OE	OK	6.24184	1.47394	-2.0823	-4.72939	5e-05	0.000508811	yes	protein_coding	Late embryogenesis abundant (LEA) hydroxyproline-rich glycoprotein family	Required for non-race specific resistance to bacterial and fungal pathogens.Mediates systemic acquired resistance (SAR) response.	non race-specific disease resistance 1 (NDR1); CONTAINS InterPro DOMAIN/s: Late embryogenesis abundant protein, group 2 (InterPro:IPR004864); BEST Arabidopsis thaliana protein match is: Late embryogenesis abundant (LEA) hydroxyproline-rich glycoprotein family (TAIR:AT3G20590.1); Has 471 Blast hits to 471 proteins in 25 species: Archae - 0; Bacteria - 0; Metazoa - 0; Fungi - 0; Plants - 471; Virus…
AT3G19010	AT3G19010	3:6556196-6558009	W	OE	OK	22.3987	5.29326	-2.08118	-5.64658	5e-05	0.000508811	yes	protein_coding	2-oxoglutarate (2OG) and Fe(II)-dependent oxygenase superfamily protein		2-oxoglutarate (2OG) and Fe(II)-dependent oxygenase superfamily protein; FUNCTIONS IN: flavonol synthase activity, oxidoreductase activity; INVOLVED IN: flavonoid biosynthetic process; LOCATED IN: cellular_component unknown; EXPRESSED IN: 24 plant structures; EXPRESSED DURING: 15 growth stages; CONTAINS InterPro DOMAIN/s: Oxoglutarate/iron-dependent oxygenase (InterPro:IPR005123); BEST Arabidopsi…
AT1G30720	AT1G30720	1:10898171-10899912	W	OE	OK	2.45913	0.58137	-2.08062	-3.85919	5e-05	0.000508811	yes	protein_coding	FAD-binding Berberine family protein		FAD-binding Berberine family protein; FUNCTIONS IN: electron carrier activity, oxidoreductase activity, FAD binding, catalytic activity; LOCATED IN: endomembrane system; CONTAINS InterPro DOMAIN/s: FAD-binding, type 2 (InterPro:IPR016166), Berberine/berberine-like (InterPro:IPR012951), FAD linked oxidase, N-terminal (InterPro:IPR006094); BEST Arabidopsis thaliana protein match is: FAD-binding Ber…
AT1G30755	AT1G30755	1:10905816-10908892	W	OE	OK	1.64096	0.388558	-2.07834	-3.61101	5e-05	0.000508811	yes	protein_coding	Protein of unknown function (DUF668)		Protein of unknown function (DUF668); CONTAINS InterPro DOMAIN/s: Protein of unknown function DUF668 (InterPro:IPR007700), Protein of unknown function DUF3475 (InterPro:IPR021864); BEST Arabidopsis thaliana protein match is: Protein of unknown function (DUF668) (TAIR:AT1G34320.1); Has 465 Blast hits to 399 proteins in 71 species: Archae - 2; Bacteria - 14; Metazoa - 66; Fungi - 16; Plants - 336; …
AT3G12580	HSP70	3:3991260-3993792	W	OE	OK	3.57147	0.846573	-2.07681	-4.41	5e-05	0.000508811	yes	protein_coding	heat shock protein 70		heat shock protein 70 (HSP70); FUNCTIONS IN: ATP binding; INVOLVED IN: in 9 processes; LOCATED IN: cytosol, mitochondrion, cell wall, plasma membrane; EXPRESSED IN: 23 plant structures; EXPRESSED DURING: 11 growth stages; CONTAINS InterPro DOMAIN/s: Heat shock protein 70, conserved site (InterPro:IPR018181), Heat shock protein Hsp70 (InterPro:IPR001023), Heat shock protein 70 (InterPro:IPR013126)…
AT5G41790	CIP1	5:16727529-16732847	W	OE	OK	3.41585	0.810318	-2.07569	-4.82914	5e-05	0.000508811	yes	protein_coding	COP1-interactive protein 1	encodes a protein that physically interacts specifically with the putative coiled-coil region of COP1 in vitro. In hypocotyl and cotyledon protoplasts, it is associated to the cytoskeleton, but not in the root. expression is not regulated by light.	COP1-interactive protein 1 (CIP1); FUNCTIONS IN: protein binding; INVOLVED IN: regulation of protein import into nucleus; LOCATED IN: cytoskeleton, plasma membrane, chloroplast, vacuole; EXPRESSED IN: 24 plant structures; EXPRESSED DURING: 13 growth stages; CONTAINS InterPro DOMAIN/s: Prefoldin (InterPro:IPR009053); BEST Arabidopsis thaliana protein match is: myosin heavy chain-related (TAIR:AT1G…
AT3G61640	AtAGP20	3:22810040-22810747	W	OE	OK	251.648	59.7342	-2.07478	-11.9201	5e-05	0.000508811	yes	protein_coding	arabinogalactan protein 20		arabinogalactan protein 20 (AGP20); CONTAINS InterPro DOMAIN/s: Protein of unknown function DUF1070 (InterPro:IPR009424); BEST Arabidopsis thaliana protein match is: arabinogalactan protein 16 (TAIR:AT2G46330.1); Has 106 Blast hits to 106 proteins in 13 species: Archae - 0; Bacteria - 0; Metazoa - 0; Fungi - 0; Plants - 106; Viruses - 0; Other Eukaryotes - 0 (source: NCBI BLink).
AT5G61010	ATEXO70E2	5:24553840-24556749	W	OE	OK	2.39181	0.568368	-2.07321	-4.23129	5e-05	0.000508811	yes	protein_coding	exocyst subunit exo70 family protein E2	A member of EXO70 gene family, putative exocyst subunits, conserved in land plants. Arabidopsis thaliana contains 23 putative EXO70 genes, which can be classified into eight clusters on the phylogenetic tree.	exocyst subunit exo70 family protein E2 (EXO70E2); INVOLVED IN: exocytosis, vesicle docking involved in exocytosis; LOCATED IN: cytosol, exocyst; EXPRESSED IN: 20 plant structures; EXPRESSED DURING: 12 growth stages; CONTAINS InterPro DOMAIN/s: Exo70 exocyst complex subunit (InterPro:IPR004140); BEST Arabidopsis thaliana protein match is: exocyst subunit exo70 family protein E1 (TAIR:AT3G29400.1)…
AT2G46370	JAR1	2:19033740-19036659	W	OE	OK	95.6675	22.7644	-2.07125	-6.9177	5e-05	0.000508811	yes	protein_coding	Auxin-responsive GH3 family protein	Encodes a jasmonate-amido synthetase that is a member of the GH3 family of proteins. JAR1 catalyzes the formation of a biologically active jasmonyl-isoleucine (JA-Ile) conjugate. JA-Ile promotes the interaction between JAZ1 and COI1 in the jasmonate signaling pathway. JAR1 localizes to the cytoplasm and is also a phytochrome A signaling component. JAR1 is an auxin-induced gene. Loss of function m…	JASMONATE RESISTANT 1 (JAR1); FUNCTIONS IN: catalytic activity, adenylyltransferase activity, ATP binding, jasmonate-amino synthetase activity; INVOLVED IN: in 13 processes; LOCATED IN: cytoplasm; EXPRESSED IN: 24 plant structures; EXPRESSED DURING: 13 growth stages; CONTAINS InterPro DOMAIN/s: GH3 auxin-responsive promoter (InterPro:IPR004993); BEST Arabidopsis thaliana protein match is: Auxin-r…
AT5G63770	DGK2	5:25518640-25523621	W	OE	OK	14.4762	3.44858	-2.06961	-6.40631	5e-05	0.000508811	yes	protein_coding	diacylglycerol kinase 2	a member of the diacylglycerol kinase gene family. Encodes a functional diacylglycerol kinase. Involved in root elongation and plant development. Gene expression is induced by wounding or cold.	diacylglycerol kinase 2 (DGK2); CONTAINS InterPro DOMAIN/s: Protein kinase C-like, phorbol ester/diacylglycerol binding (InterPro:IPR002219), Diacylglycerol kinase, catalytic domain (InterPro:IPR001206), Diacylglycerol kinase, accessory domain (InterPro:IPR000756); BEST Arabidopsis thaliana protein match is: diacylglycerol kinase1 (TAIR:AT5G07920.1); Has 2044 Blast hits to 1731 proteins in 371 sp…
AT1G78280	AT1G78280	1:29452554-29459400	W	OE	OK	11.6712	2.78339	-2.06804	-6.21443	5e-05	0.000508811	yes	protein_coding	transferases, transferring glycosyl groups		transferases, transferring glycosyl groups; CONTAINS InterPro DOMAIN/s: Transcription factor jumonji/aspartyl beta-hydroxylase (InterPro:IPR003347), F-box domain, cyclin-like (InterPro:IPR001810), F-box domain, Skp2-like (InterPro:IPR022364), Transcription factor jumonji (InterPro:IPR013129), Aminoglycoside phosphotransferase (InterPro:IPR002575), Protein kinase-like domain (InterPro:IPR011009); …
AT3G09940	ATMDAR3	3:3056374-3059148	W	OE	OK	36.1267	8.63351	-2.06505	-5.82928	5e-05	0.000508811	yes	protein_coding	monodehydroascorbate reductase	Encodes a member of the monodehydroascorbate reductase gene family. Critical for a mutualistic symbiosis between the host Arabidopsis and the root colonizing fungus Piriformospora indica.	monodehydroascorbate reductase (MDHAR); FUNCTIONS IN: monodehydroascorbate reductase (NADH) activity; INVOLVED IN: response to jasmonic acid stimulus, regulation of symbiosis, encompassing mutualism through parasitism, response to water deprivation, response to salt stress, response to symbiotic fungus; LOCATED IN: cytosol; EXPRESSED IN: 13 plant structures; EXPRESSED DURING: 7 growth stages; CON…
AT3G02880	AT3G02880	3:634652-637284	W	OE	OK	90.6707	21.6716	-2.06483	-7.45952	5e-05	0.000508811	yes	protein_coding	Leucine-rich repeat protein kinase family protein		Leucine-rich repeat protein kinase family protein; FUNCTIONS IN: protein serine/threonine kinase activity, kinase activity, ATP binding; INVOLVED IN: transmembrane receptor protein tyrosine kinase signaling pathway, protein amino acid phosphorylation; LOCATED IN: anchored to plasma membrane, cell wall, plasma membrane, membrane, plant-type cell wall; EXPRESSED IN: 25 plant structures; EXPRESSED D…
AT1G66760	AT1G66760	1:24901977-24904443	W	OE	OK	7.64147	1.82763	-2.06388	-5.36021	5e-05	0.000508811	yes	protein_coding	MATE efflux family protein		MATE efflux family protein; FUNCTIONS IN: antiporter activity, drug transmembrane transporter activity, transporter activity; INVOLVED IN: response to wounding; LOCATED IN: membrane; EXPRESSED IN: 17 plant structures; EXPRESSED DURING: 11 growth stages; CONTAINS InterPro DOMAIN/s: MATE family transporter related protein (InterPro:IPR015521), Multi antimicrobial extrusion protein MatE (InterPro:IP…
AT4G01010	CNGC13	4:434568-437242	W	OE	OK	1.24892	0.299898	-2.05813	-3.38553	5e-05	0.000508811	yes	protein_coding	cyclic nucleotide-gated channel 13	member of Cyclic nucleotide gated channel family	cyclic nucleotide-gated channel 13 (CNGC13); FUNCTIONS IN: ion channel activity, cyclic nucleotide binding, calmodulin binding; INVOLVED IN: ion transport, transmembrane transport; LOCATED IN: membrane; EXPRESSED IN: 13 plant structures; EXPRESSED DURING: 9 growth stages; CONTAINS InterPro DOMAIN/s: Cyclic nucleotide-binding (InterPro:IPR000595), Ion transport (InterPro:IPR005821), Cyclic nucleot…
AT3G19240	AT3G19240	3:6664249-6666558	W	OE	OK	55.4727	13.3255	-2.05759	-6.6875	5e-05	0.000508811	yes	protein_coding	Vacuolar import/degradation, Vid27-related protein		Vacuolar import/degradation, Vid27-related protein; FUNCTIONS IN: molecular_function unknown; INVOLVED IN: N-terminal protein myristoylation; LOCATED IN: cellular_component unknown; EXPRESSED IN: 25 plant structures; EXPRESSED DURING: 15 growth stages; CONTAINS InterPro DOMAIN/s: WD40 repeat-like-containing domain (InterPro:IPR011046), Vacuolar import/degradation, Vid27-related (InterPro:IPR01386…
AT4G30090	emb1353	4:14708711-14711612	W	OE	OK	1.48452	0.358461	-2.05011	-3.15679	0.0003	0.00253376	yes	protein_coding	embryo defective 1353		embryo defective 1353 (emb1353); FUNCTIONS IN: molecular_function unknown; INVOLVED IN: embryo development ending in seed dormancy; LOCATED IN: endomembrane system; EXPRESSED IN: 8 plant structures; EXPRESSED DURING: 4 anthesis, F mature embryo stage, petal differentiation and expansion stage, E expanded cotyledon stage, D bilateral stage; BEST Arabidopsis thaliana protein match is: myosin heavy …
AT1G51805	AT1G51805	1:19220976-19225690	W	OE	OK	13.2396	3.21219	-2.04323	-6.06369	5e-05	0.000508811	yes	protein_coding	Leucine-rich repeat protein kinase family protein		Leucine-rich repeat protein kinase family protein; FUNCTIONS IN: protein serine/threonine kinase activity, protein kinase activity, kinase activity, ATP binding; INVOLVED IN: protein amino acid phosphorylation; LOCATED IN: endomembrane system; EXPRESSED IN: 20 plant structures; EXPRESSED DURING: 13 growth stages; CONTAINS InterPro DOMAIN/s: Protein kinase, ATP binding site (InterPro:IPR017441), S…
AT4G38410	AT4G38410	4:17980939-17981719	W	OE	OK	5.38861	1.30866	-2.04182	-3.99152	5e-05	0.000508811	yes	protein_coding	Dehydrin family protein		Dehydrin family protein; FUNCTIONS IN: molecular_function unknown; INVOLVED IN: response to water, response to stress; LOCATED IN: cellular_component unknown; EXPRESSED IN: stem, hypocotyl, root; CONTAINS InterPro DOMAIN/s: Dehydrin (InterPro:IPR000167); Has 3050 Blast hits to 2020 proteins in 252 species: Archae - 4; Bacteria - 32; Metazoa - 564; Fungi - 141; Plants - 1342; Viruses - 0; Other Eu…
AT5G10695	AT5G10695	5:3377662-3378867	W	OE	OK	258.382	62.9227	-2.03785	-8.33847	5e-05	0.000508811	yes	protein_coding			unknown protein; INVOLVED IN: biological_process unknown; LOCATED IN: cellular_component unknown; EXPRESSED IN: 23 plant structures; EXPRESSED DURING: 12 growth stages.
AT3G57330	ACA11	3:21211455-21216375	W	OE	OK	21.2325	5.1719	-2.03751	-6.57724	5e-05	0.000508811	yes	protein_coding	autoinhibited Ca2+-ATPase 11		autoinhibited Ca2+-ATPase 11 (ACA11); FUNCTIONS IN: calcium-transporting ATPase activity, calmodulin binding; INVOLVED IN: defense response to bacterium, negative regulation of programmed cell death, anion homeostasis; LOCATED IN: plant-type vacuole membrane, chloroplast, plasma membrane, vacuole; EXPRESSED IN: 26 plant structures; EXPRESSED DURING: 15 growth stages; CONTAINS InterPro DOMAIN/s: A…
AT1G73810	AT1G73810	1:27752399-27755297	W	OE	OK	4.05928	0.98889	-2.03734	-4.15763	5e-05	0.000508811	yes	protein_coding	Core-2/I-branching beta-1,6-N-acetylglucosaminyltransferase family protein		Core-2/I-branching beta-1,6-N-acetylglucosaminyltransferase family protein; CONTAINS InterPro DOMAIN/s: Core-2/I-Branching enzyme (InterPro:IPR021141); BEST Arabidopsis thaliana protein match is: Core-2/I-branching beta-1,6-N-acetylglucosaminyltransferase family protein (TAIR:AT1G68390.1); Has 580 Blast hits to 580 proteins in 21 species: Archae - 0; Bacteria - 5; Metazoa - 0; Fungi - 0; Plants -…
AT1G35230	AGP5	1:12917148-12917763	W	OE	OK	19.8819	4.84601	-2.03658	-6.6619	5e-05	0.000508811	yes	protein_coding	arabinogalactan protein 5	Encodes arabinogalactan-protein (AGP5).	arabinogalactan protein 5 (AGP5); BEST Arabidopsis thaliana protein match is: arabinogalactan protein 10 (TAIR:AT4G09030.1); Has 52009 Blast hits to 24079 proteins in 1500 species: Archae - 200; Bacteria - 14022; Metazoa - 11286; Fungi - 4612; Plants - 7669; Viruses - 1962; Other Eukaryotes - 12258 (source: NCBI BLink).
AT2G31010	AT2G31010	2:13194184-13200128	W	OE	OK	15.5839	3.80257	-2.03501	-6.08986	5e-05	0.000508811	yes	protein_coding	Protein kinase superfamily protein		Protein kinase superfamily protein; FUNCTIONS IN: protein serine/threonine kinase activity, protein kinase activity, kinase activity, ATP binding; INVOLVED IN: protein amino acid phosphorylation; LOCATED IN: cellular_component unknown; EXPRESSED IN: 19 plant structures; EXPRESSED DURING: 15 growth stages; CONTAINS InterPro DOMAIN/s: Protein kinase, ATP binding site (InterPro:IPR017441), Protein k…
AT4G21410	CRK29	4:11402313-11405056	W	OE	OK	5.82202	1.42131	-2.0343	-5.12832	5e-05	0.000508811	yes	protein_coding	cysteine-rich RLK (RECEPTOR-like protein kinase) 29	Encodes a cysteine-rich receptor-like protein kinase.	cysteine-rich RLK (RECEPTOR-like protein kinase) 29 (CRK29); FUNCTIONS IN: kinase activity; INVOLVED IN: response to abscisic acid stimulus; LOCATED IN: plasma membrane, vacuole; EXPRESSED IN: 21 plant structures; EXPRESSED DURING: 13 growth stages; CONTAINS InterPro DOMAIN/s: Protein kinase, ATP binding site (InterPro:IPR017441), Protein kinase, catalytic domain (InterPro:IPR000719), Protein of …
AT5G54300	AT5G54300	5:22051033-22055430	W	OE	OK	13.8703	3.38727	-2.0338	-2.0047	0.0012	0.00798517	yes	protein_coding	Protein of unknown function (DUF761)		Protein of unknown function (DUF761); FUNCTIONS IN: molecular_function unknown; INVOLVED IN: biological_process unknown; LOCATED IN: endomembrane system; EXPRESSED IN: 16 plant structures; EXPRESSED DURING: 9 growth stages; CONTAINS InterPro DOMAIN/s: Protein of unknown function DUF761, plant (InterPro:IPR008480); BEST Arabidopsis thaliana protein match is: Protein of unknown function (DUF761) (T…
AT3G19830	NTMC2TYPE5.2	3:6885605-6890064	W	OE	OK	20.8794	5.10163	-2.03305	-6.1958	5e-05	0.000508811	yes	protein_coding	Calcium-dependent lipid-binding (CaLB domain) family protein		NTMC2T5.2; FUNCTIONS IN: molecular_function unknown; INVOLVED IN: biological_process unknown; LOCATED IN: chloroplast; CONTAINS InterPro DOMAIN/s: Protein of unknown function DUF2404, transmembrane (InterPro:IPR019411), C2 membrane targeting protein (InterPro:IPR018029), C2 calcium/lipid-binding domain, CaLB (InterPro:IPR008973), C2 calcium-dependent membrane targeting (InterPro:IPR000008); BEST …
AT1G67850	AT1G67850	1:25437899-25442142	W	OE	OK	7.04157	1.72211	-2.03172	-4.88915	5e-05	0.000508811	yes	protein_coding	Protein of unknown function (DUF707)		Protein of unknown function (DUF707); CONTAINS InterPro DOMAIN/s: Protein of unknown function DUF707 (InterPro:IPR007877); BEST Arabidopsis thaliana protein match is: Protein of unknown function (DUF707) (TAIR:AT1G13000.2); Has 35333 Blast hits to 34131 proteins in 2444 species: Archae - 798; Bacteria - 22429; Metazoa - 974; Fungi - 991; Plants - 531; Viruses - 0; Other Eukaryotes - 9610 (source:…
AT1G76040	CPK29	1:28537672-28540637	W	OE	OK	28.0511	6.89275	-2.02491	-6.13558	5e-05	0.000508811	yes	protein_coding	calcium-dependent protein kinase 29	member of Calcium Dependent Protein Kinase	calcium-dependent protein kinase 29 (CPK29); FUNCTIONS IN: in 6 functions; INVOLVED IN: protein amino acid phosphorylation; LOCATED IN: nucleus, plasma membrane, cytoplasm; EXPRESSED IN: 23 plant structures; EXPRESSED DURING: 13 growth stages; CONTAINS InterPro DOMAIN/s: Protein kinase, ATP binding site (InterPro:IPR017441), EF-Hand 1, calcium-binding site (InterPro:IPR018247), Serine/threonine-p…
AT5G08240	AT5G08240	5:2650836-2652398	W	OE	OK	3.06169	0.752568	-2.02444	-3.9341	5e-05	0.000508811	yes	protein_coding			unknown protein; BEST Arabidopsis thaliana protein match is: unknown protein (TAIR:AT5G23160.1); Has 69 Blast hits to 69 proteins in 10 species: Archae - 0; Bacteria - 1; Metazoa - 0; Fungi - 0; Plants - 68; Viruses - 0; Other Eukaryotes - 0 (source: NCBI BLink).
AT2G01150	RHA2B	2:100648-101495	W	OE	OK	79.6579	19.5819	-2.0243	-8.37749	5e-05	0.000508811	yes	protein_coding	RING-H2 finger protein 2B	Encodes a RING-H2 finger protein that is expressed in vascular tissue, root tips, embryos and pistils.	RING-H2 finger protein 2B (RHA2B); CONTAINS InterPro DOMAIN/s: Zinc finger, RING-type (InterPro:IPR001841), Zinc finger, C3HC4 RING-type (InterPro:IPR018957); BEST Arabidopsis thaliana protein match is: RING-H2 finger A2A (TAIR:AT1G15100.1); Has 8536 Blast hits to 8514 proteins in 269 species: Archae - 0; Bacteria - 0; Metazoa - 2151; Fungi - 713; Plants - 4534; Viruses - 16; Other Eukaryotes - 1…
AT1G61610	AT1G61610	1:22733471-22736509	W	OE	OK	1.18378	0.291187	-2.02339	-3.02224	5e-05	0.000508811	yes	protein_coding	S-locus lectin protein kinase family protein		S-locus lectin protein kinase family protein; FUNCTIONS IN: in 6 functions; INVOLVED IN: protein amino acid phosphorylation, recognition of pollen; LOCATED IN: endomembrane system; EXPRESSED IN: 7 plant structures; EXPRESSED DURING: 6 growth stages; CONTAINS InterPro DOMAIN/s: Curculin-like (mannose-binding) lectin (InterPro:IPR001480), Protein kinase, ATP binding site (InterPro:IPR017441), PAN-2…
AT2G32140	AT2G32140	2:13655626-13657175	W	OE	OK	7.29086	1.79584	-2.02143	-4.76769	5e-05	0.000508811	yes	protein_coding	transmembrane receptors		transmembrane receptors; FUNCTIONS IN: transmembrane receptor activity; INVOLVED IN: signal transduction, defense response, innate immune response; LOCATED IN: intrinsic to membrane, chloroplast; EXPRESSED IN: 13 plant structures; EXPRESSED DURING: 8 growth stages; CONTAINS InterPro DOMAIN/s: Protein of unknown function DUF641, plant (InterPro:IPR006943), Toll-Interleukin receptor (InterPro:IPR00…
AT5G52750	AT5G52750	5:21384042-21384924	W	OE	OK	13.004	3.20761	-2.01938	-5.53705	5e-05	0.000508811	yes	protein_coding	Heavy metal transport/detoxification superfamily protein		Heavy metal transport/detoxification superfamily protein ; FUNCTIONS IN: metal ion binding; INVOLVED IN: metal ion transport; LOCATED IN: cellular_component unknown; EXPRESSED IN: 20 plant structures; EXPRESSED DURING: 12 growth stages; CONTAINS InterPro DOMAIN/s: Heavy metal transport/detoxification protein (InterPro:IPR006121); BEST Arabidopsis thaliana protein match is: Copper transport protei…
AT1G76930	ATEXT1	1:28895300-28896883	W	OE	OK	40.3052	9.94308	-2.0192	-6.87814	5e-05	0.000508811	yes	protein_coding	extensin 4	Encodes an Arabidopsis extensin gene that belongs to cell-wall hydroxyproline-rich glycoproteins. The cross-link of extensins enforces cell wall strength. Transgenic plants overexpressing this gene show an increase in stem thickness.	extensin 4 (EXT4); FUNCTIONS IN: structural constituent of cell wall; INVOLVED IN: response to jasmonic acid stimulus, response to wounding, response to abscisic acid stimulus, response to salicylic acid stimulus; LOCATED IN: endomembrane system; EXPRESSED IN: 10 plant structures; EXPRESSED DURING: 6 growth stages; BEST Arabidopsis thaliana protein match is: extensin 3 (TAIR:AT1G21310.1); Has 710…
AT3G06890	AT3G06890	3:2176855-2177586	W	OE	OK	13.7637	3.39636	-2.01881	-5.94325	5e-05	0.000508811	yes	protein_coding			unknown protein; Has 91 Blast hits to 91 proteins in 12 species: Archae - 0; Bacteria - 0; Metazoa - 0; Fungi - 0; Plants - 91; Viruses - 0; Other Eukaryotes - 0 (source: NCBI BLink).
AT1G76680	OPR1	1:28776845-28778467	W	OE	OK	221.67	54.7833	-2.0166	-6.42393	5e-05	0.000508811	yes	protein_coding	12-oxophytodienoate reductase 1	Encodes a member of an alpha/beta barrel fold family of FMN-containing oxidoreductases. One of the closely related 12-oxophytodienoic acid reductases. This enzyme is not expected to participate in jasmonic acid biosynthesis because during in vitro assays, it shows very little activity with the naturally occurring OPDA isomer. Shows activity towards 2,4,6-trinitrotoluene. Expressed predominately i…	12-oxophytodienoate reductase 1 (OPR1); FUNCTIONS IN: 12-oxophytodienoate reductase activity; INVOLVED IN: in 7 processes; LOCATED IN: cellular_component unknown; EXPRESSED IN: 11 plant structures; EXPRESSED DURING: seedling growth, developing seed stage; CONTAINS InterPro DOMAIN/s: Aldolase-type TIM barrel (InterPro:IPR013785), NADH:flavin oxidoreductase/NADH oxidase, N-terminal (InterPro:IPR001…
AT4G26690	GPDL2	4:13454852-13460060	W	OE	OK	152.128	37.6346	-2.01515	-6.98901	5e-05	0.000508811	yes	protein_coding	PLC-like phosphodiesterase family protein	Glycerophosphoryl diester phosphodiesterase-like protein involved in cell wall cellulose accumulation and pectin linking. Impacts root hair, trichome and epidermal cell development.	SHAVEN 3 (SHV3); FUNCTIONS IN: glycerophosphodiester phosphodiesterase activity, kinase activity; INVOLVED IN: in 8 processes; LOCATED IN: anchored to plasma membrane, plasma membrane, anchored to membrane, plant-type cell wall; EXPRESSED IN: 28 plant structures; EXPRESSED DURING: 13 growth stages; CONTAINS InterPro DOMAIN/s: PLC-like phosphodiesterase, TIM beta/alpha-barrel domain (InterPro:IPR0…
AT3G56705	U2.6	3:21004258-21004809	W	OE	OK	4.81715	1.19248	-2.01422	-3.88394	0.0007	0.00512382	yes	small_nuclear_rna	U2.6; snRNA		gi|17665|emb|X52312.1|ATU26 Arabidopsis thaliana U2.6 snRNA gene for U2 snRNA
AT5G46510	AT5G46510	5:18860450-18867013	W	OE	OK	2.25633	0.561524	-2.00656	-4.84555	5e-05	0.000508811	yes	protein_coding	Disease resistance protein (TIR-NBS-LRR class) family		Disease resistance protein (TIR-NBS-LRR class) family; FUNCTIONS IN: transmembrane receptor activity, nucleoside-triphosphatase activity, nucleotide binding, ATP binding; INVOLVED IN: signal transduction, defense response, apoptosis, innate immune response; LOCATED IN: intrinsic to membrane; EXPRESSED IN: 21 plant structures; EXPRESSED DURING: 12 growth stages; CONTAINS InterPro DOMAIN/s: ATPase,…
AT1G05420	ATOFP12	1:1590072-1590753	W	OE	OK	62.4065	15.5479	-2.00498	-8.72202	5e-05	0.000508811	yes	protein_coding	ovate family protein 12		ovate family protein 12 (OFP12); CONTAINS InterPro DOMAIN/s: Protein of unknown function DUF623 (InterPro:IPR006458); BEST Arabidopsis thaliana protein match is: ovate family protein 16 (TAIR:AT2G32100.1); Has 358 Blast hits to 358 proteins in 17 species: Archae - 0; Bacteria - 0; Metazoa - 0; Fungi - 0; Plants - 358; Viruses - 0; Other Eukaryotes - 0 (source: NCBI BLink).
AT3G15210	ATERF-4	3:5121421-5122562	W	OE	OK	316.263	79.1022	-1.99934	-7.65402	5e-05	0.000508811	yes	protein_coding	ethylene responsive element binding factor 4	Encodes a member of the ERF (ethylene response factor) subfamily B-1 of ERF/AP2 transcription factor family (ATERF-4). The protein contains one AP2 domain. Acts as a negative regulator of JA-responsive defense gene expression and resistance to the necrotrophic fungal pathogen Fusarium oxysporum and antagonizes JA inhibition of root elongation.	ethylene responsive element binding factor 4 (ERF4); CONTAINS InterPro DOMAIN/s: DNA-binding, integrase-type (InterPro:IPR016177), Pathogenesis-related transcriptional factor/ERF, DNA-binding (InterPro:IPR001471); BEST Arabidopsis thaliana protein match is: ethylene response factor 8 (TAIR:AT1G53170.1); Has 6170 Blast hits to 5786 proteins in 253 species: Archae - 0; Bacteria - 0; Metazoa - 0; Fu…
AT2G17480	MLO8	2:7590294-7594090	W	OE	OK	16.3268	4.09653	-1.99477	-6.50618	5e-05	0.000508811	yes	protein_coding	Seven transmembrane MLO family protein	A member of a large family of seven-transmembrane domain proteins specific to plants, homologs of the barley mildew resistance locus o (MLO) protein. The Arabidopsis genome contains 15 genes encoding MLO proteins, with localization in plasma membrane. Phylogenetic analysis revealed four clades of closely-related AtMLO genes. ATMLO8 belongs to the clade III, with AtMLO5, AtMLO7, AtMLO9, and AtMLO1…	MILDEW RESISTANCE LOCUS O 8 (MLO8); FUNCTIONS IN: calmodulin binding; INVOLVED IN: cell death, defense response; LOCATED IN: plasma membrane; EXPRESSED IN: 25 plant structures; EXPRESSED DURING: 14 growth stages; CONTAINS InterPro DOMAIN/s: Mlo-related protein (InterPro:IPR004326); BEST Arabidopsis thaliana protein match is: Seven transmembrane MLO family protein (TAIR:AT5G65970.1); Has 544 Blast…
AT2G37980	AT2G37980	2:15894056-15897610	W	OE	OK	1.23016	0.310141	-1.98786	-3.11975	5e-05	0.000508811	yes	protein_coding	O-fucosyltransferase family protein		O-fucosyltransferase family protein; FUNCTIONS IN: molecular_function unknown; INVOLVED IN: biological_process unknown; LOCATED IN: chloroplast; EXPRESSED IN: 13 plant structures; EXPRESSED DURING: L mature pollen stage, M germinated pollen stage, 4 anthesis, petal differentiation and expansion stage; CONTAINS InterPro DOMAIN/s: GDP-fucose protein O-fucosyltransferase (InterPro:IPR019378); BEST A…
AT1G61380	SD1-29	1:22646071-22649521	W	OE	OK	9.61413	2.42639	-1.98634	-5.92529	5e-05	0.000508811	yes	protein_coding	S-domain-1 29		S-domain-1 29 (SD1-29); FUNCTIONS IN: carbohydrate binding, protein kinase activity, kinase activity; INVOLVED IN: protein amino acid autophosphorylation; LOCATED IN: endomembrane system; EXPRESSED IN: 23 plant structures; EXPRESSED DURING: 13 growth stages; CONTAINS InterPro DOMAIN/s: Curculin-like (mannose-binding) lectin (InterPro:IPR001480), PAN-2 domain (InterPro:IPR013227), Apple-like (Inte…
AT5G57560	TCH4	5:23307129-23308282	W	OE	OK	32.6369	8.25787	-1.98266	-6.34691	5e-05	0.000508811	yes	protein_coding	Xyloglucan endotransglucosylase/hydrolase family protein	Encodes a cell wall-modifying enzyme, rapidly upregulated in response to environmental stimuli	Touch 4 (TCH4); CONTAINS InterPro DOMAIN/s: Xyloglucan endotransglucosylase/hydrolase (InterPro:IPR016455), Xyloglucan endo-transglycosylase, C-terminal (InterPro:IPR010713), Concanavalin A-like lectin/glucanase, subgroup (InterPro:IPR013320), Concanavalin A-like lectin/glucanase (InterPro:IPR008985), Glycoside hydrolase, family 16 (InterPro:IPR000757), Glycoside hydrolase, family 16, active site…
AT4G23810	WRKY53	4:12390166-12393982	W	OE	OK	2.5883	0.654941	-1.98257	-1.96123	0.00235	0.0139026	yes	protein_coding	WRKY family transcription factor	member of WRKY Transcription Factor; Group III	WRKY53; FUNCTIONS IN: protein binding, DNA binding, transcription activator activity, sequence-specific DNA binding transcription factor activity; INVOLVED IN: in 6 processes; LOCATED IN: nucleus, chloroplast; EXPRESSED IN: 20 plant structures; EXPRESSED DURING: 12 growth stages; CONTAINS InterPro DOMAIN/s: DNA-binding WRKY (InterPro:IPR003657); BEST Arabidopsis thaliana protein match is: WRKY fa…
AT4G24415	MIR824A	4:12623529-12626432	W	OE	OK	3.58736	0.908223	-1.9818	-3.5566	5e-05	0.000508811	yes	mirna	MIR824a; miRNA	Encodes a microRNA that targets AGL16. MicroRNAs are regulatory RNAs with a mature length of ~21-nucleotides that are processed from hairpin precursors by Dicer-like enzymes. MicroRNAs can negatively regulate gene expression by attenuating translation or by directing mRNA cleavage. Mature sequence: UAGACCAUUUGUGAGAAGGGA
AT1G21110	AT1G21110	1:7389980-7391553	W	OE	OK	1.97552	0.501968	-1.97656	-3.30638	0.0001	0.000966918	yes	protein_coding	O-methyltransferase family protein		O-methyltransferase family protein; FUNCTIONS IN: methyltransferase activity, O-methyltransferase activity, protein dimerization activity; LOCATED IN: cytosol; CONTAINS InterPro DOMAIN/s: Winged helix-turn-helix transcription repressor DNA-binding (InterPro:IPR011991), Plant methyltransferase dimerisation (InterPro:IPR012967), O-methyltransferase, family 2 (InterPro:IPR001077), O-methyltransferas…
AT1G69600	ZHD11	1:26182469-26183198	W	OE	OK	45.6532	11.6029	-1.97623	-7.19681	5e-05	0.000508811	yes	protein_coding	zinc finger homeodomain 1	Encodes ZFHD1, a member of the zinc finger homeodomain transcriptional factor family. Binds to the 62 bp promoter region of ERD1 (early responsive to dehydration stress 1). Expression of ZFHD1 is induced by drought, high salinity and abscisic acid.	zinc finger homeodomain 1 (ZFHD1); CONTAINS InterPro DOMAIN/s: Homeobox domain, ZF-HD class (InterPro:IPR006455), ZF-HD homeobox protein, Cys/His-rich dimerisation domain (InterPro:IPR006456), Homeodomain-related (InterPro:IPR012287); BEST Arabidopsis thaliana protein match is: homeobox protein 26 (TAIR:AT5G60480.1); Has 480 Blast hits to 471 proteins in 33 species: Archae - 0; Bacteria - 0; Meta…
AT4G17230	SCL13	4:9660984-9663774	W	OE	OK	157.167	40.0385	-1.97284	-6.57648	5e-05	0.000508811	yes	protein_coding	SCARECROW-like 13	Encodes a scarecrow-like protein (SCL13). Member of GRAS gene family.	SCARECROW-like 13 (SCL13); CONTAINS InterPro DOMAIN/s: Transcription factor GRAS (InterPro:IPR005202); BEST Arabidopsis thaliana protein match is: scarecrow-like 5 (TAIR:AT1G50600.1); Has 2512 Blast hits to 2467 proteins in 302 species: Archae - 0; Bacteria - 4; Metazoa - 0; Fungi - 0; Plants - 2508; Viruses - 0; Other Eukaryotes - 0 (source: NCBI BLink).
AT1G64380	AT1G64380	1:23890645-23892173	W	OE	OK	14.7016	3.76415	-1.96558	-5.76857	5e-05	0.000508811	yes	protein_coding	Integrase-type DNA-binding superfamily protein	encodes a member of the DREB subfamily A-6 of ERF/AP2 transcription factor family. The protein contains one AP2 domain. There are 8 members in this subfamily including RAP2.4.	Integrase-type DNA-binding superfamily protein; CONTAINS InterPro DOMAIN/s: DNA-binding, integrase-type (InterPro:IPR016177), Pathogenesis-related transcriptional factor/ERF, DNA-binding (InterPro:IPR001471); BEST Arabidopsis thaliana protein match is: related to AP2 4 (TAIR:AT1G78080.1); Has 5953 Blast hits to 5757 proteins in 257 species: Archae - 0; Bacteria - 6; Metazoa - 0; Fungi - 0; Plants…
AT1G70920	ATHB18	1:26735955-26738665	W	OE	OK	1.26231	0.323296	-1.96514	-2.23367	0.0104	0.0452819	yes	protein_coding	homeobox-leucine zipper protein 18		homeobox-leucine zipper protein 18 (HB18); FUNCTIONS IN: DNA binding, sequence-specific DNA binding transcription factor activity; INVOLVED IN: regulation of transcription, DNA-dependent, regulation of transcription; LOCATED IN: nucleus, chloroplast; EXPRESSED IN: hypocotyl, root, flower; EXPRESSED DURING: 4 anthesis; CONTAINS InterPro DOMAIN/s: Homeobox, conserved site (InterPro:IPR017970), Home…
AT1G76700	AT1G76700	1:28778889-28783248	W	OE	OK	9.56857	2.45783	-1.96092	-2.45195	0.00025	0.00216403	yes	protein_coding	DNAJ heat shock N-terminal domain-containing protein		DNAJ heat shock N-terminal domain-containing protein; FUNCTIONS IN: unfolded protein binding, heat shock protein binding; INVOLVED IN: protein folding; LOCATED IN: cellular_component unknown; EXPRESSED IN: 24 plant structures; EXPRESSED DURING: 13 growth stages; CONTAINS InterPro DOMAIN/s: Molecular chaperone, heat shock protein, Hsp40, DnaJ (InterPro:IPR015609), Heat shock protein DnaJ, N-termin…
AT4G01750	RGXT2	4:756362-758590	W	OE	OK	7.54785	1.9418	-1.95867	-5.38368	5e-05	0.000508811	yes	protein_coding	rhamnogalacturonan xylosyltransferase 2	Encodes a protein with UDP-xylose-dependent xylosyltransferase activity, which transfers Xyl onto L-fucose and (albeit less efficiently) L-arabinose. The linkage to L-fucose was shown to be preferentially to the <i>O</i>-4 position. Analysis of mutant containing T-DNA insertion in this gene indicate that the RGXT2 protein might be involved in the synthesis of the &alpha;-D-Xyl-(1,3)-&alpha;-L-Fuc…	rhamnogalacturonan xylosyltransferase 2 (RGXT2); CONTAINS InterPro DOMAIN/s: Reticulon (InterPro:IPR003388), Nucleotide-diphospho-sugar transferase, predicted (InterPro:IPR005069); BEST Arabidopsis thaliana protein match is: rhamnogalacturonan xylosyltransferase 1 (TAIR:AT4G01770.1); Has 310 Blast hits to 306 proteins in 29 species: Archae - 0; Bacteria - 0; Metazoa - 2; Fungi - 0; Plants - 281; …
AT1G22990	HIPP22	1:8139164-8140202	W	OE	OK	4.61431	1.1888	-1.9566	-3.55069	5e-05	0.000508811	yes	protein_coding	Heavy metal transport/detoxification superfamily protein		Heavy metal transport/detoxification superfamily protein ; FUNCTIONS IN: metal ion binding; INVOLVED IN: metal ion transport; LOCATED IN: cellular_component unknown; EXPRESSED IN: 9 plant structures; EXPRESSED DURING: LP.04 four leaves visible, 4 anthesis, C globular stage; CONTAINS InterPro DOMAIN/s: Heavy metal transport/detoxification protein (InterPro:IPR006121); BEST Arabidopsis thaliana pro…
AT4G22592	CPuORF27	4:11893498-11896480	W	OE	OK	90.9635	23.4511	-1.95563	-7.05955	5e-05	0.000508811	yes	protein_coding	conserved peptide upstream open reading frame 27	Upstream open reading frames (uORFs) are small open reading frames found in the 5' UTR of a mature mRNA, and can potentially mediate translational regulation of the largest, or major, ORF (mORF). CPuORF27 represents a conserved upstream opening reading frame relative to major ORF AT4G22590.1	conserved peptide upstream open reading frame 27 (CPuORF27); Has 30201 Blast hits to 17322 proteins in 780 species: Archae - 12; Bacteria - 1396; Metazoa - 17338; Fungi - 3422; Plants - 5037; Viruses - 0; Other Eukaryotes - 2996 (source: NCBI BLink).
AT5G16910	ATCSLD2	5:5561678-5565580	W	OE	OK	41.6566	10.7412	-1.95539	-6.56609	5e-05	0.000508811	yes	protein_coding	cellulose-synthase like D2	encodes a gene similar to cellulose synthase. Located in golgi membranes.	cellulose-synthase like D2 (CSLD2); FUNCTIONS IN: cellulose synthase activity, transferase activity, transferring glycosyl groups; INVOLVED IN: plant-type cell wall biogenesis, response to cold, polysaccharide biosynthetic process, root hair elongation; LOCATED IN: Golgi apparatus, plasma membrane, integral to Golgi membrane; EXPRESSED IN: 23 plant structures; EXPRESSED DURING: 13 growth stages; …
AT1G27910	PUB45	1:9720735-9724714	W	OE	OK	8.51174	2.19918	-1.95249	-5.67556	5e-05	0.000508811	yes	protein_coding	plant U-box 45	Encodes a protein containing a UND, a U-box, and an ARM domain. This protein has E3 ubiquitin ligase activity based on in vitro assays.	plant U-box 45 (PUB45); FUNCTIONS IN: ubiquitin-protein ligase activity; INVOLVED IN: protein ubiquitination; LOCATED IN: ubiquitin ligase complex; EXPRESSED IN: 18 plant structures; EXPRESSED DURING: 11 growth stages; CONTAINS InterPro DOMAIN/s: U box domain (InterPro:IPR003613), Armadillo-like helical (InterPro:IPR011989), Armadillo (InterPro:IPR000225), Armadillo-type fold (InterPro:IPR016024)…
AT2G18700	TPS11	2:8109042-8112010	W	OE	OK	50.8199	13.1347	-1.95201	-6.82587	5e-05	0.000508811	yes	protein_coding	trehalose phosphatase/synthase 11	Encodes an enzyme putatively involved in trehalose biosynthesis. The protein has a trehalose synthase (TPS)-like domain that may or may not be active as well as a trehalose phosphatase (TPP)-like domain.	trehalose phosphatase/synthase 11 (TPS11); FUNCTIONS IN: transferase activity, transferring glycosyl groups; INVOLVED IN: trehalose biosynthetic process, metabolic process; LOCATED IN: mitochondrion; EXPRESSED IN: 27 plant structures; EXPRESSED DURING: 15 growth stages; CONTAINS InterPro DOMAIN/s: HAD-superfamily hydrolase, subfamily IIB (InterPro:IPR006379), Glycosyl transferase, family 20 (Inte…
AT5G13700	ATPAO1	5:4415753-4423033	W	OE	OK	16.4572	4.27366	-1.94517	-3.42899	5e-05	0.000508811	yes	protein_coding	polyamine oxidase 1	Encodes a protein with polyamine oxidase activity. The mRNA of this gene is only expressed in very low amounts in the organs where it was detected (light-grown plants).	polyamine oxidase 1 (PAO1); FUNCTIONS IN: FAD binding, polyamine oxidase activity; INVOLVED IN: oxidation reduction; LOCATED IN: endomembrane system; EXPRESSED IN: 12 plant structures; EXPRESSED DURING: L mature pollen stage, M germinated pollen stage, 4 anthesis, petal differentiation and expansion stage; CONTAINS InterPro DOMAIN/s: Amine oxidase (InterPro:IPR002937), Flavin-containing amine oxi…
AT4G29610	AT4G29610	4:14517447-14518329	W	OE	OK	9.11089	2.36873	-1.94348	-4.88068	5e-05	0.000508811	yes	protein_coding	Cytidine/deoxycytidylate deaminase family protein		Cytidine/deoxycytidylate deaminase family protein; FUNCTIONS IN: hydrolase activity, cytidine deaminase activity, zinc ion binding, catalytic activity; INVOLVED IN: cytidine deamination, cytidine metabolic process; LOCATED IN: cellular_component unknown; EXPRESSED IN: 11 plant structures; EXPRESSED DURING: 10 growth stages; CONTAINS InterPro DOMAIN/s: Cytidine deaminase, homodimeric (InterPro:IPR…
AT4G38400	ATEXPL2	4:17978442-17979740	W	OE	OK	148.068	38.5239	-1.94244	-7.35559	5e-05	0.000508811	yes	protein_coding	expansin-like A2	member of EXPANSIN-LIKE. Naming convention from the Expansin Working Group (Kende et al, 2004. Plant Mol Bio)	expansin-like A2 (EXLA2); INVOLVED IN: response to cyclopentenone, plant-type cell wall organization, unidimensional cell growth, plant-type cell wall loosening; LOCATED IN: endomembrane system, extracellular region; EXPRESSED IN: 18 plant structures; EXPRESSED DURING: 13 growth stages; CONTAINS InterPro DOMAIN/s: Barwin-related endoglucanase (InterPro:IPR009009), Pollen allergen, N-terminal (Int…
AT4G10290	AT4G10290	4:6379700-6381739	W	OE	OK	16.7106	4.35525	-1.93994	-5.68151	5e-05	0.000508811	yes	protein_coding	RmlC-like cupins superfamily protein		RmlC-like cupins superfamily protein; CONTAINS InterPro DOMAIN/s: Protein of unknown function DUF861, cupin-3 (InterPro:IPR008579), Cupin, RmlC-type (InterPro:IPR011051), RmlC-like jelly roll fold (InterPro:IPR014710); BEST Arabidopsis thaliana protein match is: RmlC-like cupins superfamily protein (TAIR:AT4G10280.1); Has 344 Blast hits to 344 proteins in 77 species: Archae - 0; Bacteria - 124; M…
AT3G59350	AT3G59350	3:21932524-21935192	W	OE	OK	216.677	56.4941	-1.93938	-6.46464	5e-05	0.000508811	yes	protein_coding	Protein kinase superfamily protein		Protein kinase superfamily protein; FUNCTIONS IN: protein tyrosine kinase activity, protein kinase activity, kinase activity, ATP binding; INVOLVED IN: protein amino acid phosphorylation; LOCATED IN: plasma membrane; EXPRESSED IN: 24 plant structures; EXPRESSED DURING: 15 growth stages; CONTAINS InterPro DOMAIN/s: Protein kinase, ATP binding site (InterPro:IPR017441), Protein kinase, catalytic do…
AT2G17840	ERD7	2:7755604-7757852	W	OE	OK	785.014	205.025	-1.93692	-6.17889	5e-05	0.000508811	yes	protein_coding	Senescence/dehydration-associated protein-related	Identified as drought-inducible gene by differential hybridization. Upregulated by high light, drought, cold and salt stress determined by microarray analysis.	EARLY-RESPONSIVE TO DEHYDRATION 7 (ERD7); FUNCTIONS IN: molecular_function unknown; INVOLVED IN: response to water deprivation, response to high light intensity, response to salt stress, response to cold; LOCATED IN: plasma membrane; EXPRESSED IN: 24 plant structures; EXPRESSED DURING: 14 growth stages; CONTAINS InterPro DOMAIN/s: Senescence/spartin-associated (InterPro:IPR009686); BEST Arabidops…
AT1G31130	AT1G31130	1:11114700-11116195	W	OE	OK	127.527	33.512	-1.92806	-9.01557	5e-05	0.000508811	yes	protein_coding			unknown protein; FUNCTIONS IN: molecular_function unknown; INVOLVED IN: biological_process unknown; LOCATED IN: cellular_component unknown; EXPRESSED IN: 23 plant structures; EXPRESSED DURING: 13 growth stages; BEST Arabidopsis thaliana protein match is: unknown protein (TAIR:AT4G19950.1); Has 246 Blast hits to 244 proteins in 29 species: Archae - 2; Bacteria - 16; Metazoa - 0; Fungi - 0; Plants …
AT1G69430	AT1G69430	1:26097786-26099388	W	OE	OK	1.31882	0.347281	-1.92508	-2.93165	0.00065	0.004832	yes	protein_coding			unknown protein; BEST Arabidopsis thaliana protein match is: unknown protein (TAIR:AT1G26650.1); Has 216 Blast hits to 215 proteins in 17 species: Archae - 0; Bacteria - 0; Metazoa - 0; Fungi - 0; Plants - 216; Viruses - 0; Other Eukaryotes - 0 (source: NCBI BLink).
AT2G19710	AT2G19710	2:8506129-8511339	W	OE	OK	3.01615	0.794431	-1.92472	-3.05969	5e-05	0.000508811	yes	protein_coding	Regulator of Vps4 activity in the MVB pathway protein		Regulator of Vps4 activity in the MVB pathway protein; INVOLVED IN: biological_process unknown; EXPRESSED IN: 24 plant structures; EXPRESSED DURING: 15 growth stages; CONTAINS InterPro DOMAIN/s: Protein of unknown function DUF292, eukaryotic (InterPro:IPR005061); BEST Arabidopsis thaliana protein match is: Regulator of Vps4 activity in the MVB pathway protein (TAIR:AT4G29440.1); Has 35333 Blast h…
AT5G54170	AT5G54170	5:21984568-21987208	W	OE	OK	34.681	9.16403	-1.92009	-5.9678	5e-05	0.000508811	yes	protein_coding	Polyketide cyclase/dehydrase and lipid transport superfamily protein		Polyketide cyclase/dehydrase and lipid transport superfamily protein; CONTAINS InterPro DOMAIN/s: Lipid-binding START (InterPro:IPR002913); BEST Arabidopsis thaliana protein match is: Polyketide cyclase/dehydrase and lipid transport superfamily protein (TAIR:AT1G64720.1); Has 30201 Blast hits to 17322 proteins in 780 species: Archae - 12; Bacteria - 1396; Metazoa - 17338; Fungi - 3422; Plants - 5…
AT5G48450	sks3	5:19632790-19635664	W	OE	OK	23.537	6.22033	-1.91987	-6.66921	5e-05	0.000508811	yes	protein_coding	SKU5 similar 3	Encodes a protein with two DUF26 domains and a signal peptide for secretion. The protein is transported to the apoplast when it is expressed as a GFP fusion protein.	SKU5 similar 3 (sks3); FUNCTIONS IN: oxidoreductase activity, copper ion binding; INVOLVED IN: oxidation reduction; LOCATED IN: plasma membrane; EXPRESSED IN: 23 plant structures; EXPRESSED DURING: 13 growth stages; CONTAINS InterPro DOMAIN/s: Multicopper oxidase, type 2 (InterPro:IPR011706), Multicopper oxidase, type 3 (InterPro:IPR011707), Cupredoxin (InterPro:IPR008972), Multicopper oxidase, t…
AT1G18740	AT1G18740	1:6463921-6465476	W	OE	OK	23.6923	6.26261	-1.91958	-6.64953	5e-05	0.000508811	yes	protein_coding	Protein of unknown function (DUF793)		FUNCTIONS IN: molecular_function unknown; INVOLVED IN: biological_process unknown; EXPRESSED IN: 23 plant structures; EXPRESSED DURING: 13 growth stages; CONTAINS InterPro DOMAIN/s: Protein BYPASS related (InterPro:IPR008511); BEST Arabidopsis thaliana protein match is: Protein of unknown function (DUF793) (TAIR:AT1G74450.1); Has 167 Blast hits to 164 proteins in 20 species: Archae - 3; Bacteria …
AT1G74010	AT1G74010	1:27832157-27834113	W	OE	OK	4.67491	1.24125	-1.91315	-4.31299	5e-05	0.000508811	yes	protein_coding	Calcium-dependent phosphotriesterase superfamily protein		Calcium-dependent phosphotriesterase superfamily protein; FUNCTIONS IN: strictosidine synthase activity; INVOLVED IN: biosynthetic process; LOCATED IN: plant-type cell wall; EXPRESSED IN: 11 plant structures; EXPRESSED DURING: L mature pollen stage, M germinated pollen stage, 4 anthesis, C globular stage, petal differentiation and expansion stage; CONTAINS InterPro DOMAIN/s: Strictosidine synthas…
AT1G77390	TAM	1:29081903-29084285	W	OE	OK	1.42193	0.378669	-1.90884	-3.06225	0.00085	0.00603902	yes	protein_coding	CYCLIN A1;2	Encodes a core cell cycle gene involved in meiosis II during microsporogenesis. Recessive mutants exhibit delayed and asynchronous meiosis in pollen mother cell populations and uncoordinated nuclear division and cytokinesis resulting in dyad microspores.	CYCLIN A1;2 (CYCA1;2); CONTAINS InterPro DOMAIN/s: Cyclin, C-terminal (InterPro:IPR004367), Cyclin-like (InterPro:IPR011028), Cyclin-related (InterPro:IPR013763), Cyclin, N-terminal (InterPro:IPR006671), Cyclin, A/B/D/E (InterPro:IPR014400), Cyclin (InterPro:IPR006670); BEST Arabidopsis thaliana protein match is: Cyclin A1;1 (TAIR:AT1G44110.1); Has 4576 Blast hits to 4572 proteins in 373 species:…
AT1G43160	RAP2.6	1:16263812-16264818	W	OE	OK	94.6838	25.2969	-1.90416	-6.91426	5e-05	0.000508811	yes	protein_coding	related to AP2 6	encodes a member of the ERF (ethylene response factor) subfamily B-4 of ERF/AP2 transcription factor family (RAP2.6). The protein contains one AP2 domain. There are 7 members in this subfamily.	related to AP2 6 (RAP2.6); CONTAINS InterPro DOMAIN/s: DNA-binding, integrase-type (InterPro:IPR016177), Pathogenesis-related transcriptional factor/ERF, DNA-binding (InterPro:IPR001471); BEST Arabidopsis thaliana protein match is: Integrase-type DNA-binding superfamily protein (TAIR:AT5G61890.1); Has 6219 Blast hits to 5840 proteins in 256 species: Archae - 0; Bacteria - 2; Metazoa - 0; Fungi - …
AT2G27690	CYP94C1	2:11809305-11811215	W	OE	OK	168.28	44.988	-1.90325	-6.7916	5e-05	0.000508811	yes	protein_coding	cytochrome P450, family 94, subfamily C, polypeptide 1	Encodes a CYP94C1. Has highest omega-hydroxylase activity with 9,10-epoxystearic acid, while also metabolized lauric acid (C12:0) and C18 unsaturated fatty acids. Gene expression is induced in response to wounding and jasmonic acid treatment.	cytochrome P450, family 94, subfamily C, polypeptide 1 (CYP94C1); CONTAINS InterPro DOMAIN/s: Cytochrome P450 (InterPro:IPR001128), Cytochrome P450, E-class, group I (InterPro:IPR002401); BEST Arabidopsis thaliana protein match is: cytochrome P450, family 94, subfamily B, polypeptide 3 (TAIR:AT3G48520.1); Has 28009 Blast hits to 27927 proteins in 1460 species: Archae - 46; Bacteria - 2607; Metazo…
AT1G30320	AT1G30320	1:10680245-10682954	W	OE	OK	8.0722	2.15896	-1.90262	-4.7406	5e-05	0.000508811	yes	protein_coding	Remorin family protein		Remorin family protein; FUNCTIONS IN: DNA binding; LOCATED IN: plasma membrane; CONTAINS InterPro DOMAIN/s: Remorin, C-terminal (InterPro:IPR005516); BEST Arabidopsis thaliana protein match is: Remorin family protein (TAIR:AT2G02170.2); Has 12397 Blast hits to 7447 proteins in 1066 species: Archae - 25; Bacteria - 2897; Metazoa - 2750; Fungi - 978; Plants - 862; Viruses - 38; Other Eukaryotes - 4…
AT5G20480	EFR	5:6922479-6925887	W	OE	OK	4.02747	1.07802	-1.90149	-5.09131	5e-05	0.000508811	yes	protein_coding	EF-TU receptor	Encodes a predicted leucine-rich repeat receptor kinase (LRR-RLK). Functions as the receptor for bacterial PAMP (pathogen associated molecular patterns) EF-Tu.	EF-TU receptor (EFR); FUNCTIONS IN: protein serine/threonine kinase activity, transmembrane receptor protein kinase activity, kinase activity, ATP binding; INVOLVED IN: in 7 processes; LOCATED IN: endomembrane system; EXPRESSED IN: 14 plant structures; EXPRESSED DURING: 11 growth stages; CONTAINS InterPro DOMAIN/s: Protein kinase, ATP binding site (InterPro:IPR017441), Protein kinase, catalytic d…
AT1G33600	AT1G33600	1:12180775-12182363	W	OE	OK	83.1948	22.272	-1.90126	-7.64915	5e-05	0.000508811	yes	protein_coding	Leucine-rich repeat (LRR) family protein		Leucine-rich repeat (LRR) family protein; INVOLVED IN: signal transduction; LOCATED IN: cell wall, membrane, plant-type cell wall; EXPRESSED IN: 22 plant structures; EXPRESSED DURING: 13 growth stages; CONTAINS InterPro DOMAIN/s: Leucine-rich repeat-containing N-terminal domain, type 2 (InterPro:IPR013210), Leucine-rich repeat (InterPro:IPR001611); BEST Arabidopsis thaliana protein match is: Leuc…
AT5G39785	AT5G39785	5:15929187-15932276	W	OE	OK	1.64669	0.440964	-1.90084	-2.9208	5e-05	0.000508811	yes	protein_coding	Protein of unknown function (DUF1666)		FUNCTIONS IN: structural constituent of ribosome; INVOLVED IN: translation; LOCATED IN: ribosome, intracellular; EXPRESSED IN: 23 plant structures; EXPRESSED DURING: 14 growth stages; CONTAINS InterPro DOMAIN/s: Ribosomal protein L34e (InterPro:IPR008195), Protein of unknown function DUF1666 (InterPro:IPR012870); BEST Arabidopsis thaliana protein match is: Protein of unknown function (DUF1666) (T…
AT2G32930	ZFN2	2:13965757-13968957	W	OE	OK	8.36945	2.24159	-1.90061	-5.01941	5e-05	0.000508811	yes	protein_coding	zinc finger nuclease 2	Encodes a zinc finger protein.	zinc finger nuclease 2 (ZFN2); CONTAINS InterPro DOMAIN/s: Zinc finger, CCCH-type (InterPro:IPR000571); BEST Arabidopsis thaliana protein match is: Zinc finger C-x8-C-x5-C-x3-H type family protein (TAIR:AT1G04990.1).
AT3G57130	BOP1	3:21147557-21150027	W	OE	OK	1.01272	0.271366	-1.89993	-1.74732	0.00915	0.0413161	yes	protein_coding	Ankyrin repeat family protein / BTB/POZ domain-containing protein	Encodes BOP1. Contains Pfam domain, PF00023: Ankyrin repeat and Pfam domain, PF00651: BTB/POZ domain. Lines carrying recessive mutations exhibit a number of visible defects, most pronounced being ectopic outgrowths of in leaf petioles of rosette leaves. Along with BOP2, BOP1 is required for nectary development and formation of normal abscission zones.Forms homodimers and heterodimers with BOP2. N…	BLADE ON PETIOLE 1 (BOP1); CONTAINS InterPro DOMAIN/s: BTB/POZ (InterPro:IPR013069), BTB/POZ fold (InterPro:IPR011333), BTB/POZ-like (InterPro:IPR000210); BEST Arabidopsis thaliana protein match is: Ankyrin repeat family protein / BTB/POZ domain-containing protein (TAIR:AT2G41370.1).
AT1G24147	AT1G24147	1:8542445-8543474	W	OE	OK	16.2324	4.35479	-1.8982	-5.54716	5e-05	0.000508811	yes	protein_coding			unknown protein; FUNCTIONS IN: molecular_function unknown; INVOLVED IN: biological_process unknown; LOCATED IN: endomembrane system; BEST Arabidopsis thaliana protein match is: unknown protein (TAIR:AT1G24148.1); Has 4 Blast hits to 4 proteins in 2 species: Archae - 0; Bacteria - 0; Metazoa - 0; Fungi - 0; Plants - 4; Viruses - 0; Other Eukaryotes - 0 (source: NCBI BLink).
AT5G42050	AT5G42050	5:16815488-16817301	W	OE	OK	64.8448	17.4188	-1.89634	-6.6325	5e-05	0.000508811	yes	protein_coding	DCD (Development and Cell Death) domain protein		DCD (Development and Cell Death) domain protein; CONTAINS InterPro DOMAIN/s: Development/cell death domain (InterPro:IPR013989), Kelch related (InterPro:IPR013089); BEST Arabidopsis thaliana protein match is: DCD (Development and Cell Death) domain protein (TAIR:AT3G27090.1); Has 30201 Blast hits to 17322 proteins in 780 species: Archae - 12; Bacteria - 1396; Metazoa - 17338; Fungi - 3422; Plants…
AT3G11420	AT3G11420	3:3591474-3594570	W	OE	OK	55.442	14.967	-1.8892	-6.79378	5e-05	0.000508811	yes	protein_coding	Protein of unknown function (DUF604)		Protein of unknown function (DUF604); CONTAINS InterPro DOMAIN/s: Protein of unknown function DUF604 (InterPro:IPR006740); BEST Arabidopsis thaliana protein match is: Protein of unknown function (DUF604) (TAIR:AT2G37730.1); Has 709 Blast hits to 698 proteins in 110 species: Archae - 0; Bacteria - 0; Metazoa - 213; Fungi - 200; Plants - 281; Viruses - 0; Other Eukaryotes - 15 (source: NCBI BLink).
AT5G59730	EXO70H7	5:24063876-24066170	W	OE	OK	26.8456	7.2557	-1.8875	-4.04327	5e-05	0.000508811	yes	protein_coding	exocyst subunit exo70 family protein H7	A member of EXO70 gene family, putative exocyst subunits, conserved in land plants. Arabidopsis thaliana contains 23 putative EXO70 genes, which can be classified into eight clusters on the phylogenetic tree.	exocyst subunit exo70 family protein H7 (EXO70H7); INVOLVED IN: exocytosis, vesicle docking involved in exocytosis; LOCATED IN: cytosol, nucleus, exocyst; EXPRESSED IN: 22 plant structures; EXPRESSED DURING: 13 growth stages; CONTAINS InterPro DOMAIN/s: Exo70 exocyst complex subunit (InterPro:IPR004140); BEST Arabidopsis thaliana protein match is: exocyst subunit exo70 family protein H6 (TAIR:AT1…
AT2G46270	GBF3	2:19000190-19003403	W	OE	OK	9.91088	2.68151	-1.88597	-4.80803	5e-05	0.000508811	yes	protein_coding	G-box binding factor 3	encodes a bZIP G-box binding protein whose expression is induced by ABA. It has been shown to bind to Adh that contains the G-box and is induced by cold and water deprivation. GBF3 has been shown to be expressed mostly in the root and dark-grown leaves. GBF3 can act as homodimers and as heterodimers with GFB1, GBF2 and GBF4. In addition, GBF3s DNA binding activity is enhanced by GIP1, GPRI1 and G…	G-box binding factor 3 (GBF3); CONTAINS InterPro DOMAIN/s: Basic-leucine zipper (bZIP) transcription factor (InterPro:IPR004827), G-box binding, MFMR (InterPro:IPR012900), bZIP transcription factor, bZIP-1 (InterPro:IPR011616); BEST Arabidopsis thaliana protein match is: G-box binding factor 2 (TAIR:AT4G01120.1); Has 2450 Blast hits to 2449 proteins in 240 species: Archae - 2; Bacteria - 73; Meta…
AT3G47570	AT3G47570	3:17527506-17530929	W	OE	OK	1.55747	0.421951	-1.88406	-4.01296	5e-05	0.000508811	yes	protein_coding	Leucine-rich repeat protein kinase family protein		Leucine-rich repeat protein kinase family protein; FUNCTIONS IN: protein serine/threonine kinase activity, kinase activity, ATP binding; INVOLVED IN: transmembrane receptor protein tyrosine kinase signaling pathway, protein amino acid phosphorylation; LOCATED IN: plasma membrane; EXPRESSED IN: 13 plant structures; EXPRESSED DURING: 8 growth stages; CONTAINS InterPro DOMAIN/s: Protein kinase, ATP …
AT4G36830	HOS3-1	4:17349435-17350480	W	OE	OK	34.5099	9.37141	-1.88067	-7.05564	5e-05	0.000508811	yes	protein_coding	GNS1/SUR4 membrane protein family		HOS3-1; FUNCTIONS IN: molecular_function unknown; INVOLVED IN: biological_process unknown; LOCATED IN: integral to membrane; EXPRESSED IN: 13 plant structures; EXPRESSED DURING: 7 growth stages; CONTAINS InterPro DOMAIN/s: GNS1/SUR4 membrane protein (InterPro:IPR002076); BEST Arabidopsis thaliana protein match is: GNS1/SUR4 membrane protein family (TAIR:AT1G75000.1); Has 156 Blast hits to 156 pro…
AT1G76070	AT1G76070	1:28546381-28547611	W	OE	OK	5.54781	1.50788	-1.8794	-4.47804	5e-05	0.000508811	yes	protein_coding			unknown protein; FUNCTIONS IN: molecular_function unknown; INVOLVED IN: biological_process unknown; LOCATED IN: plasma membrane; EXPRESSED IN: 8 plant structures; EXPRESSED DURING: LP.04 four leaves visible, 4 anthesis, petal differentiation and expansion stage; BEST Arabidopsis thaliana protein match is: unknown protein (TAIR:AT1G20310.1); Has 66 Blast hits to 66 proteins in 15 species: Archae -…
AT4G39840	AT4G39840	4:18484874-18486814	W	OE	OK	71.8125	19.5224	-1.8791	-6.96124	5e-05	0.000508811	yes	protein_coding			unknown protein; FUNCTIONS IN: molecular_function unknown; INVOLVED IN: biological_process unknown; LOCATED IN: endomembrane system; EXPRESSED IN: 23 plant structures; EXPRESSED DURING: 13 growth stages; Has 20719 Blast hits to 6096 proteins in 607 species: Archae - 22; Bacteria - 3243; Metazoa - 4364; Fungi - 2270; Plants - 237; Viruses - 128; Other Eukaryotes - 10455 (source: NCBI BLink).
AT4G27720	AT4G27720	4:13831037-13836578	W	OE	OK	185.12	50.3288	-1.879	-6.66463	5e-05	0.000508811	yes	protein_coding	Major facilitator superfamily protein		Major facilitator superfamily protein; LOCATED IN: plasma membrane; EXPRESSED IN: 21 plant structures; EXPRESSED DURING: 13 growth stages; CONTAINS InterPro DOMAIN/s: Protein of unknown function DUF791 (InterPro:IPR008509), Major facilitator superfamily, general substrate transporter (InterPro:IPR016196); BEST Arabidopsis thaliana protein match is: Major facilitator superfamily protein (TAIR:AT3G…
AT3G47380	AT3G47380	3:17457794-17458570	W	OE	OK	19.665	5.35024	-1.87795	-5.81601	5e-05	0.000508811	yes	protein_coding	Plant invertase/pectin methylesterase inhibitor superfamily protein		Plant invertase/pectin methylesterase inhibitor superfamily protein; FUNCTIONS IN: enzyme inhibitor activity, pectinesterase inhibitor activity, pectinesterase activity; INVOLVED IN: biological_process unknown; LOCATED IN: endomembrane system; EXPRESSED IN: 14 plant structures; EXPRESSED DURING: 9 growth stages; CONTAINS InterPro DOMAIN/s: Pectinesterase inhibitor (InterPro:IPR006501); BEST Arabi…
AT2G20562	AT2G20562	2:8850206-8850929	W	OE	OK	8.58709	2.33656	-1.87778	-5.05181	0.00025	0.00216403	yes	protein_coding			unknown protein; LOCATED IN: endomembrane system; BEST Arabidopsis thaliana protein match is: unknown protein (TAIR:AT2G31090.1); Has 70 Blast hits to 70 proteins in 13 species: Archae - 0; Bacteria - 0; Metazoa - 0; Fungi - 0; Plants - 70; Viruses - 0; Other Eukaryotes - 0 (source: NCBI BLink).
AT3G26500	PIRL2	3:9708108-9709964	W	OE	OK	1.37513	0.374674	-1.87586	-2.80495	0.0005	0.00386857	yes	protein_coding	plant intracellular ras group-related LRR 2	Encodes PIRL2, a member of the Plant Intracellular Ras-group-related LRRs (Leucine rich repeat proteins). PIRLs are a distinct, plant-specific class of intracellular LRRs that likely mediate protein interactions, possibly in the context of signal transduction.	plant intracellular ras group-related LRR 2 (PIRL2); CONTAINS InterPro DOMAIN/s: Leucine-rich repeat, typical subtype (InterPro:IPR003591), Leucine-rich repeat (InterPro:IPR001611); BEST Arabidopsis thaliana protein match is: plant intracellular ras group-related LRR 3 (TAIR:AT1G12970.1); Has 88229 Blast hits to 35961 proteins in 1363 species: Archae - 28; Bacteria - 8944; Metazoa - 35427; Fungi …
AT5G64260	EXL2	5:25703928-25705316	W	OE	OK	624.243	170.104	-1.87569	-6.57818	5e-05	0.000508811	yes	protein_coding	EXORDIUM like 2		EXORDIUM like 2 (EXL2); FUNCTIONS IN: molecular_function unknown; INVOLVED IN: biological_process unknown; LOCATED IN: cell wall, plant-type cell wall; EXPRESSED IN: 23 plant structures; EXPRESSED DURING: 13 growth stages; CONTAINS InterPro DOMAIN/s: Phosphate-induced protein 1 (InterPro:IPR006766); BEST Arabidopsis thaliana protein match is: EXORDIUM like 4 (TAIR:AT5G09440.1); Has 1807 Blast hit…
AT2G42150	AT2G42150	2:17572368-17577463	W	OE	OK	2.00148	0.546983	-1.8715	-1.90838	0.00665	0.0320386	yes	protein_coding	DNA-binding bromodomain-containing protein		DNA-binding bromodomain-containing protein; FUNCTIONS IN: DNA binding; LOCATED IN: nucleus; EXPRESSED IN: 12 plant structures; EXPRESSED DURING: LP.04 four leaves visible, F mature embryo stage, petal differentiation and expansion stage, E expanded cotyledon stage, D bilateral stage; CONTAINS InterPro DOMAIN/s: SANT, DNA-binding (InterPro:IPR001005), Myb, DNA-binding (InterPro:IPR014778), Bromodo…
AT5G61560	AT5G61560	5:24752849-24756718	W	OE	OK	1.60801	0.43995	-1.86987	-3.33482	5e-05	0.000508811	yes	protein_coding	U-box domain-containing protein kinase family protein		U-box domain-containing protein kinase family protein; FUNCTIONS IN: ubiquitin-protein ligase activity, protein serine/threonine kinase activity, protein kinase activity, kinase activity, ATP binding; INVOLVED IN: protein amino acid phosphorylation, protein ubiquitination, response to stress; EXPRESSED IN: 21 plant structures; EXPRESSED DURING: 13 growth stages; CONTAINS InterPro DOMAIN/s: UspA (…
AT5G18860	AT5G18860	5:6290675-6295811	W	OE	OK	7.17237	1.96256	-1.86971	-5.44556	5e-05	0.000508811	yes	protein_coding	inosine-uridine preferring nucleoside hydrolase family protein		inosine-uridine preferring nucleoside hydrolase family protein; FUNCTIONS IN: hydrolase activity; INVOLVED IN: biological_process unknown; LOCATED IN: cell wall; CONTAINS InterPro DOMAIN/s: Inosine/uridine-preferring nucleoside hydrolase (InterPro:IPR001910); BEST Arabidopsis thaliana protein match is: Inosine-uridine preferring nucleoside hydrolase family protein (TAIR:AT5G18890.1); Has 1807 Bla…
AT2G23810	TET8	2:10135604-10137561	W	OE	OK	53.0504	14.5419	-1.86714	-7.33216	5e-05	0.000508811	yes	protein_coding	tetraspanin8	Member of TETRASPANIN family	tetraspanin8 (TET8); FUNCTIONS IN: molecular_function unknown; INVOLVED IN: aging; LOCATED IN: plasma membrane, membrane; EXPRESSED IN: 25 plant structures; EXPRESSED DURING: 14 growth stages; CONTAINS InterPro DOMAIN/s: Tetraspanin (InterPro:IPR018499), Tetraspanin, conserved site (InterPro:IPR018503), Tetraspanin, subgroup (InterPro:IPR000301); BEST Arabidopsis thaliana protein match is: tetras…
AT3G55430	AT3G55430	3:20549598-20552215	W	OE	OK	395.029	108.388	-1.86576	-6.41458	5e-05	0.000508811	yes	protein_coding	O-Glycosyl hydrolases family 17 protein		O-Glycosyl hydrolases family 17 protein; FUNCTIONS IN: cation binding, hydrolase activity, hydrolyzing O-glycosyl compounds, catalytic activity; INVOLVED IN: carbohydrate metabolic process; LOCATED IN: cell wall; EXPRESSED IN: 24 plant structures; EXPRESSED DURING: 15 growth stages; CONTAINS InterPro DOMAIN/s: X8 (InterPro:IPR012946), Glycoside hydrolase, catalytic core (InterPro:IPR017853), Glyc…
AT1G17380	JAZ5	1:5955487-5957212	W	OE	OK	33.3426	9.15121	-1.86533	-5.97028	5e-05	0.000508811	yes	protein_coding	jasmonate-zim-domain protein 5		jasmonate-zim-domain protein 5 (JAZ5); CONTAINS InterPro DOMAIN/s: Tify (InterPro:IPR010399), CCT domain-like (InterPro:IPR018467); BEST Arabidopsis thaliana protein match is: jasmonate-zim-domain protein 6 (TAIR:AT1G72450.1); Has 301 Blast hits to 296 proteins in 28 species: Archae - 0; Bacteria - 0; Metazoa - 0; Fungi - 0; Plants - 301; Viruses - 0; Other Eukaryotes - 0 (source: NCBI BLink).
AT3G59080	AT3G59080	3:21836578-21838620	W	OE	OK	5.94422	1.63207	-1.86478	-4.55452	5e-05	0.000508811	yes	protein_coding	Eukaryotic aspartyl protease family protein		Eukaryotic aspartyl protease family protein; FUNCTIONS IN: DNA binding, aspartic-type endopeptidase activity; INVOLVED IN: proteolysis; LOCATED IN: endomembrane system; EXPRESSED IN: 21 plant structures; EXPRESSED DURING: 11 growth stages; CONTAINS InterPro DOMAIN/s: Peptidase aspartic (InterPro:IPR021109), Peptidase aspartic, catalytic (InterPro:IPR009007), Peptidase A1 (InterPro:IPR001461), Pep…
AT2G47060	AT2G47060	2:19332903-19335031	W	OE	OK	86.195	23.7119	-1.86199	-6.27126	5e-05	0.000508811	yes	protein_coding	Protein kinase superfamily protein		Protein kinase superfamily protein; FUNCTIONS IN: protein serine/threonine kinase activity, protein kinase activity, kinase activity, ATP binding; INVOLVED IN: protein amino acid phosphorylation; EXPRESSED IN: 22 plant structures; EXPRESSED DURING: 13 growth stages; CONTAINS InterPro DOMAIN/s: Protein kinase, ATP binding site (InterPro:IPR017441), Protein kinase, catalytic domain (InterPro:IPR000…
AT1G10586	AT1G10586	1:3496927-3499439	W	OE	OK	1.72324	0.474353	-1.86109	-1.73729	0.00745	0.0350629	yes	protein_coding	basic helix-loop-helix (bHLH) DNA-binding superfamily protein		basic helix-loop-helix (bHLH) DNA-binding superfamily protein; BEST Arabidopsis thaliana protein match is: basic helix-loop-helix (bHLH) DNA-binding superfamily protein (TAIR:AT1G10585.1); Has 30201 Blast hits to 17322 proteins in 780 species: Archae - 12; Bacteria - 1396; Metazoa - 17338; Fungi - 3422; Plants - 5037; Viruses - 0; Other Eukaryotes - 2996 (source: NCBI BLink).
AT2G35640	AT2G35640	2:14982607-14984182	W	OE	OK	1.9217	0.529219	-1.86045	-2.20289	0.00185	0.0114139	yes	protein_coding	Homeodomain-like superfamily protein		Homeodomain-like superfamily protein; CONTAINS InterPro DOMAIN/s: MYB-like (InterPro:IPR017877); BEST Arabidopsis thaliana protein match is: hydroxyproline-rich glycoprotein family protein (TAIR:AT1G31310.1); Has 705 Blast hits to 695 proteins in 85 species: Archae - 0; Bacteria - 25; Metazoa - 102; Fungi - 42; Plants - 506; Viruses - 2; Other Eukaryotes - 28 (source: NCBI BLink).
AT1G24140	AT1G24140	1:8536044-8537387	W	OE	OK	4.06985	1.1211	-1.86006	-3.91376	5e-05	0.000508811	yes	protein_coding	Matrixin family protein		Matrixin family protein; FUNCTIONS IN: metallopeptidase activity, metalloendopeptidase activity, zinc ion binding; INVOLVED IN: proteolysis, metabolic process; LOCATED IN: anchored to membrane; EXPRESSED IN: 13 plant structures; EXPRESSED DURING: 7 growth stages; CONTAINS InterPro DOMAIN/s: Peptidase M10, metallopeptidase (InterPro:IPR001818), Peptidoglycan binding-like (InterPro:IPR002477), Pept…
AT4G19140	AT4G19140	4:10469663-10472742	W	OE	OK	6.56564	1.80906	-1.8597	-2.50442	0.0078	0.0364124	yes	protein_coding			unknown protein; Has 30201 Blast hits to 17322 proteins in 780 species: Archae - 12; Bacteria - 1396; Metazoa - 17338; Fungi - 3422; Plants - 5037; Viruses - 0; Other Eukaryotes - 2996 (source: NCBI BLink).
AT2G33580	AT2G33580	2:14219622-14221861	W	OE	OK	12.3843	3.41309	-1.85937	-5.86556	5e-05	0.000508811	yes	protein_coding	Protein kinase superfamily protein		Protein kinase superfamily protein; FUNCTIONS IN: kinase activity; INVOLVED IN: protein amino acid phosphorylation, cell wall macromolecule catabolic process; LOCATED IN: plasma membrane; EXPRESSED IN: 21 plant structures; EXPRESSED DURING: 13 growth stages; CONTAINS InterPro DOMAIN/s: Peptidoglycan-binding lysin domain (InterPro:IPR018392), Protein kinase, catalytic domain (InterPro:IPR000719), …
AT4G32190	AT4G32190	4:15544877-15547855	W	OE	OK	4.4468	1.22814	-1.85629	-4.31153	5e-05	0.000508811	yes	protein_coding	Myosin heavy chain-related protein		Myosin heavy chain-related protein; Has 30201 Blast hits to 17322 proteins in 780 species: Archae - 12; Bacteria - 1396; Metazoa - 17338; Fungi - 3422; Plants - 5037; Viruses - 0; Other Eukaryotes - 2996 (source: NCBI BLink).
AT3G16800	AT3G16800	3:5721019-5723185	W	OE	OK	18.2424	5.04165	-1.85533	-4.99241	5e-05	0.000508811	yes	protein_coding	Protein phosphatase 2C family protein		Protein phosphatase 2C family protein; FUNCTIONS IN: protein serine/threonine phosphatase activity, catalytic activity; INVOLVED IN: biological_process unknown; LOCATED IN: nucleus, cytoplasm; EXPRESSED IN: 12 plant structures; EXPRESSED DURING: 6 growth stages; CONTAINS InterPro DOMAIN/s: Protein phosphatase 2C-related (InterPro:IPR001932), Protein phosphatase 2C (InterPro:IPR015655), Protein ph…
AT5G05440	PYL5	5:1609249-1610446	W	OE	OK	141.142	39.042	-1.85405	-6.96412	5e-05	0.000508811	yes	protein_coding	Polyketide cyclase/dehydrase and lipid transport superfamily protein	Encodes a member of the PYR (pyrabactin resistance )/PYL(PYR1-like)/RCAR (regulatory components of ABA receptor) family proteins with 14 members. PYR/PYL/RCAR family proteins function as abscisic acid sensors. Mediate ABA-dependent regulation of protein phosphatase 2Cs ABI1 and ABI2.	PYRABACTIN RESISTANCE 1-LIKE 5 (PYL5); CONTAINS InterPro DOMAIN/s: Polyketide cyclase/dehydrase (InterPro:IPR019587); BEST Arabidopsis thaliana protein match is: PYR1-like 6 (TAIR:AT2G40330.1); Has 1807 Blast hits to 1807 proteins in 277 species: Archae - 0; Bacteria - 0; Metazoa - 736; Fungi - 347; Plants - 385; Viruses - 0; Other Eukaryotes - 339 (source: NCBI BLink).
AT3G56880	AT3G56880	3:21059914-21060965	W	OE	OK	91.2344	25.2682	-1.85225	-7.55911	5e-05	0.000508811	yes	protein_coding	VQ motif-containing protein		VQ motif-containing protein; CONTAINS InterPro DOMAIN/s: VQ (InterPro:IPR008889); BEST Arabidopsis thaliana protein match is: calmodulin (CAM)-binding protein of 25 kDa (TAIR:AT2G41010.1); Has 109 Blast hits to 109 proteins in 12 species: Archae - 0; Bacteria - 0; Metazoa - 0; Fungi - 3; Plants - 106; Viruses - 0; Other Eukaryotes - 0 (source: NCBI BLink).
AT4G40090	AGP3	4:18580837-18581585	W	OE	OK	4.30282	1.1941	-1.84935	-3.98382	0.00015	0.0013823	yes	protein_coding	arabinogalactan protein 3		arabinogalactan protein 3 (AGP3); INVOLVED IN: multicellular organismal development; LOCATED IN: endomembrane system; EXPRESSED IN: shoot apex, hypocotyl, root, egg cell; BEST Arabidopsis thaliana protein match is: arabinogalactan protein 2 (TAIR:AT2G22470.1); Has 53677 Blast hits to 24644 proteins in 1622 species: Archae - 295; Bacteria - 15288; Metazoa - 12859; Fungi - 4384; Plants - 9001; Viru…
AT4G08850	AT4G08850	4:5636488-5640636	W	OE	OK	13.7155	3.82765	-1.84127	-5.96481	5e-05	0.000508811	yes	protein_coding	Leucine-rich repeat receptor-like protein kinase family protein		Leucine-rich repeat receptor-like protein kinase family protein; FUNCTIONS IN: kinase activity; INVOLVED IN: protein amino acid phosphorylation; LOCATED IN: plasma membrane, membrane; EXPRESSED IN: 23 plant structures; EXPRESSED DURING: 13 growth stages; CONTAINS InterPro DOMAIN/s: Protein kinase, ATP binding site (InterPro:IPR017441), Protein kinase, catalytic domain (InterPro:IPR000719), Leucin…
AT2G16660	AT2G16660	2:7218705-7221625	W	OE	OK	122.301	34.1795	-1.83923	-6.99252	5e-05	0.000508811	yes	protein_coding	Major facilitator superfamily protein		Major facilitator superfamily protein; INVOLVED IN: response to karrikin; LOCATED IN: endomembrane system; EXPRESSED IN: 23 plant structures; EXPRESSED DURING: 13 growth stages; CONTAINS InterPro DOMAIN/s: Nodulin-like (InterPro:IPR010658), Major facilitator superfamily, general substrate transporter (InterPro:IPR016196); BEST Arabidopsis thaliana protein match is: Major facilitator superfamily p…
AT2G43620	AT2G43620	2:18093769-18095025	W	OE	OK	23.3562	6.52958	-1.83874	-5.81726	5e-05	0.000508811	yes	protein_coding	Chitinase family protein		Chitinase family protein; FUNCTIONS IN: chitin binding, chitinase activity; INVOLVED IN: response to salt stress; LOCATED IN: apoplast; EXPRESSED IN: 12 plant structures; EXPRESSED DURING: 11 growth stages; CONTAINS InterPro DOMAIN/s: Chitin-binding, type 1, conserved site (InterPro:IPR018371), Glycoside hydrolase, family 19 (InterPro:IPR016283), Chitin-binding, type 1 (InterPro:IPR001002), Glyco…
ATCG00020	PSBA	Pt:382-1444	W	OE	OK	322.739	90.4466	-1.83523	-7.20415	5e-05	0.000508811	yes	protein_coding	photosystem II reaction center protein A	Encodes chlorophyll binding protein D1, a part of the photosystem II reaction center core	photosystem II reaction center protein A (PSBA); FUNCTIONS IN: chlorophyll binding; INVOLVED IN: photosynthesis, light reaction; LOCATED IN: in 6 components; EXPRESSED IN: 24 plant structures; EXPRESSED DURING: 14 growth stages; CONTAINS InterPro DOMAIN/s: Photosystem II reaction centre protein PsbA/D1 (InterPro:IPR005867), Photosynthetic reaction centre, L/M (InterPro:IPR000484); BEST Arabidopsi…
AT3G09830	AT3G09830	3:3016493-3018983	W	OE	OK	15.2661	4.27945	-1.83483	-5.14779	5e-05	0.000508811	yes	protein_coding	Protein kinase superfamily protein		Protein kinase superfamily protein; FUNCTIONS IN: protein kinase activity, kinase activity, ATP binding; INVOLVED IN: protein amino acid phosphorylation; LOCATED IN: plasma membrane; EXPRESSED IN: 23 plant structures; EXPRESSED DURING: 13 growth stages; CONTAINS InterPro DOMAIN/s: Protein kinase, ATP binding site (InterPro:IPR017441), Protein kinase, catalytic domain (InterPro:IPR000719), Serine/…
AT5G41800	AT5G41800	5:16733772-16735991	W	OE	OK	9.12826	2.56375	-1.83209	-5.35998	5e-05	0.000508811	yes	protein_coding	Transmembrane amino acid transporter family protein		Transmembrane amino acid transporter family protein; FUNCTIONS IN: amino acid transmembrane transporter activity; INVOLVED IN: amino acid transport; LOCATED IN: plasma membrane, membrane; EXPRESSED IN: 10 plant structures; EXPRESSED DURING: LP.06 six leaves visible, LP.04 four leaves visible, 4 anthesis, petal differentiation and expansion stage; CONTAINS InterPro DOMAIN/s: Amino acid transporter…
AT5G66070	AT5G66070	5:26421854-26423240	W	OE	OK	49.0292	13.7763	-1.83145	-5.7931	5e-05	0.000508811	yes	protein_coding	RING/U-box superfamily protein		RING/U-box superfamily protein; FUNCTIONS IN: zinc ion binding; INVOLVED IN: response to chitin; EXPRESSED IN: 23 plant structures; EXPRESSED DURING: 15 growth stages; CONTAINS InterPro DOMAIN/s: Zinc finger, RING-type (InterPro:IPR001841), Zinc finger, C3HC4 RING-type (InterPro:IPR018957); BEST Arabidopsis thaliana protein match is: NEP-interacting protein 2 (TAIR:AT2G17730.1); Has 9487 Blast hi…
AT1G18300	NUDT4	1:6299686-6301086	W	OE	OK	7.74565	2.17722	-1.8309	-4.53102	5e-05	0.000508811	yes	protein_coding	nudix hydrolase homolog 4		nudix hydrolase homolog 4 (NUDT4); FUNCTIONS IN: hydrolase activity; LOCATED IN: cytosol; EXPRESSED IN: stem, root, leaf; CONTAINS InterPro DOMAIN/s: NUDIX hydrolase domain-like (InterPro:IPR015797), NUDIX hydrolase, conserved site (InterPro:IPR020084), NUDIX hydrolase domain (InterPro:IPR000086); BEST Arabidopsis thaliana protein match is: nudix hydrolase homolog 21 (TAIR:AT1G73540.1); Has 1264 …
AT5G38710	AT5G38710	5:15501244-15504109	W	OE	OK	32.7706	9.22336	-1.82904	-6.20279	5e-05	0.000508811	yes	protein_coding	Methylenetetrahydrofolate reductase family protein		Methylenetetrahydrofolate reductase family protein; FUNCTIONS IN: proline dehydrogenase activity; INVOLVED IN: oxidation reduction, proline catabolic process, glutamate biosynthetic process; EXPRESSED IN: 21 plant structures; EXPRESSED DURING: 12 growth stages; CONTAINS InterPro DOMAIN/s: Proline dehydrogenase (InterPro:IPR002872), Proline oxidase (InterPro:IPR015659); BEST Arabidopsis thaliana p…
AT1G07150	MAPKKK13	1:2193940-2195798	W	OE	OK	10.433	2.93739	-1.82854	-4.39726	5e-05	0.000508811	yes	protein_coding	mitogen-activated protein kinase kinase kinase 13	member of MEKK subfamily	mitogen-activated protein kinase kinase kinase 13 (MAPKKK13); FUNCTIONS IN: protein serine/threonine kinase activity, protein kinase activity, kinase activity, ATP binding; INVOLVED IN: protein amino acid phosphorylation; EXPRESSED IN: 8 plant structures; EXPRESSED DURING: LP.04 four leaves visible, 4 anthesis, LP.10 ten leaves visible, petal differentiation and expansion stage; CONTAINS InterPro…
AT1G05575	AT1G05575	1:1661690-1662187	W	OE	OK	4.37879	1.23337	-1.82793	-3.18648	0.0073	0.0344736	yes	protein_coding			unknown protein; FUNCTIONS IN: molecular_function unknown; INVOLVED IN: anaerobic respiration; LOCATED IN: endomembrane system; EXPRESSED IN: 17 plant structures; EXPRESSED DURING: 9 growth stages; BEST Arabidopsis thaliana protein match is: unknown protein (TAIR:AT2G31945.1); Has 63 Blast hits to 63 proteins in 10 species: Archae - 0; Bacteria - 0; Metazoa - 0; Fungi - 0; Plants - 63; Viruses - …
AT3G10720	AT3G10720	3:3354446-3357614	W	OE	OK	65.249	18.3836	-1.82753	-5.88705	5e-05	0.000508811	yes	protein_coding	Plant invertase/pectin methylesterase inhibitor superfamily		Plant invertase/pectin methylesterase inhibitor superfamily; FUNCTIONS IN: enzyme inhibitor activity, pectinesterase activity; INVOLVED IN: cell wall modification; LOCATED IN: endomembrane system, cell wall, plant-type cell wall; EXPRESSED IN: 21 plant structures; EXPRESSED DURING: 13 growth stages; CONTAINS InterPro DOMAIN/s: Pectinesterase, active site (InterPro:IPR018040), Pectin lyase fold/vi…
AT3G23030	IAA2	3:8180767-8181800	W	OE	OK	40.5928	11.4401	-1.82712	-6.1956	5e-05	0.000508811	yes	protein_coding	indole-3-acetic acid inducible 2	auxin inducible gene expressed in the nucleus	indole-3-acetic acid inducible 2 (IAA2); CONTAINS InterPro DOMAIN/s: Aux/IAA-ARF-dimerisation (InterPro:IPR011525), AUX/IAA protein (InterPro:IPR003311); BEST Arabidopsis thaliana protein match is: indole-3-acetic acid inducible (TAIR:AT4G14560.1); Has 2163 Blast hits to 2162 proteins in 79 species: Archae - 0; Bacteria - 0; Metazoa - 0; Fungi - 0; Plants - 2162; Viruses - 0; Other Eukaryotes - 1…
AT5G59820	RHL41	5:24102971-24103787	W	OE	OK	24.7325	6.9789	-1.82534	-5.6863	5e-05	0.000508811	yes	protein_coding	C2H2-type zinc finger family protein	Encodes a zinc finger protein involved in high light and cold acclimation. Overexpression of this putative transcription factor increases the expression level of 9 cold-responsive genes and represses the expression level of 15 cold-responsive genes, including CBF genes. Also, lines overexpressing this gene exhibits a small but reproducible increase in freeze tolerance. Because of the repression o…	RESPONSIVE TO HIGH LIGHT 41 (RHL41); FUNCTIONS IN: sequence-specific DNA binding transcription factor activity, zinc ion binding, nucleic acid binding; INVOLVED IN: in 11 processes; LOCATED IN: intracellular; EXPRESSED IN: 24 plant structures; EXPRESSED DURING: 13 growth stages; CONTAINS InterPro DOMAIN/s: Zinc finger, C2H2-like (InterPro:IPR015880), Zinc finger, C2H2-type (InterPro:IPR007087); B…
AT3G25730	EDF3	3:9396419-9397747	W	OE	OK	3.33976	0.943108	-1.82425	-3.68087	5e-05	0.000508811	yes	protein_coding	ethylene response DNA binding factor 3		ethylene response DNA binding factor 3 (EDF3); FUNCTIONS IN: sequence-specific DNA binding transcription factor activity; INVOLVED IN: regulation of transcription, DNA-dependent; LOCATED IN: chloroplast; EXPRESSED IN: cotyledon, hypocotyl, root, flower, seed; EXPRESSED DURING: petal differentiation and expansion stage; CONTAINS InterPro DOMAIN/s: DNA-binding, integrase-type (InterPro:IPR016177), …
AT4G25433	AT4G25433	4:13001197-13001870	W	OE	OK	29.7901	8.41299	-1.82414	-6.34285	5e-05	0.000508811	yes	protein_coding	peptidoglycan-binding LysM domain-containing protein		peptidoglycan-binding LysM domain-containing protein; FUNCTIONS IN: molecular_function unknown; INVOLVED IN: cell wall macromolecule catabolic process; LOCATED IN: endomembrane system; CONTAINS InterPro DOMAIN/s: Peptidoglycan-binding lysin domain (InterPro:IPR018392); BEST Arabidopsis thaliana protein match is: peptidoglycan-binding LysM domain-containing protein (TAIR:AT5G62150.1); Has 63 Blast…
AT1G54000	AT1G54000	1:20154168-20156419	W	OE	OK	30.3053	8.5612	-1.82369	-6.6811	5e-05	0.000508811	yes	protein_coding	GDSL-like Lipase/Acylhydrolase superfamily protein		GDSL-like Lipase/Acylhydrolase superfamily protein; FUNCTIONS IN: lipase activity, hydrolase activity, acting on ester bonds, carboxylesterase activity; INVOLVED IN: lipid metabolic process; LOCATED IN: vacuolar membrane, plasma membrane, vacuole, plant-type cell wall, plant-type vacuole; EXPRESSED IN: stem, cultured cell, callus; EXPRESSED DURING: seedling growth; CONTAINS InterPro DOMAIN/s: Lip…
AT2G17290	ATCPK6	2:7516414-7519633	W	OE	OK	9.78457	2.77126	-1.81997	-5.43214	5e-05	0.000508811	yes	protein_coding	Calcium-dependent protein kinase family protein	Encodes calcium dependent protein kinase 6 (CPK6), a member of the Arabidopsis CDPK gene family. CDPKs contain an intrinsic Ca2+-activation domain with four EF hand Ca2+-binding sites. CDPKs protein kinases have been proposed to function in multiple plant signal transduction pathways downstream of [Ca2+]cyt elevations, thus transducing various physiological responses. CPK6 is expressed in both gu…	calcium dependent protein kinase 6 (CPK6); FUNCTIONS IN: in 6 functions; INVOLVED IN: regulation of anion channel activity, protein amino acid phosphorylation, N-terminal protein myristoylation, abscisic acid mediated signaling pathway, regulation of stomatal movement; LOCATED IN: cytosol, plasma membrane, membrane; EXPRESSED IN: 26 plant structures; EXPRESSED DURING: 15 growth stages; CONTAINS I…
AT4G39070	AT4G39070	4:18204854-18206509	W	OE	OK	5.98578	1.69542	-1.8199	-4.40375	5e-05	0.000508811	yes	protein_coding	B-box zinc finger family protein		B-box zinc finger family protein; FUNCTIONS IN: sequence-specific DNA binding transcription factor activity, zinc ion binding; INVOLVED IN: response to karrikin, response to chitin, regulation of transcription; LOCATED IN: intracellular; EXPRESSED IN: 16 plant structures; EXPRESSED DURING: 10 growth stages; CONTAINS InterPro DOMAIN/s: Zinc finger, B-box (InterPro:IPR000315); BEST Arabidopsis thal…
AT1G80130	AT1G80130	1:30140960-30142646	W	OE	OK	1.7233	0.488382	-1.81909	-2.83169	0.00025	0.00216403	yes	protein_coding	Tetratricopeptide repeat (TPR)-like superfamily protein		Tetratricopeptide repeat (TPR)-like superfamily protein; FUNCTIONS IN: binding; INVOLVED IN: response to oxidative stress; LOCATED IN: membrane; EXPRESSED IN: 18 plant structures; EXPRESSED DURING: 12 growth stages; CONTAINS InterPro DOMAIN/s: Tetratricopeptide-like helical (InterPro:IPR011990); BEST Arabidopsis thaliana protein match is: Tetratricopeptide repeat (TPR)-like superfamily protein (T…
AT2G34600	TIFY5B	2:14573079-14573856	W	OE	OK	22.7488	6.45511	-1.81727	-5.99352	5e-05	0.000508811	yes	protein_coding	jasmonate-zim-domain protein 7		jasmonate-zim-domain protein 7 (JAZ7); CONTAINS InterPro DOMAIN/s: Tify (InterPro:IPR010399); BEST Arabidopsis thaliana protein match is: jasmonate-zim-domain protein 8 (TAIR:AT1G30135.1); Has 38 Blast hits to 38 proteins in 7 species: Archae - 0; Bacteria - 0; Metazoa - 0; Fungi - 0; Plants - 38; Viruses - 0; Other Eukaryotes - 0 (source: NCBI BLink).
AT1G71890	SUC5	1:27058438-27060785	W	OE	OK	4.19656	1.19161	-1.8163	-4.41794	5e-05	0.000508811	yes	protein_coding	Major facilitator superfamily protein	Encodes a sucrose transporter that is expressed in the endosperm. Mutants have delayed accumulation of fatty acids and embryo maturation.	SUC5; FUNCTIONS IN: carbohydrate transmembrane transporter activity, sugar:hydrogen symporter activity, sucrose:hydrogen symporter activity; INVOLVED IN: seed development; LOCATED IN: plasma membrane, membrane; EXPRESSED IN: 8 plant structures; EXPRESSED DURING: 4 anthesis, C globular stage, petal differentiation and expansion stage; CONTAINS InterPro DOMAIN/s: Sucrose/H+ symporter, plant (InterP…
AT4G27520	ENODL2	4:13750439-13751905	W	OE	OK	567.484	161.624	-1.81194	-7.06344	5e-05	0.000508811	yes	protein_coding	early nodulin-like protein 2		early nodulin-like protein 2 (ENODL2); FUNCTIONS IN: electron carrier activity, copper ion binding; LOCATED IN: in 6 components; EXPRESSED IN: 24 plant structures; EXPRESSED DURING: 13 growth stages; CONTAINS InterPro DOMAIN/s: Plastocyanin-like (InterPro:IPR003245), Cupredoxin (InterPro:IPR008972); BEST Arabidopsis thaliana protein match is: early nodulin-like protein 1 (TAIR:AT5G53870.1); Has 1…
AT5G66080	AT5G66080	5:26423418-26425406	W	OE	OK	8.95767	2.56031	-1.80681	-5.07066	5e-05	0.000508811	yes	protein_coding	Protein phosphatase 2C family protein		Protein phosphatase 2C family protein; FUNCTIONS IN: protein serine/threonine phosphatase activity, catalytic activity; INVOLVED IN: protein amino acid dephosphorylation; LOCATED IN: protein serine/threonine phosphatase complex; EXPRESSED IN: 16 plant structures; EXPRESSED DURING: 10 growth stages; CONTAINS InterPro DOMAIN/s: Protein phosphatase 2C, manganese/magnesium aspartate binding site (Int…
AT2G39660	BIK1	2:16531687-16533931	W	OE	OK	7.31961	2.09425	-1.80534	-4.88607	5e-05	0.000508811	yes	protein_coding	botrytis-induced kinase1	Encodes a plasma membrane-localized ser/thr protein kinase that is a crucial component of host response signaling required to activate the resistance responses to Botrytis and A. brassicicola infection. It is likely a negative regulator of salicylic acid accumulation and basal defense against virulent bacterial pathogens.	botrytis-induced kinase1 (BIK1); FUNCTIONS IN: kinase activity; INVOLVED IN: protein amino acid autophosphorylation, defense response to fungus, N-terminal protein myristoylation, response to fungus; LOCATED IN: nucleolus, nucleus, plasma membrane, cytoplasm; EXPRESSED IN: 22 plant structures; EXPRESSED DURING: 13 growth stages; CONTAINS InterPro DOMAIN/s: Protein kinase, ATP binding site (InterP…
AT4G28290	AT4G28290	4:14011843-14012583	W	OE	OK	47.4947	13.6098	-1.80312	-6.668	5e-05	0.000508811	yes	protein_coding			unknown protein; FUNCTIONS IN: molecular_function unknown; INVOLVED IN: biological_process unknown; LOCATED IN: chloroplast; EXPRESSED IN: 23 plant structures; EXPRESSED DURING: 15 growth stages; Has 45 Blast hits to 45 proteins in 11 species: Archae - 0; Bacteria - 0; Metazoa - 0; Fungi - 0; Plants - 45; Viruses - 0; Other Eukaryotes - 0 (source: NCBI BLink).
AT1G08050	AT1G08050	1:2498835-2501427	W	OE	OK	7.59197	2.18022	-1.8	-4.93898	5e-05	0.000508811	yes	protein_coding	Zinc finger (C3HC4-type RING finger) family protein		Zinc finger (C3HC4-type RING finger) family protein; FUNCTIONS IN: ubiquitin-protein ligase activity, zinc ion binding; LOCATED IN: plasma membrane; EXPRESSED IN: 12 plant structures; EXPRESSED DURING: 4 anthesis, LP.10 ten leaves visible, petal differentiation and expansion stage, LP.08 eight leaves visible; CONTAINS InterPro DOMAIN/s: Zinc finger, RING-type (InterPro:IPR001841), Zinc finger, C3…
AT4G36950	MAPKKK21	4:17422571-17423901	W	OE	OK	21.5138	6.18226	-1.79906	-5.5745	5e-05	0.000508811	yes	protein_coding	mitogen-activated protein kinase kinase kinase 21	member of MEKK subfamily	mitogen-activated protein kinase kinase kinase 21 (MAPKKK21); FUNCTIONS IN: protein serine/threonine kinase activity, protein kinase activity, ATP binding; INVOLVED IN: protein amino acid phosphorylation; CONTAINS InterPro DOMAIN/s: Protein kinase, ATP binding site (InterPro:IPR017441), Protein kinase, catalytic domain (InterPro:IPR000719), Serine/threonine-protein kinase-like domain (InterPro:IP…
AT4G10390	AT4G10390	4:6441672-6443435	W	OE	OK	17.2682	4.96468	-1.79834	-5.91051	5e-05	0.000508811	yes	protein_coding	Protein kinase superfamily protein		Protein kinase superfamily protein; FUNCTIONS IN: protein serine/threonine kinase activity, protein kinase activity, kinase activity, ATP binding; INVOLVED IN: response to wounding; LOCATED IN: cellular_component unknown; EXPRESSED IN: 18 plant structures; EXPRESSED DURING: 11 growth stages; CONTAINS InterPro DOMAIN/s: Protein kinase, ATP binding site (InterPro:IPR017441), Protein kinase, catalyt…
AT4G24570	DIC2	4:12686458-12687650	W	OE	OK	74.8529	21.5387	-1.79713	-5.94364	5e-05	0.000508811	yes	protein_coding	dicarboxylate carrier 2	Encodes one of the mitochondrial dicarboxylate carriers (DIC): DIC1 (AT2G22500), DIC2 (AT4G24570), DIC3 (AT5G09470).	dicarboxylate carrier 2 (DIC2); FUNCTIONS IN: binding, dicarboxylic acid transmembrane transporter activity; INVOLVED IN: transport, mitochondrial transport; LOCATED IN: mitochondrial inner membrane, membrane; EXPRESSED IN: 24 plant structures; EXPRESSED DURING: 14 growth stages; CONTAINS InterPro DOMAIN/s: Mitochondrial carrier protein (InterPro:IPR002067), Mitochondrial substrate carrier (Inter…
AT4G39030	EDS5	4:18185666-18190556	W	OE	OK	8.26194	2.37739	-1.7971	-2.23233	0.00175	0.0109262	yes	protein_coding	MATE efflux family protein	Encodes an orphan multidrug and toxin extrusion transporter. Essential component of salicylic acid-dependent signaling for disease resistance. Member of the MATE-transporter family. Expression induced by salicylic acid. Mutants are salicylic acid-deficient.	ENHANCED DISEASE SUSCEPTIBILITY 5 (EDS5); FUNCTIONS IN: antiporter activity, drug transmembrane transporter activity, transporter activity; INVOLVED IN: salicylic acid biosynthetic process, negative regulation of defense response, defense response, response to nematode; LOCATED IN: mitochondrion, plastid, membrane; EXPRESSED IN: 23 plant structures; EXPRESSED DURING: 10 growth stages; CONTAINS In…
AT4G27460	AT4G27460	4:13732909-13734304	W	OE	OK	42.8627	12.3754	-1.79225	-6.6369	5e-05	0.000508811	yes	protein_coding	Cystathionine beta-synthase (CBS) family protein		Cystathionine beta-synthase (CBS) family protein; CONTAINS InterPro DOMAIN/s: Cystathionine beta-synthase, core (InterPro:IPR000644); BEST Arabidopsis thaliana protein match is: CBS domain-containing protein (TAIR:AT5G53750.1); Has 145 Blast hits to 145 proteins in 17 species: Archae - 0; Bacteria - 0; Metazoa - 1; Fungi - 0; Plants - 144; Viruses - 0; Other Eukaryotes - 0 (source: NCBI BLink).
AT2G40330	PYL6	2:16844863-16845934	W	OE	OK	12.531	3.61799	-1.79224	-5.05982	5e-05	0.000508811	yes	protein_coding	PYR1-like 6	Encodes a member of the PYR (pyrabactin resistance )/PYL(PYR1-like)/RCAR (regulatory components of ABA receptor) family proteins with 14 members. PYR/PYL/RCAR family proteins function as abscisic acid sensors. Mediate ABA-dependent regulation of protein phosphatase 2Cs ABI1 and ABI2.	PYR1-like 6 (PYL6); CONTAINS InterPro DOMAIN/s: Polyketide cyclase/dehydrase (InterPro:IPR019587); BEST Arabidopsis thaliana protein match is: Polyketide cyclase/dehydrase and lipid transport superfamily protein (TAIR:AT5G05440.1); Has 471 Blast hits to 471 proteins in 38 species: Archae - 0; Bacteria - 8; Metazoa - 0; Fungi - 2; Plants - 458; Viruses - 0; Other Eukaryotes - 3 (source: NCBI BLink…
AT2G30990	AT2G30990	2:13187582-13190419	W	OE	OK	2.19325	0.635488	-1.78714	-3.17331	5e-05	0.000508811	yes	protein_coding	Protein of unknown function (DUF688)		Protein of unknown function (DUF688); FUNCTIONS IN: molecular_function unknown; INVOLVED IN: biological_process unknown; LOCATED IN: cellular_component unknown; EXPRESSED IN: 22 plant structures; EXPRESSED DURING: 13 growth stages; CONTAINS InterPro DOMAIN/s: Protein of unknown function DUF688 (InterPro:IPR007789); BEST Arabidopsis thaliana protein match is: Protein of unknown function (DUF688) (…
AT5G06760	LEA4-5	5:2089491-2090430	W	OE	OK	2.55249	0.739961	-1.78639	-2.78961	0.00035	0.00287883	yes	protein_coding	Late Embryogenesis Abundant 4-5	Encodes LEA4-5, a member of the Late Embryogenesis Abundant (LEA) proteins which typically accumulate in response to low water availability conditions imposed during development or by the environment. Most of thediverse set of LEA proteins can be grouped according to properties such as high hydrophilicity and high content of glycine or other small amino acids in what has been termed hydrophilins.…	Late Embryogenesis Abundant 4-5 (LEA4-5); CONTAINS InterPro DOMAIN/s: Late embryogenesis abundant protein, group 1 (InterPro:IPR005513); Has 1807 Blast hits to 1807 proteins in 277 species: Archae - 0; Bacteria - 0; Metazoa - 736; Fungi - 347; Plants - 385; Viruses - 0; Other Eukaryotes - 339 (source: NCBI BLink).
AT3G55980	ATSZF1	3:20776294-20778842	W	OE	OK	58.9277	17.1645	-1.77952	-5.86051	5e-05	0.000508811	yes	protein_coding	salt-inducible zinc finger 1		salt-inducible zinc finger 1 (SZF1); CONTAINS InterPro DOMAIN/s: Zinc finger, CCCH-type (InterPro:IPR000571), Ankyrin repeat-containing domain (InterPro:IPR020683), Ankyrin repeat (InterPro:IPR002110); BEST Arabidopsis thaliana protein match is: zinc finger (CCCH-type) family protein (TAIR:AT2G40140.2); Has 1623 Blast hits to 1414 proteins in 181 species: Archae - 2; Bacteria - 49; Metazoa - 777;…
AT4G30210	ATR2	4:14796763-14800922	W	OE	OK	152.709	44.5825	-1.77623	-5.82654	5e-05	0.000508811	yes	protein_coding	P450 reductase 2	Encodes NADPH-cytochrome P450 reductase that catalyzes the first oxidative step of the phenylpropanoid general pathway.	P450 reductase 2 (ATR2); FUNCTIONS IN: NADPH-hemoprotein reductase activity; INVOLVED IN: phenylpropanoid metabolic process; LOCATED IN: endoplasmic reticulum, chloroplast; EXPRESSED IN: 24 plant structures; EXPRESSED DURING: 15 growth stages; CONTAINS InterPro DOMAIN/s: Ferredoxin reductase-type FAD-binding domain (InterPro:IPR017927), Flavodoxin/nitric oxide synthase (InterPro:IPR008254), Oxido…
AT1G24150	FH4	1:8549517-8551993	W	OE	OK	1.81055	0.529027	-1.77501	-3.46544	5e-05	0.000508811	yes	protein_coding	formin homologue 4	Encodes a group I formin. Localized to cell junctions. Polymerizes actin. Binds profilin.	formin homologue 4 (FH4); FUNCTIONS IN: actin binding, protein binding; INVOLVED IN: actin filament polymerization; LOCATED IN: cell-cell junction, plasma membrane; EXPRESSED IN: 19 plant structures; EXPRESSED DURING: 13 growth stages; CONTAINS InterPro DOMAIN/s: Actin-binding FH2/DRF autoregulatory (InterPro:IPR003104), Actin-binding FH2 (InterPro:IPR015425); BEST Arabidopsis thaliana protein ma…
AT1G78070	AT1G78070	1:29355021-29358993	W	OE	OK	16.0211	4.68523	-1.77378	-5.50436	5e-05	0.000508811	yes	protein_coding	Transducin/WD40 repeat-like superfamily protein		Transducin/WD40 repeat-like superfamily protein; CONTAINS InterPro DOMAIN/s: WD40 repeat 2 (InterPro:IPR019782), WD40 repeat-like-containing domain (InterPro:IPR011046), WD40 repeat, conserved site (InterPro:IPR019775), WD40-repeat-containing domain (InterPro:IPR017986), WD40/YVTN repeat-like-containing domain (InterPro:IPR015943), WD40 repeat (InterPro:IPR001680), WD40 repeat, subgroup (InterPro…
ATCG00950	RRN23S.1	Pt:104690-107500	W	OE	OK	0.819363	0.239704	-1.77325	-2.22104	0.0001	0.000966918	yes	ribosomal_rna		chloroplast-encoded 23S ribosomal RNA
AT4G17470	AT4G17470	4:9742758-9744860	W	OE	OK	3.15633	0.928923	-1.76462	-2.84276	5e-05	0.000508811	yes	protein_coding	alpha/beta-Hydrolases superfamily protein		alpha/beta-Hydrolases superfamily protein; FUNCTIONS IN: palmitoyl-(protein) hydrolase activity; INVOLVED IN: protein modification process; LOCATED IN: endomembrane system; EXPRESSED IN: 11 plant structures; EXPRESSED DURING: LP.06 six leaves visible, LP.04 four leaves visible, C globular stage, petal differentiation and expansion stage; CONTAINS InterPro DOMAIN/s: Palmitoyl protein thioesterase …
AT3G16530	AT3G16530	3:5624376-5625470	W	OE	OK	12.971	3.82143	-1.7631	-5.16588	5e-05	0.000508811	yes	protein_coding	Legume lectin family protein	Lectin like protein whose expression is induced upon treatment with chitin oligomers.	Legume lectin family protein; FUNCTIONS IN: carbohydrate binding, binding; INVOLVED IN: response to chitin; LOCATED IN: apoplast, cell wall, nucleus, plant-type cell wall; EXPRESSED IN: 16 plant structures; EXPRESSED DURING: 9 growth stages; CONTAINS InterPro DOMAIN/s: Legume lectin, beta chain (InterPro:IPR001220), Concanavalin A-like lectin/glucanase, subgroup (InterPro:IPR013320), Concanavalin…
AT5G60200	TMO6	5:24240974-24242523	W	OE	OK	41.4039	12.2022	-1.76262	-6.31366	5e-05	0.000508811	yes	protein_coding	TARGET OF MONOPTEROS 6	Encodes a Dof-type transcription factor.	TARGET OF MONOPTEROS 6 (TMO6); CONTAINS InterPro DOMAIN/s: Zinc finger, Dof-type (InterPro:IPR003851); BEST Arabidopsis thaliana protein match is: Dof-type zinc finger DNA-binding family protein (TAIR:AT3G45610.1); Has 30201 Blast hits to 17322 proteins in 780 species: Archae - 12; Bacteria - 1396; Metazoa - 17338; Fungi - 3422; Plants - 5037; Viruses - 0; Other Eukaryotes - 2996 (source: NCBI BL…
AT1G60190	AT1G60190	1:22198402-22200678	W	OE	OK	4.56962	1.34699	-1.76233	-4.31258	5e-05	0.000508811	yes	protein_coding	ARM repeat superfamily protein		ARM repeat superfamily protein; FUNCTIONS IN: ubiquitin-protein ligase activity, binding, zinc ion binding; INVOLVED IN: protein ubiquitination; LOCATED IN: ubiquitin ligase complex; EXPRESSED IN: 6 plant structures; EXPRESSED DURING: 4 anthesis, petal differentiation and expansion stage; CONTAINS InterPro DOMAIN/s: Zinc finger, RING-type (InterPro:IPR001841), U box domain (InterPro:IPR003613), A…
AT4G36010	AT4G36010	4:17039062-17041141	W	OE	OK	236.528	69.7362	-1.76203	-5.62568	5e-05	0.000508811	yes	protein_coding	Pathogenesis-related thaumatin superfamily protein		Pathogenesis-related thaumatin superfamily protein; CONTAINS InterPro DOMAIN/s: Thaumatin, pathogenesis-related (InterPro:IPR001938); BEST Arabidopsis thaliana protein match is: Pathogenesis-related thaumatin superfamily protein (TAIR:AT2G17860.1); Has 35333 Blast hits to 34131 proteins in 2444 species: Archae - 798; Bacteria - 22429; Metazoa - 974; Fungi - 991; Plants - 531; Viruses - 0; Other E…
AT1G19550	AT1G19550	1:6767450-6767983	W	OE	OK	7.78064	2.29541	-1.76114	-4.28639	0.0003	0.00253376	yes	protein_coding	Glutathione S-transferase family protein		Glutathione S-transferase family protein; FUNCTIONS IN: glutathione dehydrogenase (ascorbate) activity; EXPRESSED IN: leaf; CONTAINS InterPro DOMAIN/s: Thioredoxin fold (InterPro:IPR012335), Glutathione S-transferase, C-terminal (InterPro:IPR004046), Glutathione S-transferase, C-terminal-like (InterPro:IPR010987), Glutathione S-transferase/chloride channel, C-terminal (InterPro:IPR017933), Glutat…
AT4G15610	AT4G15610	4:8909063-8910908	W	OE	OK	3.46215	1.02221	-1.75998	-3.67234	0.00015	0.0013823	yes	protein_coding	Uncharacterised protein family (UPF0497)		Uncharacterised protein family (UPF0497); CONTAINS InterPro DOMAIN/s: Uncharacterised protein family UPF0497, trans-membrane plant (InterPro:IPR006702), Uncharacterised protein family UPF0497, trans-membrane plant subgroup (InterPro:IPR006459); BEST Arabidopsis thaliana protein match is: Uncharacterised protein family (UPF0497) (TAIR:AT3G06390.1); Has 30201 Blast hits to 17322 proteins in 780 spe…
AT1G74100	ATSOT16	1:27864344-27865694	W	OE	OK	218.749	64.6405	-1.75877	-6.72945	5e-05	0.000508811	yes	protein_coding	sulfotransferase 16	encodes a desulfoglucosinolate sulfotransferase, involved in the final step of glucosinolate core structure biosynthesis. Has a broad-substrate specificity with different desulfoglucosinolates, the best substrate is indole-3-methyl-dsGS, followed by benzyl-dsGS. Expression was induced by wounding, jasmonate and ethylene stimulates.	sulfotransferase 16 (SOT16); FUNCTIONS IN: sulfotransferase activity, desulfoglucosinolate sulfotransferase activity; INVOLVED IN: glucosinolate biosynthetic process, response to jasmonic acid stimulus involved in jasmonic acid and ethylene-dependent systemic resistance; LOCATED IN: cellular_component unknown; EXPRESSED IN: 22 plant structures; EXPRESSED DURING: 13 growth stages; CONTAINS InterPr…
AT4G13790	AT4G13790	4:7999713-8000222	W	OE	OK	14.8286	4.38259	-1.75852	-5.5306	5e-05	0.000508811	yes	protein_coding	SAUR-like auxin-responsive protein family		SAUR-like auxin-responsive protein family ; CONTAINS InterPro DOMAIN/s: Auxin responsive SAUR protein (InterPro:IPR003676); BEST Arabidopsis thaliana protein match is: SAUR-like auxin-responsive protein family (TAIR:AT4G38850.1); Has 1202 Blast hits to 1187 proteins in 28 species: Archae - 0; Bacteria - 0; Metazoa - 0; Fungi - 0; Plants - 1201; Viruses - 0; Other Eukaryotes - 1 (source: NCBI BLin…
AT2G21500	AT2G21500	2:9207548-9210231	W	OE	OK	11.5915	3.42703	-1.75804	-4.95262	5e-05	0.000508811	yes	protein_coding	RING/U-box superfamily protein		RING/U-box superfamily protein; FUNCTIONS IN: zinc ion binding; LOCATED IN: plasma membrane; EXPRESSED IN: cultured cell; CONTAINS InterPro DOMAIN/s: Zinc finger, RING-type (InterPro:IPR001841); BEST Arabidopsis thaliana protein match is: RING/U-box superfamily protein (TAIR:AT4G39140.5); Has 279 Blast hits to 254 proteins in 46 species: Archae - 0; Bacteria - 2; Metazoa - 46; Fungi - 31; Plants …
AT1G80450	AT1G80450	1:30243929-30244783	W	OE	OK	15.5387	4.60343	-1.75509	-5.42061	5e-05	0.000508811	yes	protein_coding	VQ motif-containing protein		VQ motif-containing protein; FUNCTIONS IN: molecular_function unknown; INVOLVED IN: biological_process unknown; LOCATED IN: chloroplast; EXPRESSED IN: 14 plant structures; EXPRESSED DURING: 7 growth stages; CONTAINS InterPro DOMAIN/s: VQ (InterPro:IPR008889); BEST Arabidopsis thaliana protein match is: VQ motif-containing protein (TAIR:AT1G28280.2); Has 128 Blast hits to 128 proteins in 13 specie…
AT2G23770	AT2G23770	2:10120241-10122080	W	OE	OK	1.13709	0.337468	-1.75253	-2.71646	0.001	0.00687356	yes	protein_coding	protein kinase family protein / peptidoglycan-binding LysM domain-containing protein		protein kinase family protein / peptidoglycan-binding LysM domain-containing protein; FUNCTIONS IN: kinase activity; INVOLVED IN: protein amino acid phosphorylation, cell wall macromolecule catabolic process; LOCATED IN: endomembrane system; EXPRESSED IN: stem, leaf whorl, root, leaf; EXPRESSED DURING: LP.06 six leaves visible, LP.12 twelve leaves visible; CONTAINS InterPro DOMAIN/s: Peptidoglyca…
AT3G54950	PLP7	3:20358895-20361233	W	OE	OK	12.3938	3.68814	-1.74866	-5.25535	5e-05	0.000508811	yes	protein_coding	patatin-like protein 6		patatin-like protein 6 (PLA IIIA); CONTAINS InterPro DOMAIN/s: Acyl transferase/acyl hydrolase/lysophospholipase (InterPro:IPR016035), Patatin (InterPro:IPR002641); BEST Arabidopsis thaliana protein match is: PATATIN-like protein 6 (TAIR:AT2G39220.1); Has 1058 Blast hits to 1055 proteins in 202 species: Archae - 0; Bacteria - 325; Metazoa - 24; Fungi - 32; Plants - 544; Viruses - 0; Other Eukaryo…
AT5G59732	AT5G59732	5:24063876-24066170	W	OE	OK	65.7724	19.5876	-1.74754	-4.51964	5e-05	0.000508811	yes	other_rna	other RNA	Potential natural antisense gene, locus overlaps with AT5G59730
AT1G50740	AT1G50740	1:18807671-18809004	W	OE	OK	79.4444	23.662	-1.74737	-7.20646	5e-05	0.000508811	yes	protein_coding	Transmembrane proteins 14C		Transmembrane proteins 14C; FUNCTIONS IN: molecular_function unknown; INVOLVED IN: biological_process unknown; LOCATED IN: endomembrane system, membrane; EXPRESSED IN: 23 plant structures; EXPRESSED DURING: 15 growth stages; CONTAINS InterPro DOMAIN/s: Uncharacterised protein family UPF0136, Transmembrane (InterPro:IPR005349); BEST Arabidopsis thaliana protein match is: Transmembrane proteins 14C…
AT4G02200	AT4G02200	4:972706-976129	W	OE	OK	4.00279	1.19237	-1.74718	-2.98734	0.0012	0.00798517	yes	protein_coding	Drought-responsive family protein		Drought-responsive family protein; INVOLVED IN: response to water deprivation; EXPRESSED IN: 23 plant structures; EXPRESSED DURING: 13 growth stages; CONTAINS InterPro DOMAIN/s: Drought induced 19/ RING finger protein 114 (InterPro:IPR008598); BEST Arabidopsis thaliana protein match is: Drought-responsive family protein (TAIR:AT1G02750.1); Has 234 Blast hits to 234 proteins in 20 species: Archae …
AT1G31540	AT1G31540	1:11288451-11293753	W	OE	OK	1.84364	0.549483	-1.74641	-3.49829	5e-05	0.000508811	yes	protein_coding	Disease resistance protein (TIR-NBS-LRR class) family		Disease resistance protein (TIR-NBS-LRR class) family; FUNCTIONS IN: transmembrane receptor activity, nucleoside-triphosphatase activity, nucleotide binding, ATP binding; INVOLVED IN: signal transduction, apoptosis, defense response, innate immune response; LOCATED IN: intrinsic to membrane; EXPRESSED IN: 6 plant structures; EXPRESSED DURING: 6 growth stages; CONTAINS InterPro DOMAIN/s: ATPase, A…
AT2G30540	AT2G30540	2:13011104-13011784	W	OE	OK	6.46373	1.9268	-1.74616	-4.01344	5e-05	0.000508811	yes	protein_coding	Thioredoxin superfamily protein		Thioredoxin superfamily protein; FUNCTIONS IN: electron carrier activity, protein disulfide oxidoreductase activity; INVOLVED IN: cell redox homeostasis; LOCATED IN: endomembrane system; EXPRESSED IN: 15 plant structures; EXPRESSED DURING: 6 growth stages; CONTAINS InterPro DOMAIN/s: Glutaredoxin-like, plant II (InterPro:IPR011905), Glutaredoxin (InterPro:IPR002109), Thioredoxin fold (InterPro:IP…
AT5G65470	AT5G65470	5:26172130-26175033	W	OE	OK	15.4554	4.61542	-1.74358	-5.46556	5e-05	0.000508811	yes	protein_coding	O-fucosyltransferase family protein		O-fucosyltransferase family protein; CONTAINS InterPro DOMAIN/s: GDP-fucose protein O-fucosyltransferase (InterPro:IPR019378); BEST Arabidopsis thaliana protein match is: O-fucosyltransferase family protein (TAIR:AT4G24530.1); Has 30201 Blast hits to 17322 proteins in 780 species: Archae - 12; Bacteria - 1396; Metazoa - 17338; Fungi - 3422; Plants - 5037; Viruses - 0; Other Eukaryotes - 2996 (sou…
AT5G51920	AT5G51920	5:21097105-21098959	W	OE	OK	2.25646	0.675061	-1.74097	-3.46781	5e-05	0.000508811	yes	protein_coding	Pyridoxal phosphate (PLP)-dependent transferases superfamily protein		Pyridoxal phosphate (PLP)-dependent transferases superfamily protein; FUNCTIONS IN: pyridoxal phosphate binding, catalytic activity; INVOLVED IN: metabolic process; LOCATED IN: chloroplast; CONTAINS InterPro DOMAIN/s: Pyridoxal phosphate-dependent transferase, major domain (InterPro:IPR015424), Aminotransferase, class V/Cysteine desulfurase (InterPro:IPR000192), Pyridoxal phosphate-dependent tran…
AT4G05120	ENT3	4:2632692-2635000	W	OE	OK	16.0359	4.80056	-1.74003	-5.71646	5e-05	0.000508811	yes	protein_coding	Major facilitator superfamily protein	Encodes an equilibrative nucleoside transporter AtENT3. Mutations of this locus allow mutants to grow on uridine analogue fluorouridine.	FUDR RESISTANT 1 (FUR1); FUNCTIONS IN: nucleoside transmembrane transporter activity; INVOLVED IN: nucleoside transport, pyrimidine nucleoside transport; LOCATED IN: plasma membrane; CONTAINS InterPro DOMAIN/s: Delayed-early response protein/equilibrative nucleoside transporter (InterPro:IPR002259), Major facilitator superfamily, general substrate transporter (InterPro:IPR016196); BEST Arabidopsi…
AT1G16110	WAKL6	1:5518372-5520891	W	OE	OK	0.979741	0.293672	-1.7382	-2.73963	0.0002	0.00178111	yes	protein_coding	wall associated kinase-like 6	WAK-like kinase	wall associated kinase-like 6 (WAKL6); FUNCTIONS IN: kinase activity; INVOLVED IN: protein amino acid phosphorylation; LOCATED IN: endomembrane system, integral to membrane; CONTAINS InterPro DOMAIN/s: Wall-associated kinase (InterPro:IPR013695), Protein kinase, catalytic domain (InterPro:IPR000719), Serine/threonine-protein kinase domain (InterPro:IPR002290), Tyrosine-protein kinase, catalytic d…
AT5G40340	AT5G40340	5:16131653-16134916	W	OE	OK	4.129	1.23935	-1.73621	-3.97159	5e-05	0.000508811	yes	protein_coding	Tudor/PWWP/MBT superfamily protein		Tudor/PWWP/MBT superfamily protein; FUNCTIONS IN: molecular_function unknown; LOCATED IN: nucleolus; EXPRESSED IN: 24 plant structures; EXPRESSED DURING: 14 growth stages; CONTAINS InterPro DOMAIN/s: PWWP (InterPro:IPR000313); BEST Arabidopsis thaliana protein match is: Tudor/PWWP/MBT superfamily protein (TAIR:AT3G27860.1); Has 216308 Blast hits to 97367 proteins in 3295 species: Archae - 846; Ba…
AT2G23170	GH3.3	2:9863854-9866562	W	OE	OK	12.4471	3.74402	-1.73315	-5.29563	5e-05	0.000508811	yes	protein_coding	Auxin-responsive GH3 family protein	encodes an IAA-amido synthase that conjugates Asp and other amino acids to auxin in vitro.	GH3.3; CONTAINS InterPro DOMAIN/s: GH3 auxin-responsive promoter (InterPro:IPR004993); BEST Arabidopsis thaliana protein match is: Auxin-responsive GH3 family protein (TAIR:AT4G37390.1); Has 1734 Blast hits to 1530 proteins in 236 species: Archae - 0; Bacteria - 610; Metazoa - 53; Fungi - 2; Plants - 676; Viruses - 0; Other Eukaryotes - 393 (source: NCBI BLink).
AT5G23510	AT5G23510	5:7926944-7929338	W	OE	OK	3.51791	1.05912	-1.73186	-3.01393	5e-05	0.000508811	yes	protein_coding			unknown protein; LOCATED IN: cellular_component unknown; BEST Arabidopsis thaliana protein match is: unknown protein (TAIR:AT5G23490.1); Has 30201 Blast hits to 17322 proteins in 780 species: Archae - 12; Bacteria - 1396; Metazoa - 17338; Fungi - 3422; Plants - 5037; Viruses - 0; Other Eukaryotes - 2996 (source: NCBI BLink).
AT4G35110	AT4G35110	4:16712461-16714953	W	OE	OK	18.1119	5.46035	-1.72987	-4.71604	5e-05	0.000508811	yes	protein_coding	Arabidopsis phospholipase-like protein (PEARLI 4) family		Arabidopsis phospholipase-like protein (PEARLI 4) family; FUNCTIONS IN: molecular_function unknown; INVOLVED IN: response to karrikin; LOCATED IN: cellular_component unknown; EXPRESSED IN: 15 plant structures; EXPRESSED DURING: 10 growth stages; CONTAINS InterPro DOMAIN/s: Phospholipase-like, arabidopsis (InterPro:IPR007942); BEST Arabidopsis thaliana protein match is: Arabidopsis phospholipase-l…
AT3G25770	AOC2	3:9406872-9407955	W	OE	OK	69.1569	20.8529	-1.72963	-6.94561	5e-05	0.000508811	yes	protein_coding	allene oxide cyclase 2	Encodes allene oxide cyclase. One of four genes in Arabidopsis that encode this enzyme, which catalyzes an essential step in jasmonic acid biosynthesis. Gene expression is induced during senescence, a process that involves jasmonic acid signalling pathway. Note: Nomenclature for Arabidopsis allene oxide cyclase 2 (AOC2, AT3G25770) gene is based on Stenzel et al. 2003 Plant Molecular Biology 51:89…	allene oxide cyclase 2 (AOC2); FUNCTIONS IN: allene-oxide cyclase activity; INVOLVED IN: response to salt stress, response to cold, jasmonic acid biosynthetic process; LOCATED IN: chloroplast thylakoid membrane, stromule, chloroplast stroma, chloroplast, chloroplast envelope; EXPRESSED IN: cotyledon, leaf; EXPRESSED DURING: seedling growth, 4 leaf senescence stage; CONTAINS InterPro DOMAIN/s: All…
AT3G44400	AT3G44400	3:16044686-16049701	W	OE	OK	2.39662	0.723239	-1.72845	-3.9052	5e-05	0.000508811	yes	protein_coding	Disease resistance protein (TIR-NBS-LRR class) family		Disease resistance protein (TIR-NBS-LRR class) family; FUNCTIONS IN: transmembrane receptor activity, nucleoside-triphosphatase activity, nucleotide binding, ATP binding; INVOLVED IN: signal transduction, apoptosis, defense response, innate immune response; LOCATED IN: intrinsic to membrane, endomembrane system; EXPRESSED IN: 20 plant structures; EXPRESSED DURING: 14 growth stages; CONTAINS Inter…
AT4G33050	EDA39	4:15944321-15947026	W	OE	OK	15.6108	4.71116	-1.72839	-4.8549	5e-05	0.000508811	yes	protein_coding	calmodulin-binding family protein		embryo sac development arrest 39 (EDA39); FUNCTIONS IN: calmodulin binding; INVOLVED IN: polar nucleus fusion, response to chitin; LOCATED IN: cellular_component unknown; EXPRESSED IN: 22 plant structures; EXPRESSED DURING: 13 growth stages; CONTAINS InterPro DOMAIN/s: IQ calmodulin-binding region (InterPro:IPR000048); BEST Arabidopsis thaliana protein match is: calmodulin-binding family protein …
AT1G65790	ARK1	1:24468931-24472329	W	OE	OK	2.0895	0.631542	-1.72621	-3.5806	5e-05	0.000508811	yes	protein_coding	receptor kinase 1	An alternatively spliced gene that encodes a functional transmembrane receptor serine/threonine kinase, alternate form may not have transmembrane domain.	receptor kinase 1 (RK1); CONTAINS InterPro DOMAIN/s: Curculin-like (mannose-binding) lectin (InterPro:IPR001480), Protein kinase, ATP binding site (InterPro:IPR017441), PAN-2 domain (InterPro:IPR013227), Apple-like (InterPro:IPR003609), S-locus receptor kinase, C-terminal (InterPro:IPR021820), Serine-threonine/tyrosine-protein kinase (InterPro:IPR001245), Protein kinase-like domain (InterPro:IPR0…
AT3G55940	AT3G55940	3:20747786-20750184	W	OE	OK	7.63864	2.31225	-1.72402	-4.69462	5e-05	0.000508811	yes	protein_coding	Phosphoinositide-specific phospholipase C family protein		Phosphoinositide-specific phospholipase C family protein; FUNCTIONS IN: phosphoinositide phospholipase C activity, phospholipase C activity, phosphoric diester hydrolase activity; INVOLVED IN: signal transduction, intracellular signaling pathway, lipid metabolic process; LOCATED IN: plasma membrane; EXPRESSED IN: 11 plant structures; EXPRESSED DURING: 4 anthesis, LP.10 ten leaves visible, petal d…
AT2G13790	SERK4	2:5741819-5746793	W	OE	OK	36.3748	11.016	-1.72333	-5.99784	5e-05	0.000508811	yes	protein_coding	somatic embryogenesis receptor-like kinase 4		somatic embryogenesis receptor-like kinase 4 (SERK4); FUNCTIONS IN: protein kinase activity, transmembrane receptor protein serine/threonine kinase activity; INVOLVED IN: in 6 processes; LOCATED IN: endomembrane system; EXPRESSED IN: rosette leaf, cauline leaf, fruit, root, flower; CONTAINS InterPro DOMAIN/s: Protein kinase, ATP binding site (InterPro:IPR017441), Protein kinase, catalytic domain …
AT5G04480	AT5G04480	5:1271512-1277985	W	OE	OK	12.9026	3.91136	-1.72192	-5.28767	5e-05	0.000508811	yes	protein_coding	UDP-Glycosyltransferase superfamily protein		UDP-Glycosyltransferase superfamily protein; FUNCTIONS IN: molecular_function unknown; INVOLVED IN: biosynthetic process; LOCATED IN: Golgi apparatus; EXPRESSED IN: 21 plant structures; EXPRESSED DURING: 12 growth stages; CONTAINS InterPro DOMAIN/s: Glycosyl transferase, group 1 (InterPro:IPR001296); BEST Arabidopsis thaliana protein match is: glycosyl transferase family 1 protein (TAIR:AT4G01210…
AT5G63450	CYP94B1	5:25408894-25410573	W	OE	OK	156.267	47.3968	-1.72115	-5.94484	5e-05	0.000508811	yes	protein_coding	cytochrome P450, family 94, subfamily B, polypeptide 1	member of CYP94B	cytochrome P450, family 94, subfamily B, polypeptide 1 (CYP94B1); FUNCTIONS IN: electron carrier activity, monooxygenase activity, iron ion binding, oxygen binding, heme binding; INVOLVED IN: oxidation reduction; LOCATED IN: endomembrane system; EXPRESSED IN: 10 plant structures; EXPRESSED DURING: 4 anthesis, petal differentiation and expansion stage; CONTAINS InterPro DOMAIN/s: Cytochrome P450 (…
AT3G28340	GATL10	3:10588946-10590552	W	OE	OK	1.99523	0.605296	-1.72084	-3.34665	0.0003	0.00253376	yes	protein_coding	galacturonosyltransferase-like 10	Encodes a protein with putative galacturonosyltransferase activity.	galacturonosyltransferase-like 10 (GATL10); FUNCTIONS IN: transferase activity, transferring hexosyl groups, polygalacturonate 4-alpha-galacturonosyltransferase activity; INVOLVED IN: carbohydrate biosynthetic process; LOCATED IN: endomembrane system; EXPRESSED IN: 20 plant structures; EXPRESSED DURING: 11 growth stages; CONTAINS InterPro DOMAIN/s: Glycosyl transferase, family 8 (InterPro:IPR0024…
AT1G20510	OPCL1	1:7103453-7105881	W	OE	OK	214.671	65.2205	-1.71873	-5.50209	5e-05	0.000508811	yes	protein_coding	OPC-8:0 CoA ligase1		OPC-8:0 CoA ligase1 (OPCL1); FUNCTIONS IN: 4-coumarate-CoA ligase activity; INVOLVED IN: phenylpropanoid metabolic process, jasmonic acid biosynthetic process, response to wounding; LOCATED IN: peroxisome; EXPRESSED IN: 22 plant structures; EXPRESSED DURING: 13 growth stages; CONTAINS InterPro DOMAIN/s: AMP-binding, conserved site (InterPro:IPR020845), AMP-dependent synthetase/ligase (InterPro:IP…
AT1G08930	ERD6	1:2873464-2877270	W	OE	OK	214.53	65.3657	-1.71457	-5.52489	5e-05	0.000508811	yes	protein_coding	Major facilitator superfamily protein	encodes a putative sucrose transporter whose gene expression is induced by dehydration and cold.	EARLY RESPONSE TO DEHYDRATION 6 (ERD6); FUNCTIONS IN: carbohydrate transmembrane transporter activity, sugar:hydrogen symporter activity, sugar transmembrane transporter activity; INVOLVED IN: response to water deprivation, response to salt stress, response to cold, response to chitin, response to abscisic acid stimulus; LOCATED IN: integral to membrane, membrane; EXPRESSED IN: 30 plant structure…
AT3G22160	AT3G22160	3:7817856-7818985	W	OE	OK	20.6792	6.30227	-1.71424	-5.87556	5e-05	0.000508811	yes	protein_coding	VQ motif-containing protein		VQ motif-containing protein; FUNCTIONS IN: molecular_function unknown; INVOLVED IN: biological_process unknown; LOCATED IN: chloroplast; EXPRESSED IN: stem, inflorescence meristem, sepal, leaf, stamen; EXPRESSED DURING: LP.06 six leaves visible, LP.04 four leaves visible, 4 anthesis; CONTAINS InterPro DOMAIN/s: VQ (InterPro:IPR008889); BEST Arabidopsis thaliana protein match is: VQ motif-containi…
AT5G05600	AT5G05600	5:1672119-1674739	W	OE	OK	311.953	95.1642	-1.71284	-6.17878	5e-05	0.000508811	yes	protein_coding	2-oxoglutarate (2OG) and Fe(II)-dependent oxygenase superfamily protein		2-oxoglutarate (2OG) and Fe(II)-dependent oxygenase superfamily protein; FUNCTIONS IN: oxidoreductase activity, iron ion binding; INVOLVED IN: response to salt stress, response to karrikin; EXPRESSED IN: 15 plant structures; EXPRESSED DURING: 9 growth stages; CONTAINS InterPro DOMAIN/s: Isopenicillin N synthase (InterPro:IPR002283), Oxoglutarate/iron-dependent oxygenase (InterPro:IPR005123); BEST…
AT1G03080	AT1G03080	1:731610-738056	W	OE	OK	3.43884	1.04982	-1.71178	-4.41586	5e-05	0.000508811	yes	protein_coding	kinase interacting (KIP1-like) family protein		kinase interacting (KIP1-like) family protein; FUNCTIONS IN: molecular_function unknown; INVOLVED IN: biological_process unknown; LOCATED IN: plasma membrane; EXPRESSED IN: 22 plant structures; EXPRESSED DURING: 13 growth stages; CONTAINS InterPro DOMAIN/s: Prefoldin (InterPro:IPR009053), KIP1-like (InterPro:IPR011684); BEST Arabidopsis thaliana protein match is: Kinase interacting (KIP1-like) fa…
AT3G30775	ATPOX	3:12448635-12451248	W	OE	OK	347.852	106.429	-1.70859	-5.71262	5e-05	0.000508811	yes	protein_coding	Methylenetetrahydrofolate reductase family protein	Encodes a proline oxidase that is predicted to localize to the inner mitochondrial membrane, its mRNA expression induced by high levels of Al and by osmotic stress. The promoter contains an L-proline-inducible element.	EARLY RESPONSIVE TO DEHYDRATION 5 (ERD5); CONTAINS InterPro DOMAIN/s: Proline dehydrogenase (InterPro:IPR002872), Proline oxidase (InterPro:IPR015659); BEST Arabidopsis thaliana protein match is: Methylenetetrahydrofolate reductase family protein (TAIR:AT5G38710.1); Has 2269 Blast hits to 2250 proteins in 878 species: Archae - 1; Bacteria - 1355; Metazoa - 205; Fungi - 217; Plants - 85; Viruses -…
AT4G34390	XLG2	4:16441178-16445005	W	OE	OK	10.4457	3.19981	-1.70685	-5.29715	5e-05	0.000508811	yes	protein_coding	extra-large GTP-binding protein 2		extra-large GTP-binding protein 2 (XLG2); FUNCTIONS IN: guanyl nucleotide binding, signal transducer activity; INVOLVED IN: in 7 processes; LOCATED IN: nucleus; EXPRESSED IN: 28 plant structures; EXPRESSED DURING: 13 growth stages; CONTAINS InterPro DOMAIN/s: Guanine nucleotide binding protein (G-protein), alpha subunit (InterPro:IPR001019), G protein alpha subunit, helical insertion (InterPro:IP…
AT1G07135	AT1G07135	1:2189927-2190659	W	OE	OK	174.141	53.4998	-1.70265	-6.14607	5e-05	0.000508811	yes	protein_coding	glycine-rich protein		glycine-rich protein; Has 22251 Blast hits to 8348 proteins in 789 species: Archae - 21; Bacteria - 7328; Metazoa - 6126; Fungi - 1280; Plants - 3980; Viruses - 524; Other Eukaryotes - 2992 (source: NCBI BLink).
AT1G05340	AT1G05340	1:1558843-1559903	W	OE	OK	113.756	34.9796	-1.70136	-7.39862	5e-05	0.000508811	yes	protein_coding			unknown protein; FUNCTIONS IN: molecular_function unknown; INVOLVED IN: biological_process unknown; LOCATED IN: chloroplast; EXPRESSED IN: 14 plant structures; EXPRESSED DURING: 7 growth stages; BEST Arabidopsis thaliana protein match is: unknown protein (TAIR:AT2G32210.1); Has 189 Blast hits to 189 proteins in 27 species: Archae - 0; Bacteria - 0; Metazoa - 0; Fungi - 21; Plants - 168; Viruses -…
AT4G27940	MTM1	4:13904473-13907245	W	OE	OK	6.95463	2.14192	-1.69907	-4.55471	5e-05	0.000508811	yes	protein_coding	manganese tracking factor for mitochondrial SOD2		manganese tracking factor for mitochondrial SOD2 (MTM1); FUNCTIONS IN: binding; INVOLVED IN: transport, mitochondrial transport, transmembrane transport; LOCATED IN: mitochondrial inner membrane, membrane; EXPRESSED IN: 19 plant structures; EXPRESSED DURING: 9 growth stages; CONTAINS InterPro DOMAIN/s: Mitochondrial substrate carrier (InterPro:IPR001993), Mitochondrial substrate/solute carrier (I…
AT1G51950	IAA18	1:19305314-19307510	W	OE	OK	14.4041	4.44619	-1.69584	-5.44455	5e-05	0.000508811	yes	protein_coding	indole-3-acetic acid inducible 18		indole-3-acetic acid inducible 18 (IAA18); FUNCTIONS IN: sequence-specific DNA binding transcription factor activity; INVOLVED IN: response to auxin stimulus; LOCATED IN: nucleus; EXPRESSED IN: 22 plant structures; EXPRESSED DURING: 13 growth stages; CONTAINS InterPro DOMAIN/s: Aux/IAA-ARF-dimerisation (InterPro:IPR011525), AUX/IAA protein (InterPro:IPR003311); BEST Arabidopsis thaliana protein m…
AT4G34710	ATADC2	4:16560061-16562969	W	OE	OK	583.39	180.39	-1.69334	-5.00606	5e-05	0.000508811	yes	protein_coding	arginine decarboxylase 2	encodes a arginine decarboxylase (ADC), a rate-limiting enzyme that catalyzes the first step of polyamine (PA) biosynthesis via ADC pathway in Arabidopsis thaliana. Arabidopsis genome has two ADC paralogs, ADC1 and ADC2. ADC2 is stress-inducible (osmotic stress). Double mutant analysis showed that ADC genes are essential for the production of PA, and are required for normal seed development. Over…	arginine decarboxylase 2 (ADC2); CONTAINS InterPro DOMAIN/s: Orn/DAP/Arg decarboxylase 2, C-terminal (InterPro:IPR022643), Orn/DAP/Arg decarboxylase 2, conserved site (InterPro:IPR022657), Orn/DAP/Arg decarboxylase 2, pyridoxal-phosphate binding site (InterPro:IPR022653), Ornithine/DAP/Arg decarboxylase (InterPro:IPR000183), Arginine decarboxylase (InterPro:IPR002985), Orn/DAP/Arg decarboxylase 2…
AT3G50570	AT3G50570	3:18766748-18767529	W	OE	OK	5.12985	1.58775	-1.69193	-3.9033	0.0001	0.000966918	yes	protein_coding	hydroxyproline-rich glycoprotein family protein		hydroxyproline-rich glycoprotein family protein; CONTAINS InterPro DOMAIN/s: Protein of unknown function DUF784, Arabidopsis thaliana (InterPro:IPR008502); BEST Arabidopsis thaliana protein match is: ECA1 gametogenesis related family protein (TAIR:AT1G44224.1); Has 1202 Blast hits to 781 proteins in 175 species: Archae - 0; Bacteria - 378; Metazoa - 371; Fungi - 63; Plants - 171; Viruses - 5; Oth…
AT4G36110	AT4G36110	4:17089948-17090825	W	OE	OK	3.93555	1.22171	-1.68766	-3.56607	0.00015	0.0013823	yes	protein_coding	SAUR-like auxin-responsive protein family		SAUR-like auxin-responsive protein family ; CONTAINS InterPro DOMAIN/s: Auxin responsive SAUR protein (InterPro:IPR003676); BEST Arabidopsis thaliana protein match is: SAUR-like auxin-responsive protein family (TAIR:AT2G18010.1); Has 1361 Blast hits to 1344 proteins in 26 species: Archae - 0; Bacteria - 0; Metazoa - 0; Fungi - 0; Plants - 1360; Viruses - 0; Other Eukaryotes - 1 (source: NCBI BLin…
AT5G62070	IQD23	5:24929918-24932576	W	OE	OK	81.9258	25.4383	-1.68731	-5.91711	5e-05	0.000508811	yes	protein_coding	IQ-domain 23		IQ-domain 23 (IQD23); CONTAINS InterPro DOMAIN/s: IQ calmodulin-binding region (InterPro:IPR000048); BEST Arabidopsis thaliana protein match is: IQ-domain 24 (TAIR:AT5G07240.1); Has 854 Blast hits to 833 proteins in 54 species: Archae - 0; Bacteria - 0; Metazoa - 62; Fungi - 7; Plants - 775; Viruses - 0; Other Eukaryotes - 10 (source: NCBI BLink).
AT2G28210	ATACA2	2:12029996-12032420	W	OE	OK	2.46195	0.764742	-1.68676	-2.44693	0.0045	0.0235277	yes	protein_coding	alpha carbonic anhydrase 2		alpha carbonic anhydrase 2 (ACA2); FUNCTIONS IN: carbonate dehydratase activity, zinc ion binding; INVOLVED IN: response to carbon dioxide, one-carbon metabolic process; LOCATED IN: cellular_component unknown; EXPRESSED IN: stem, root; CONTAINS InterPro DOMAIN/s: Carbonic anhydrase, alpha-class, catalytic domain (InterPro:IPR001148), Carbonic anhydrase, alpha-class, conserved site (InterPro:IPR01…
AT1G02660	AT1G02660	1:571954-574981	W	OE	OK	24.3918	7.5981	-1.68268	-5.55523	5e-05	0.000508811	yes	protein_coding	alpha/beta-Hydrolases superfamily protein		alpha/beta-Hydrolases superfamily protein; FUNCTIONS IN: triglyceride lipase activity; INVOLVED IN: lipid metabolic process; LOCATED IN: cellular_component unknown; EXPRESSED IN: 24 plant structures; EXPRESSED DURING: 15 growth stages; CONTAINS InterPro DOMAIN/s: Lipase, class 3 (InterPro:IPR002921); BEST Arabidopsis thaliana protein match is: alpha/beta-Hydrolases superfamily protein (TAIR:AT3G6…
AT5G55860	AT5G55860	5:22609531-22612393	W	OE	OK	1.05869	0.329968	-1.68188	-2.66223	5e-05	0.000508811	yes	protein_coding	Plant protein of unknown function (DUF827)		Plant protein of unknown function (DUF827); FUNCTIONS IN: molecular_function unknown; INVOLVED IN: biological_process unknown; LOCATED IN: plasma membrane; EXPRESSED IN: 22 plant structures; EXPRESSED DURING: 13 growth stages; CONTAINS InterPro DOMAIN/s: Protein of unknown function DUF827, plant (InterPro:IPR008545); BEST Arabidopsis thaliana protein match is: Plant protein of unknown function (D…
AT1G71360	AT1G71360	1:26892099-26894802	W	OE	OK	4.26015	1.32987	-1.67962	-3.9704	5e-05	0.000508811	yes	protein_coding	Galactose-binding protein		Galactose-binding protein; FUNCTIONS IN: molecular_function unknown; INVOLVED IN: biological_process unknown; LOCATED IN: mitochondrion; CONTAINS InterPro DOMAIN/s: Sad1/UNC-like, C-terminal (InterPro:IPR012919), Galactose-binding domain-like (InterPro:IPR008979); BEST Arabidopsis thaliana protein match is: Galactose-binding protein (TAIR:AT1G22882.1); Has 1743 Blast hits to 1314 proteins in 210 …
AT4G22780	ACR7	4:11968275-11971149	W	OE	OK	9.11246	2.84836	-1.67771	-4.7358	5e-05	0.000508811	yes	protein_coding	ACT domain repeat 7	Member of a family of ACT domain containing proteins . ACT domains are involved in amino acid binding .	ACT domain repeat 7 (ACR7); FUNCTIONS IN: amino acid binding; INVOLVED IN: metabolic process; LOCATED IN: cytosol; EXPRESSED IN: 24 plant structures; EXPRESSED DURING: 15 growth stages; CONTAINS InterPro DOMAIN/s: Amino acid-binding ACT (InterPro:IPR002912); BEST Arabidopsis thaliana protein match is: ACT domain repeat 8 (TAIR:AT1G12420.1); Has 2549 Blast hits to 1855 proteins in 571 species: Arc…
AT2G30360	CIPK11	2:12936978-12939638	W	OE	OK	20.0626	6.27478	-1.67687	-2.92528	5e-05	0.000508811	yes	protein_coding	SOS3-interacting protein 4	Encodes a SOS2-like protein kinase that is a member of the CBL-interacting protein kinase family.Loss of function mutants show a decrease in sensitivity to high pH.Phosphorylates AHA2, a plasma membrane H+ ATPase.This phosphorylation appears to regulate the activity of the proton transporter.	SOS3-interacting protein 4 (SIP4); CONTAINS InterPro DOMAIN/s: Protein kinase, ATP binding site (InterPro:IPR017441), Serine/threonine-protein kinase domain (InterPro:IPR002290), NAF/FISL domain (InterPro:IPR018451), Serine/threonine-protein kinase-like domain (InterPro:IPR017442), Protein kinase-like domain (InterPro:IPR011009), Serine/threonine-protein kinase, active site (InterPro:IPR008271), …
AT3G21070	NADK1	3:7377433-7383980	W	OE	OK	14.0014	4.38027	-1.67648	-3.88142	5e-05	0.000508811	yes	protein_coding	NAD kinase 1	Encodes a protein with NAD(H) kinase activity.	NAD kinase 1 (NADK1); FUNCTIONS IN: NAD+ kinase activity, NADH kinase activity; INVOLVED IN: NADP biosynthetic process, response to virus, response to hydrogen peroxide, pyridine nucleotide biosynthetic process, response to ionizing radiation; LOCATED IN: cellular_component unknown; EXPRESSED IN: 14 plant structures; EXPRESSED DURING: 11 growth stages; CONTAINS InterPro DOMAIN/s: ATP-NAD kinase, …
AT2G39710	AT2G39710	2:16561787-16563380	W	OE	OK	10.633	3.33416	-1.67315	-5.09206	5e-05	0.000508811	yes	protein_coding	Eukaryotic aspartyl protease family protein	Encodes a Cysteine-rich peptide (CRP) family protein	Eukaryotic aspartyl protease family protein; FUNCTIONS IN: aspartic-type endopeptidase activity; INVOLVED IN: proteolysis; EXPRESSED IN: 20 plant structures; EXPRESSED DURING: 10 growth stages; CONTAINS InterPro DOMAIN/s: Peptidase aspartic (InterPro:IPR021109), Peptidase aspartic, catalytic (InterPro:IPR009007), Peptidase A1 (InterPro:IPR001461), Peptidase aspartic, active site (InterPro:IPR0019…
AT1G21010	AT1G21010	1:7346155-7346973	W	OE	OK	17.9901	5.64741	-1.67154	-5.25428	5e-05	0.000508811	yes	protein_coding			unknown protein; FUNCTIONS IN: molecular_function unknown; INVOLVED IN: N-terminal protein myristoylation; LOCATED IN: cellular_component unknown; EXPRESSED IN: 24 plant structures; EXPRESSED DURING: 14 growth stages; BEST Arabidopsis thaliana protein match is: unknown protein (TAIR:AT1G76600.1); Has 206 Blast hits to 206 proteins in 13 species: Archae - 0; Bacteria - 0; Metazoa - 0; Fungi - 0; P…
AT3G55970	ATJRG21	3:20766734-20769324	W	OE	OK	42.9115	13.4857	-1.66994	-6.11902	5e-05	0.000508811	yes	protein_coding	jasmonate-regulated gene 21		jasmonate-regulated gene 21 (JRG21); FUNCTIONS IN: oxidoreductase activity, iron ion binding; INVOLVED IN: oxidation reduction; LOCATED IN: cellular_component unknown; EXPRESSED IN: 10 plant structures; EXPRESSED DURING: LP.06 six leaves visible, LP.04 four leaves visible, 4 anthesis, C globular stage, petal differentiation and expansion stage; CONTAINS InterPro DOMAIN/s: Isopenicillin N synthase…
AT3G25882	NIMIN-2	3:9470416-9470950	W	OE	OK	16.4655	5.1803	-1.66834	-4.70373	5e-05	0.000508811	yes	protein_coding	NIM1-interacting 2	encodes a kinase that physically interacts with NPR1/NIM1	NIM1-interacting 2 (NIMIN-2); Has 7 Blast hits to 7 proteins in 3 species: Archae - 0; Bacteria - 0; Metazoa - 0; Fungi - 0; Plants - 7; Viruses - 0; Other Eukaryotes - 0 (source: NCBI BLink).
AT2G22560	AT2G22560	2:9585882-9588838	W	OE	OK	2.26612	0.714374	-1.66547	-3.4374	5e-05	0.000508811	yes	protein_coding	Kinase interacting (KIP1-like) family protein		Kinase interacting (KIP1-like) family protein; FUNCTIONS IN: molecular_function unknown; INVOLVED IN: biological_process unknown; LOCATED IN: plasma membrane; EXPRESSED IN: 15 plant structures; EXPRESSED DURING: 6 growth stages; CONTAINS InterPro DOMAIN/s: KIP1-like (InterPro:IPR011684); BEST Arabidopsis thaliana protein match is: Kinase interacting (KIP1-like) family protein (TAIR:AT5G10500.1); …
AT4G24160	AT4G24160	4:12539776-12542489	W	OE	OK	51.05	16.116	-1.66341	-5.50936	5e-05	0.000508811	yes	protein_coding	alpha/beta-Hydrolases superfamily protein	Encodes a soluble lysophosphatidic acid acyltransferase with additional triacylglycerol lipase and phosphatidylcholine hydrolyzing enzymatic activities. Plays a pivotal role in maintaining the lipid homeostasis by regulating both phospholipid and neutral lipid levels.	alpha/beta-Hydrolases superfamily protein; CONTAINS InterPro DOMAIN/s: Alpha/beta hydrolase fold-1 (InterPro:IPR000073); BEST Arabidopsis thaliana protein match is: alpha/beta-Hydrolases superfamily protein (TAIR:AT1G64670.1); Has 35333 Blast hits to 34131 proteins in 2444 species: Archae - 798; Bacteria - 22429; Metazoa - 974; Fungi - 991; Plants - 531; Viruses - 0; Other Eukaryotes - 9610 (sour…
AT4G12000	AT4G12000	4:7193269-7195152	W	OE	OK	10.5494	3.33142	-1.66296	-5.13375	5e-05	0.000508811	yes	protein_coding	SNARE associated Golgi protein family		SNARE associated Golgi protein family; CONTAINS InterPro DOMAIN/s: SNARE associated Golgi protein (InterPro:IPR015414); BEST Arabidopsis thaliana protein match is: SNARE associated Golgi protein family (TAIR:AT4G22850.1); Has 1565 Blast hits to 1562 proteins in 407 species: Archae - 8; Bacteria - 720; Metazoa - 121; Fungi - 35; Plants - 266; Viruses - 0; Other Eukaryotes - 415 (source: NCBI BLink…
AT4G24960	ATHVA22D	4:12827935-12829243	W	OE	OK	836.768	264.385	-1.66219	-5.41524	5e-05	0.000508811	yes	protein_coding	HVA22 homologue D	Homologous to a eukaryote specific ABA- and stress-inducible gene first isolated from barley. Groups in one subfamily with ATHVA22E. Along with other members of the ATHVA22 family, it may be involved in regulation of autophagy during development.	HVA22 homologue D (HVA22D); FUNCTIONS IN: molecular_function unknown; INVOLVED IN: in 7 processes; LOCATED IN: cellular_component unknown; EXPRESSED IN: 23 plant structures; EXPRESSED DURING: 15 growth stages; CONTAINS InterPro DOMAIN/s: TB2/DP1/HVA22 related protein (InterPro:IPR004345); BEST Arabidopsis thaliana protein match is: HVA22 homologue E (TAIR:AT5G50720.1).
AT4G08500	ATMEKK1	4:5403752-5407301	W	OE	OK	29.8033	9.42176	-1.6614	-5.66568	5e-05	0.000508811	yes	protein_coding	MAPK/ERK kinase kinase 1	Encodes a member of the A1 subgroup of the MEKK (MAPK/ERK kinase kinase) family. MEKK is another name for Mitogen-Activated Protein Kinase Kinase Kinase (MAPKKK or MAP3K). This subgroup has four members: At4g08500 (MEKK1, also known as ARAKIN, MAP3Kb1, MAPKKK8), At4g08480 (MEKK2, also known as MAP3Kb4, MAPKKK9), At4g08470 (MEKK3, also known as MAP3Kb3, MAPKKK10) and At4g12020 (MEKK4, also known a…	MAPK/ERK kinase kinase 1 (MEKK1); FUNCTIONS IN: protein binding, kinase binding, DNA binding, MAP kinase kinase kinase activity, kinase activity; INVOLVED IN: in 6 processes; LOCATED IN: nucleus; EXPRESSED IN: 24 plant structures; EXPRESSED DURING: 13 growth stages; CONTAINS InterPro DOMAIN/s: Protein kinase, ATP binding site (InterPro:IPR017441), Protein kinase, catalytic domain (InterPro:IPR000…
AT3G11820	PEN1	3:3729304-3731149	W	OE	OK	158.503	50.1161	-1.66116	-5.26889	5e-05	0.000508811	yes	protein_coding	syntaxin of plants 121	Encodes a syntaxin localized at the plasma membrane (SYR1, Syntaxin Related Protein 1, also known as SYP121, PENETRATION1/PEN1). SYR1/PEN1 is a member of the SNARE superfamily proteins. SNARE proteins are involved in cell signaling, vesicle traffic, growth and development. SYR1/PEN1 functions in positioning anchoring of the KAT1 K+ channel protein at the plasma membrane. Transcription is upregula…	syntaxin of plants 121 (SYP121); FUNCTIONS IN: protein anchor, SNAP receptor activity; INVOLVED IN: in 13 processes; LOCATED IN: SNARE complex, plasma membrane; EXPRESSED IN: 24 plant structures; EXPRESSED DURING: 13 growth stages; CONTAINS InterPro DOMAIN/s: Target SNARE coiled-coil domain (InterPro:IPR000727), t-SNARE (InterPro:IPR010989), Syntaxin/epimorphin, conserved site (InterPro:IPR006012…
AT2G46510	ATAIB	2:19090952-19093315	W	OE	OK	12.3867	3.91764	-1.66073	-5.09799	5e-05	0.000508811	yes	protein_coding	ABA-inducible BHLH-type transcription factor	Encodes a nuclear localized BLH domain containing transcriptional activator involved in response to ABA. Overexpression confers enhanced ABA responsiveness while loss of function mutants are ABA sensitive.	ABA-inducible BHLH-type transcription factor (AIB); CONTAINS InterPro DOMAIN/s: Helix-loop-helix DNA-binding domain (InterPro:IPR001092), Helix-loop-helix DNA-binding (InterPro:IPR011598); BEST Arabidopsis thaliana protein match is: basic helix-loop-helix (bHLH) DNA-binding superfamily protein (TAIR:AT1G01260.3); Has 3953 Blast hits to 3634 proteins in 219 species: Archae - 0; Bacteria - 0; Metaz…
AT4G29670	ACHT2	4:14535541-14537250	W	OE	OK	305.306	96.943	-1.65505	-5.64162	5e-05	0.000508811	yes	protein_coding	atypical CYS HIS rich thioredoxin 2	Encodes a member of the thioredoxin family protein. Located in the chloroplast. Shows high activity towards the chloroplast 2-Cys peroxiredoxin A, and poor activity towards the chloroplast NADP-malate dehydrogenase.	atypical CYS HIS rich thioredoxin 2 (ACHT2); FUNCTIONS IN: oxidoreductase activity, acting on sulfur group of donors, disulfide as acceptor; INVOLVED IN: cell redox homeostasis; LOCATED IN: chloroplast; EXPRESSED IN: 25 plant structures; EXPRESSED DURING: 14 growth stages; CONTAINS InterPro DOMAIN/s: Thioredoxin fold (InterPro:IPR012335), Thioredoxin, core (InterPro:IPR015467), Thioredoxin-like (…
AT5G52870	AT5G52870	5:21427946-21429447	W	OE	OK	4.24426	1.35113	-1.65135	-3.78032	5e-05	0.000508811	yes	protein_coding			unknown protein; BEST Arabidopsis thaliana protein match is: unknown protein (TAIR:AT1G64080.1); Has 1807 Blast hits to 1807 proteins in 277 species: Archae - 0; Bacteria - 0; Metazoa - 736; Fungi - 347; Plants - 385; Viruses - 0; Other Eukaryotes - 339 (source: NCBI BLink).
AT1G07000	ATEXO70B2	1:2150193-2152325	W	OE	OK	18.0891	5.75919	-1.65118	-5.17934	5e-05	0.000508811	yes	protein_coding	exocyst subunit exo70 family protein B2	A member of EXO70 gene family, putative exocyst subunits, conserved in land plants. Arabidopsis thaliana contains 23 putative EXO70 genes, which can be classified into eight clusters on the phylogenetic tree.	exocyst subunit exo70 family protein B2 (EXO70B2); INVOLVED IN: exocytosis, vesicle docking involved in exocytosis; LOCATED IN: cytosol, nucleus, plasma membrane, exocyst; EXPRESSED IN: 19 plant structures; EXPRESSED DURING: 12 growth stages; CONTAINS InterPro DOMAIN/s: Exo70 exocyst complex subunit (InterPro:IPR004140); BEST Arabidopsis thaliana protein match is: exocyst subunit exo70 family pro…
AT1G44350	ILL6	1:16834209-16838286	W	OE	OK	297.321	94.8443	-1.64839	-5.74917	5e-05	0.000508811	yes	protein_coding	IAA-leucine resistant (ILR)-like gene 6	encodes a protein similar to IAA amino acid conjugate hydrolase.	IAA-leucine resistant (ILR)-like gene 6 (ILL6); FUNCTIONS IN: metallopeptidase activity, IAA-amino acid conjugate hydrolase activity; INVOLVED IN: proteolysis, regulation of systemic acquired resistance, auxin metabolic process; LOCATED IN: endomembrane system; EXPRESSED IN: 22 plant structures; EXPRESSED DURING: 13 growth stages; CONTAINS InterPro DOMAIN/s: Peptidase M20 (InterPro:IPR002933), Pe…
AT5G52570	B2	5:21330638-21337002	W	OE	OK	6.52734	2.08299	-1.64784	-1.80525	0.00675	0.0323988	yes	protein_coding	beta-carotene hydroxylase 2	Converts &#946;-carotene to zeaxanthin via cryptoxanthin.	beta-carotene hydroxylase 2 (BETA-OHASE 2); FUNCTIONS IN: carotene beta-ring hydroxylase activity; INVOLVED IN: xanthophyll biosynthetic process, carotene metabolic process; LOCATED IN: chloroplast; EXPRESSED IN: 20 plant structures; EXPRESSED DURING: 11 growth stages; BEST Arabidopsis thaliana protein match is: beta-hydroxylase 1 (TAIR:AT4G25700.1); Has 30201 Blast hits to 17322 proteins in 780 …
AT5G65925	AT5G65925	5:26369044-26369751	W	OE	OK	8.20581	2.62116	-1.64644	-4.04161	5e-05	0.000508811	yes	protein_coding			unknown protein; BEST Arabidopsis thaliana protein match is: unknown protein (TAIR:AT3G49820.1); Has 45 Blast hits to 45 proteins in 6 species: Archae - 0; Bacteria - 0; Metazoa - 0; Fungi - 0; Plants - 45; Viruses - 0; Other Eukaryotes - 0 (source: NCBI BLink).
AT1G53633	AT1G53633	1:20017388-20017932	W	OE	OK	4.23007	1.35281	-1.64472	-2.92627	0.0109	0.0469324	yes	protein_coding			unknown protein; FUNCTIONS IN: molecular_function unknown; INVOLVED IN: biological_process unknown; LOCATED IN: cellular_component unknown; Has 5 Blast hits to 5 proteins in 2 species: Archae - 0; Bacteria - 0; Metazoa - 2; Fungi - 0; Plants - 3; Viruses - 0; Other Eukaryotes - 0 (source: NCBI BLink).
AT1G75310	AUL1	1:28261003-28266124	W	OE	OK	1.34051	0.428786	-1.64445	-3.30592	5e-05	0.000508811	yes	protein_coding	auxin-like 1 protein		auxin-like 1 protein (AUL1); FUNCTIONS IN: heat shock protein binding; INVOLVED IN: protein folding; EXPRESSED IN: 22 plant structures; EXPRESSED DURING: 13 growth stages; CONTAINS InterPro DOMAIN/s: Heat shock protein DnaJ, N-terminal (InterPro:IPR001623); BEST Arabidopsis thaliana protein match is: Chaperone DnaJ-domain superfamily protein (TAIR:AT4G36520.1); Has 43064 Blast hits to 29150 prote…
AT5G14730	AT5G14730	5:4756217-4757657	W	OE	OK	5.38588	1.72313	-1.64415	-4.09881	5e-05	0.000508811	yes	protein_coding			unknown protein; CONTAINS InterPro DOMAIN/s: Protein of unknown function DUF1645 (InterPro:IPR012442); BEST Arabidopsis thaliana protein match is: unknown protein (TAIR:AT3G01513.1); Has 85 Blast hits to 83 proteins in 14 species: Archae - 0; Bacteria - 9; Metazoa - 0; Fungi - 0; Plants - 76; Viruses - 0; Other Eukaryotes - 0 (source: NCBI BLink).
AT1G12950	RSH2	1:4419769-4422638	W	OE	OK	2.16841	0.694065	-1.64349	-3.2832	0.0001	0.000966918	yes	protein_coding	root hair specific 2		root hair specific 2 (RSH2); FUNCTIONS IN: antiporter activity, drug transmembrane transporter activity, transporter activity; INVOLVED IN: drug transmembrane transport, transmembrane transport; LOCATED IN: membrane; EXPRESSED IN: sperm cell, root hair, root; CONTAINS InterPro DOMAIN/s: Multi antimicrobial extrusion protein MatE (InterPro:IPR002528); BEST Arabidopsis thaliana protein match is: MA…
AT3G06500	AT3G06500	3:2012078-2015705	W	OE	OK	55.6213	17.8092	-1.64301	-5.68294	5e-05	0.000508811	yes	protein_coding	Plant neutral invertase family protein		Plant neutral invertase family protein; FUNCTIONS IN: catalytic activity, beta-fructofuranosidase activity; INVOLVED IN: biological_process unknown; EXPRESSED IN: 23 plant structures; EXPRESSED DURING: 13 growth stages; CONTAINS InterPro DOMAIN/s: Plant neutral invertase (InterPro:IPR006937), Six-hairpin glycosidase-like (InterPro:IPR008928); BEST Arabidopsis thaliana protein match is: Plant neut…
AT5G58670	ATPLC1	5:23704230-23706800	W	OE	OK	9.95969	3.19435	-1.64058	-4.83089	5e-05	0.000508811	yes	protein_coding	phospholipase C1	phosphatidylinositol-specific phospholipase C is induced to a significant extent under various environmental stresses, such as dehydration, salinity, and low temperature. May play a role in secondary ABA response. There are two genes called ATPLC1, one corresponding to AT4g38530 and one corresponding ot AT5g58670 (this one).	phospholipase C1 (PLC1); CONTAINS InterPro DOMAIN/s: Phospholipase C, phosphoinositol-specific, EF-hand-like (InterPro:IPR015359), Phospholipase C, phosphatidylinositol-specific , X domain (InterPro:IPR000909), EF-Hand 1, calcium-binding site (InterPro:IPR018247), C2 calcium/lipid-binding domain, CaLB (InterPro:IPR008973), Phospholipase C, phosphoinositol-specific (InterPro:IPR001192), Phospholip…
AT5G63130	AT5G63130	5:25323101-25324272	W	OE	OK	2.04982	0.657446	-1.64055	-2.78938	0.00075	0.00544443	yes	protein_coding	Octicosapeptide/Phox/Bem1p family protein		Octicosapeptide/Phox/Bem1p family protein; CONTAINS InterPro DOMAIN/s: Octicosapeptide/Phox/Bem1p (InterPro:IPR000270); BEST Arabidopsis thaliana protein match is: Octicosapeptide/Phox/Bem1p family protein (TAIR:AT3G48240.1); Has 353 Blast hits to 353 proteins in 15 species: Archae - 0; Bacteria - 0; Metazoa - 0; Fungi - 0; Plants - 353; Viruses - 0; Other Eukaryotes - 0 (source: NCBI BLink).
AT1G30290	AT1G30290	1:10670319-10672740	W	OE	OK	1.00417	0.322203	-1.63996	-2.7194	0.0002	0.00178111	yes	protein_coding	Tetratricopeptide repeat (TPR)-like superfamily protein	unknown protein	Tetratricopeptide repeat (TPR)-like superfamily protein; CONTAINS InterPro DOMAIN/s: Pentatricopeptide repeat (InterPro:IPR002885); BEST Arabidopsis thaliana protein match is: Tetratricopeptide repeat (TPR)-like superfamily protein (TAIR:AT5G39710.1); Has 53503 Blast hits to 14133 proteins in 285 species: Archae - 8; Bacteria - 48; Metazoa - 606; Fungi - 664; Plants - 50511; Viruses - 0; Other Eu…
AT5G04870	CPK1	5:1416782-1420338	W	OE	OK	30.9519	9.95607	-1.63638	-5.4239	5e-05	0.000508811	yes	protein_coding	calcium dependent protein kinase 1	A calcium-dependent protein kinase that can phosphorylate phenylalanine ammonia lyase (PAL), a key enzyme in pathogen defense.	calcium dependent protein kinase 1 (CPK1); FUNCTIONS IN: protein binding, calmodulin-dependent protein kinase activity, kinase activity; INVOLVED IN: protein amino acid phosphorylation, N-terminal protein myristoylation; LOCATED IN: peroxisome, membrane; EXPRESSED IN: 23 plant structures; EXPRESSED DURING: 13 growth stages; CONTAINS InterPro DOMAIN/s: Protein kinase, ATP binding site (InterPro:IP…
AT1G11670	AT1G11670	1:3928161-3931576	W	OE	OK	15.355	4.96262	-1.62953	-5.40908	5e-05	0.000508811	yes	protein_coding	MATE efflux family protein		MATE efflux family protein; FUNCTIONS IN: antiporter activity, drug transmembrane transporter activity, transporter activity; INVOLVED IN: drug transmembrane transport, N-terminal protein myristoylation, transmembrane transport; LOCATED IN: membrane; EXPRESSED IN: 22 plant structures; EXPRESSED DURING: 13 growth stages; CONTAINS InterPro DOMAIN/s: Multi antimicrobial extrusion protein MatE (Inter…
AT3G10300	AT3G10300	3:3186313-3188205	W	OE	OK	332.184	107.379	-1.62927	-5.29286	5e-05	0.000508811	yes	protein_coding	Calcium-binding EF-hand family protein		Calcium-binding EF-hand family protein; FUNCTIONS IN: calcium ion binding; INVOLVED IN: biological_process unknown; LOCATED IN: cellular_component unknown; EXPRESSED IN: 22 plant structures; EXPRESSED DURING: 14 growth stages; CONTAINS InterPro DOMAIN/s: EF-Hand 1, calcium-binding site (InterPro:IPR018247), EF-HAND 2 (InterPro:IPR018249), Calcium-binding EF-hand (InterPro:IPR002048), EF-hand-like…
AT1G16400	CYP79F2	1:5605158-5607473	W	OE	OK	2.03441	0.659051	-1.62615	-3.09564	5e-05	0.000508811	yes	protein_coding	cytochrome P450, family 79, subfamily F, polypeptide 2	Encodes cytochrome P450 CYP79F2.	cytochrome P450, family 79, subfamily F, polypeptide 2 (CYP79F2); CONTAINS InterPro DOMAIN/s: Cytochrome P450 (InterPro:IPR001128), Cytochrome P450, E-class, group I (InterPro:IPR002401), Cytochrome P450, conserved site (InterPro:IPR017972); BEST Arabidopsis thaliana protein match is: cytochrome p450 79f1 (TAIR:AT1G16410.1); Has 27578 Blast hits to 27450 proteins in 1508 species: Archae - 44; Bac…
AT4G21570	AT4G21570	4:11470882-11472981	W	OE	OK	172.09	55.7589	-1.62589	-6.92749	5e-05	0.000508811	yes	protein_coding	Protein of unknown function (DUF300)		Protein of unknown function (DUF300); INVOLVED IN: biological_process unknown; LOCATED IN: endomembrane system; CONTAINS InterPro DOMAIN/s: Protein of unknown function DUF300 (InterPro:IPR005178); BEST Arabidopsis thaliana protein match is: Protein of unknown function (DUF300) (TAIR:AT1G11200.1); Has 836 Blast hits to 835 proteins in 194 species: Archae - 0; Bacteria - 0; Metazoa - 284; Fungi - 1…
AT1G06620	AT1G06620	1:2025600-2027271	W	OE	OK	25.4317	8.249	-1.62434	-5.37136	5e-05	0.000508811	yes	protein_coding	2-oxoglutarate (2OG) and Fe(II)-dependent oxygenase superfamily protein	encodes a protein whose sequence is similar to a 2-oxoglutarate-dependent dioxygenase	2-oxoglutarate (2OG) and Fe(II)-dependent oxygenase superfamily protein; CONTAINS InterPro DOMAIN/s: Oxoglutarate/iron-dependent oxygenase (InterPro:IPR005123); BEST Arabidopsis thaliana protein match is: 2-oxoglutarate (2OG) and Fe(II)-dependent oxygenase superfamily protein (TAIR:AT3G61400.1); Has 8339 Blast hits to 8299 proteins in 1003 species: Archae - 0; Bacteria - 1128; Metazoa - 122; Fung…
AT1G17360	AT1G17360	1:5946763-5951473	W	OE	OK	1.28201	0.415919	-1.62404	-3.22193	5e-05	0.000508811	yes	protein_coding			BEST Arabidopsis thaliana protein match is: COP1-interacting protein-related (TAIR:AT1G72410.1); Has 9949 Blast hits to 7480 proteins in 576 species: Archae - 12; Bacteria - 1007; Metazoa - 3636; Fungi - 982; Plants - 444; Viruses - 50; Other Eukaryotes - 3818 (source: NCBI BLink).
AT5G65280	GCL1	5:26085972-26088153	W	OE	OK	86.0665	27.9684	-1.62165	-5.41639	5e-05	0.000508811	yes	protein_coding	GCR2-like 1	Encodes a protein with reported similarity to GCR2 a putative G protein coupled receptor thought to be an ABA receptor. Loss of function mutations in GCL1 show no ABA response defects based on assays of seed germination and seedling development.GCL1 also has similarity to LANCL1 and LANCL2, human homologs of bacterial lanthionine synthetase.	GCR2-like 1 (GCL1); FUNCTIONS IN: catalytic activity; INVOLVED IN: response to salt stress; LOCATED IN: extrinsic to membrane; EXPRESSED IN: 23 plant structures; EXPRESSED DURING: 13 growth stages; CONTAINS InterPro DOMAIN/s: LanC-like protein, eukaryotic (InterPro:IPR020464), Six-hairpin glycosidase-like (InterPro:IPR008928), Lanthionine synthetase C-like (InterPro:IPR007822); BEST Arabidopsis t…
AT5G02490	AT5G02490	5:550034-552647	W	OE	OK	36.0304	11.7214	-1.62007	-5.50094	5e-05	0.000508811	yes	protein_coding	Heat shock protein 70 (Hsp 70) family protein		Heat shock protein 70 (Hsp 70) family protein; FUNCTIONS IN: protein binding; INVOLVED IN: protein folding, response to cadmium ion, response to heat, response to bacterium; LOCATED IN: cytosol, cell wall, plasma membrane; EXPRESSED IN: 19 plant structures; EXPRESSED DURING: 10 growth stages; CONTAINS InterPro DOMAIN/s: Heat shock protein 70, conserved site (InterPro:IPR018181), Heat shock protei…
AT5G05180	AT5G05180	5:1536225-1538492	W	OE	OK	2.0835	0.677892	-1.61988	-2.50845	5e-05	0.000508811	yes	protein_coding			unknown protein; BEST Arabidopsis thaliana protein match is: unknown protein (TAIR:AT3G10880.1); Has 50151 Blast hits to 28081 proteins in 1838 species: Archae - 860; Bacteria - 6013; Metazoa - 25867; Fungi - 3836; Plants - 2236; Viruses - 90; Other Eukaryotes - 11249 (source: NCBI BLink).
AT4G11350	AT4G11350	4:6901681-6904244	W	OE	OK	1.54275	0.50215	-1.61931	-2.44656	0.0003	0.00253376	yes	protein_coding	Protein of unknown function (DUF604)		Protein of unknown function (DUF604); CONTAINS InterPro DOMAIN/s: Protein of unknown function DUF604 (InterPro:IPR006740); BEST Arabidopsis thaliana protein match is: Protein of unknown function (DUF604) (TAIR:AT4G23490.1); Has 35333 Blast hits to 34131 proteins in 2444 species: Archae - 798; Bacteria - 22429; Metazoa - 974; Fungi - 991; Plants - 531; Viruses - 0; Other Eukaryotes - 9610 (source:…
AT1G64060	ATRBOHF	1:23769773-23776931	W	OE	OK	1.58602	0.516351	-1.61898	-3.67507	5e-05	0.000508811	yes	protein_coding	respiratory burst oxidase protein F	Interacts with AtrbohD gene to fine tune the spatial control of ROI production and hypersensitive response to cell in and around infection site.	respiratory burst oxidase protein F (RBOH F); FUNCTIONS IN: NAD(P)H oxidase activity; INVOLVED IN: in 10 processes; LOCATED IN: plasma membrane, integral to plasma membrane; EXPRESSED IN: 22 plant structures; EXPRESSED DURING: 13 growth stages; CONTAINS InterPro DOMAIN/s: Ferredoxin reductase-type FAD-binding domain (InterPro:IPR017927), Cytochrome b245, heavy chain (InterPro:IPR000778), EF-Hand …
AT2G41420	AT2G41420	2:17266476-17268024	W	OE	OK	416.605	135.633	-1.61897	-7.95707	5e-05	0.000508811	yes	protein_coding	proline-rich family protein		proline-rich family protein; LOCATED IN: plasma membrane; EXPRESSED IN: 23 plant structures; EXPRESSED DURING: 15 growth stages; Has 12775 Blast hits to 6141 proteins in 617 species: Archae - 8; Bacteria - 1509; Metazoa - 4530; Fungi - 1572; Plants - 2511; Viruses - 428; Other Eukaryotes - 2217 (source: NCBI BLink).
AT5G17910	AT5G17910	5:5927361-5932775	W	OE	OK	7.24635	2.36958	-1.61262	-4.65568	5e-05	0.000508811	yes	protein_coding			unknown protein; FUNCTIONS IN: molecular_function unknown; INVOLVED IN: biological_process unknown; LOCATED IN: mitochondrion; EXPRESSED IN: 23 plant structures; EXPRESSED DURING: 15 growth stages; BEST Arabidopsis thaliana protein match is: unknown protein (TAIR:AT2G29620.1).
AT2G43290	MSS3	2:17991051-17992047	W	OE	OK	104.723	34.2606	-1.61196	-6.52347	5e-05	0.000508811	yes	protein_coding	Calcium-binding EF-hand family protein	Encodes calmodulin-like MSS3.	multicopy suppressors of snf4 deficiency in yeast 3 (MSS3); FUNCTIONS IN: calcium ion binding; INVOLVED IN: biological_process unknown; EXPRESSED IN: 22 plant structures; EXPRESSED DURING: 13 growth stages; CONTAINS InterPro DOMAIN/s: EF-Hand 1, calcium-binding site (InterPro:IPR018247), EF-HAND 2 (InterPro:IPR018249), EF-hand-like domain (InterPro:IPR011992), Calcium-binding EF-hand (InterPro:IP…
AT1G52200	AT1G52200	1:19442067-19443529	W	OE	OK	2.6252	0.859392	-1.61104	-2.95153	0.0004	0.00321561	yes	protein_coding	PLAC8 family protein		PLAC8 family protein; FUNCTIONS IN: molecular_function unknown; INVOLVED IN: response to oxidative stress; LOCATED IN: plasma membrane; EXPRESSED IN: 10 plant structures; EXPRESSED DURING: 6 growth stages; CONTAINS InterPro DOMAIN/s: Protein of unknown function Cys-rich (InterPro:IPR006461); BEST Arabidopsis thaliana protein match is: PLAC8 family protein (TAIR:AT3G18450.1); Has 632 Blast hits to…
AT2G39210	AT2G39210	2:16366156-16368275	W	OE	OK	59.0413	19.3503	-1.60937	-5.70377	5e-05	0.000508811	yes	protein_coding	Major facilitator superfamily protein		Major facilitator superfamily protein; FUNCTIONS IN: molecular_function unknown; INVOLVED IN: transmembrane transport; LOCATED IN: cellular_component unknown; EXPRESSED IN: 22 plant structures; EXPRESSED DURING: 13 growth stages; CONTAINS InterPro DOMAIN/s: Nodulin-like (InterPro:IPR010658), Major facilitator superfamily MFS-1 (InterPro:IPR011701), Major facilitator superfamily, general substrate…
AT1G75000	AT1G75000	1:28163649-28164586	W	OE	OK	16.3718	5.3682	-1.6087	-5.48052	5e-05	0.000508811	yes	protein_coding	GNS1/SUR4 membrane protein family		GNS1/SUR4 membrane protein family; FUNCTIONS IN: molecular_function unknown; INVOLVED IN: biological_process unknown; LOCATED IN: integral to membrane; CONTAINS InterPro DOMAIN/s: GNS1/SUR4 membrane protein (InterPro:IPR002076); BEST Arabidopsis thaliana protein match is: GNS1/SUR4 membrane protein family (TAIR:AT4G36830.1); Has 217 Blast hits to 217 proteins in 67 species: Archae - 0; Bacteria -…
AT5G40450	AT5G40450	5:16184649-16195651	W	OE	OK	3.88383	1.27571	-1.60617	-4.34628	5e-05	0.000508811	yes	protein_coding			unknown protein; FUNCTIONS IN: molecular_function unknown; INVOLVED IN: biological_process unknown; LOCATED IN: chloroplast, plasma membrane; EXPRESSED IN: 24 plant structures; EXPRESSED DURING: 13 growth stages; Has 30201 Blast hits to 17322 proteins in 780 species: Archae - 12; Bacteria - 1396; Metazoa - 17338; Fungi - 3422; Plants - 5037; Viruses - 0; Other Eukaryotes - 2996 (source: NCBI BLin…
AT1G22510	AT1G22510	1:7949475-7952832	W	OE	OK	34.2851	11.2632	-1.60596	-3.73163	5e-05	0.000508811	yes	protein_coding	RING/U-box protein with domain of unknown function (DUF 1232)		RING/U-box protein with domain of unknown function (DUF 1232); FUNCTIONS IN: zinc ion binding; EXPRESSED IN: 19 plant structures; EXPRESSED DURING: 13 growth stages; CONTAINS InterPro DOMAIN/s: Protein of unknown function DUF1232 (InterPro:IPR010652); BEST Arabidopsis thaliana protein match is: RING/U-box protein with domain of unknown function (DUF 1232) (TAIR:AT1G72175.1).
AT3G01290	AT3G01290	3:88053-89422	W	OE	OK	29.9276	9.83761	-1.6051	-5.14089	5e-05	0.000508811	yes	protein_coding	SPFH/Band 7/PHB domain-containing membrane-associated protein family		SPFH/Band 7/PHB domain-containing membrane-associated protein family; INVOLVED IN: N-terminal protein myristoylation; LOCATED IN: mitochondrion, plasma membrane, vacuole, membrane; EXPRESSED IN: 21 plant structures; EXPRESSED DURING: 9 growth stages; CONTAINS InterPro DOMAIN/s: Band 7 protein (InterPro:IPR001107); BEST Arabidopsis thaliana protein match is: SPFH/Band 7/PHB domain-containing membr…
AT2G30830	AT2G30830	2:13129576-13134284	W	OE	OK	1.74063	0.572515	-1.60423	-1.7439	0.01135	0.0484203	yes	protein_coding	2-oxoglutarate (2OG) and Fe(II)-dependent oxygenase superfamily protein	encodes a protein whose sequence is similar to 2-oxoglutarate-dependent dioxygenase	2-oxoglutarate (2OG) and Fe(II)-dependent oxygenase superfamily protein; CONTAINS InterPro DOMAIN/s: Oxoglutarate/iron-dependent oxygenase (InterPro:IPR005123); BEST Arabidopsis thaliana protein match is: 2-oxoglutarate (2OG) and Fe(II)-dependent oxygenase superfamily protein (TAIR:AT2G30840.1); Has 8436 Blast hits to 8403 proteins in 1008 species: Archae - 0; Bacteria - 1171; Metazoa - 115; Fung…
AT5G24470	PRR5	5:8355950-8358873	W	OE	OK	45.6369	15.0471	-1.60071	-5.7869	5e-05	0.000508811	yes	protein_coding	pseudo-response regulator 5	Encodes a pseudo-response regulator whose mutation affects various circadian-associated biological events such as flowering time in the long-day photoperiod conditions, red light sensitivity of seedlings during early photomorphogenesis, and the period of free-running rhythms of certain clock-controlled genes including CCA1 and APRR1/TOC1 in constant white light. Acts as transcriptional repressor …	pseudo-response regulator 5 (PRR5); CONTAINS InterPro DOMAIN/s: CheY-like (InterPro:IPR011006), Signal transduction response regulator, receiver domain (InterPro:IPR001789), CCT domain (InterPro:IPR010402); BEST Arabidopsis thaliana protein match is: pseudo-response regulator 9 (TAIR:AT2G46790.1); Has 30201 Blast hits to 17322 proteins in 780 species: Archae - 12; Bacteria - 1396; Metazoa - 17338…
AT1G64760	AT1G64760	1:24054142-24056414	W	OE	OK	33.7067	11.1144	-1.60061	-5.09584	5e-05	0.000508811	yes	protein_coding	O-Glycosyl hydrolases family 17 protein		O-Glycosyl hydrolases family 17 protein; FUNCTIONS IN: cation binding, hydrolase activity, hydrolyzing O-glycosyl compounds, catalytic activity; INVOLVED IN: carbohydrate metabolic process; LOCATED IN: anchored to plasma membrane, plasma membrane, anchored to membrane; EXPRESSED IN: guard cell, cultured cell; CONTAINS InterPro DOMAIN/s: X8 (InterPro:IPR012946), Glycoside hydrolase, catalytic core…
AT1G78240	TSD2	1:29432828-29436571	W	OE	OK	85.3443	28.1476	-1.60028	-5.31747	5e-05	0.000508811	yes	protein_coding	S-adenosyl-L-methionine-dependent methyltransferases superfamily protein	Encodes TSD2 (TUMOROUS SHOOT DEVELOPMENT2), a putative methyltransferase with an essential role in cell adhesion and coordinated plant development.	TUMOROUS SHOOT DEVELOPMENT 2 (TSD2); FUNCTIONS IN: methyltransferase activity; INVOLVED IN: shoot development, homogalacturonan biosynthetic process, response to cytokinin stimulus, root development; LOCATED IN: Golgi apparatus; EXPRESSED IN: 31 plant structures; EXPRESSED DURING: 13 growth stages; CONTAINS InterPro DOMAIN/s: Protein of unknown function DUF248, methyltransferase putative (InterPr…
AT1G69870	NRT1.7	1:26316026-26320220	W	OE	OK	366.075	120.789	-1.59965	-5.48993	5e-05	0.000508811	yes	protein_coding	nitrate transporter 1.7	Encodes a low affinity nitrate transporter NRT1.7. Expressed in phloem. Responsible for source-to-sink remobilization of nitrate.	nitrate transporter 1.7 (NRT1.7); FUNCTIONS IN: low affinity nitrate transmembrane transporter activity, transporter activity; INVOLVED IN: oligopeptide transport, response to salt stress, nitrate transport, low affinity nitrate transport; LOCATED IN: plasma membrane, membrane; EXPRESSED IN: 23 plant structures; EXPRESSED DURING: 13 growth stages; CONTAINS InterPro DOMAIN/s: Oligopeptide transpor…
AT3G16460	AT3G16460	3:5592581-5595717	W	OE	OK	0.956595	0.315669	-1.59949	-2.29869	0.0001	0.000966918	yes	protein_coding	Mannose-binding lectin superfamily protein		Mannose-binding lectin superfamily protein; FUNCTIONS IN: copper ion binding; INVOLVED IN: response to cold; LOCATED IN: cytosol, nucleus, membrane; EXPRESSED IN: 23 plant structures; EXPRESSED DURING: 13 growth stages; CONTAINS InterPro DOMAIN/s: Mannose-binding lectin (InterPro:IPR001229); BEST Arabidopsis thaliana protein match is: myrosinase-binding protein 1 (TAIR:AT1G52040.1); Has 154923 Bl…
AT5G41610	ATCHX18	5:16638369-16641728	W	OE	OK	2.28914	0.7555	-1.5993	-2.6886	0.00035	0.00287883	yes	protein_coding	cation/H+ exchanger 18	member of Putative Na+/H+ antiporter family	ARABIDOPSIS THALIANA CATION/H+ EXCHANGER 18 (ATCHX18); FUNCTIONS IN: monovalent cation:hydrogen antiporter activity, sodium:hydrogen antiporter activity; INVOLVED IN: cation transport; LOCATED IN: integral to membrane; EXPRESSED IN: 10 plant structures; EXPRESSED DURING: 6 growth stages; CONTAINS InterPro DOMAIN/s: Cation/H+ exchanger (InterPro:IPR006153); BEST Arabidopsis thaliana protein match …
AT4G29440	AT4G29440	4:14473756-14477935	W	OE	OK	4.47005	1.47681	-1.59781	-4.19993	5e-05	0.000508811	yes	protein_coding	Regulator of Vps4 activity in the MVB pathway protein		Regulator of Vps4 activity in the MVB pathway protein; FUNCTIONS IN: molecular_function unknown; INVOLVED IN: biological_process unknown; LOCATED IN: cellular_component unknown; EXPRESSED IN: 24 plant structures; EXPRESSED DURING: 15 growth stages; CONTAINS InterPro DOMAIN/s: Protein of unknown function DUF292, eukaryotic (InterPro:IPR005061); BEST Arabidopsis thaliana protein match is: Regulator…
AT4G32350	AT4G32350	4:15617465-15620910	W	OE	OK	5.06204	1.67291	-1.59736	-4.1119	5e-05	0.000508811	yes	protein_coding	Regulator of Vps4 activity in the MVB pathway protein		Regulator of Vps4 activity in the MVB pathway protein; FUNCTIONS IN: molecular_function unknown; INVOLVED IN: biological_process unknown; LOCATED IN: cellular_component unknown; EXPRESSED IN: 24 plant structures; EXPRESSED DURING: 13 growth stages; CONTAINS InterPro DOMAIN/s: Protein of unknown function DUF292, eukaryotic (InterPro:IPR005061); BEST Arabidopsis thaliana protein match is: Regulator…
AT5G48380	BIR1	5:19604088-19607059	W	OE	OK	55.1564	18.2319	-1.59707	-5.87402	5e-05	0.000508811	yes	protein_coding	BAK1-interacting receptor-like kinase 1	Encodes a BAK1-interacting receptor-like kinase named BIR1. Negatively regulates multiple plant resistance signaling pathways, one of which is the SOBIR1(AT2G31880)-dependent pathway.	BAK1-interacting receptor-like kinase 1 (BIR1); FUNCTIONS IN: protein kinase activity; INVOLVED IN: negative regulation of defense response; LOCATED IN: plasma membrane; EXPRESSED IN: 23 plant structures; EXPRESSED DURING: 13 growth stages; CONTAINS InterPro DOMAIN/s: Protein kinase, catalytic domain (InterPro:IPR000719), Leucine-rich repeat-containing N-terminal domain, type 2 (InterPro:IPR01321…
AT1G02930	ATGSTF6	1:661176-662456	W	OE	OK	24.719	8.1797	-1.5955	-4.43014	5e-05	0.000508811	yes	protein_coding	glutathione S-transferase 6	Encodes glutathione transferase belonging to the phi class of GSTs. Naming convention according to Wagner et al. (2002).	glutathione S-transferase 6 (GSTF6); FUNCTIONS IN: glutathione transferase activity, cobalt ion binding; INVOLVED IN: response to oxidative stress, response to water deprivation, toxin catabolic process, response to stress; LOCATED IN: mitochondrion, cytoplasm; EXPRESSED DURING: seed development stages; CONTAINS InterPro DOMAIN/s: Thioredoxin fold (InterPro:IPR012335), Glutathione S-transferase, …
AT5G23350	AT5G23350	5:7856188-7859387	W	OE	OK	12.1526	4.02905	-1.59276	-2.00673	0.00645	0.0312193	yes	protein_coding	GRAM domain-containing protein / ABA-responsive protein-related		GRAM domain-containing protein / ABA-responsive protein-related; CONTAINS InterPro DOMAIN/s: GRAM (InterPro:IPR004182); BEST Arabidopsis thaliana protein match is: GRAM domain-containing protein / ABA-responsive protein-related (TAIR:AT5G23370.1); Has 1807 Blast hits to 1807 proteins in 277 species: Archae - 0; Bacteria - 0; Metazoa - 736; Fungi - 347; Plants - 385; Viruses - 0; Other Eukaryotes …
AT1G53920	GLIP5	1:20137711-20139637	W	OE	OK	3.63777	1.20662	-1.59209	-3.31437	5e-05	0.000508811	yes	protein_coding	GDSL-motif lipase 5	Contains lipase signature motif and GDSL domain.	GDSL-motif lipase 5 (GLIP5); FUNCTIONS IN: lipase activity, carboxylesterase activity; INVOLVED IN: lipid metabolic process; EXPRESSED IN: 18 plant structures; EXPRESSED DURING: 12 growth stages; CONTAINS InterPro DOMAIN/s: Lipase, GDSL (InterPro:IPR001087); BEST Arabidopsis thaliana protein match is: GDSL lipase 1 (TAIR:AT5G40990.1); Has 3342 Blast hits to 3298 proteins in 168 species: Archae - …
AT3G03990	AT3G03990	3:1033767-1034906	W	OE	OK	343.576	113.993	-1.59168	-6.19539	5e-05	0.000508811	yes	protein_coding	alpha/beta-Hydrolases superfamily protein		alpha/beta-Hydrolases superfamily protein; CONTAINS InterPro DOMAIN/s: Alpha/beta hydrolase fold-1 (InterPro:IPR000073); BEST Arabidopsis thaliana protein match is: alpha/beta-Hydrolases superfamily protein (TAIR:AT4G37470.1); Has 7052 Blast hits to 7050 proteins in 1427 species: Archae - 69; Bacteria - 5615; Metazoa - 94; Fungi - 57; Plants - 279; Viruses - 0; Other Eukaryotes - 938 (source: NCB…
AT1G69840	AT1G69840	1:26293600-26295849	W	OE	OK	163.288	54.2716	-1.58915	-5.19881	5e-05	0.000508811	yes	protein_coding	SPFH/Band 7/PHB domain-containing membrane-associated protein family		SPFH/Band 7/PHB domain-containing membrane-associated protein family; INVOLVED IN: biological_process unknown; EXPRESSED IN: 24 plant structures; EXPRESSED DURING: 15 growth stages; CONTAINS InterPro DOMAIN/s: Band 7 protein (InterPro:IPR001107); BEST Arabidopsis thaliana protein match is: SPFH/Band 7/PHB domain-containing membrane-associated protein family (TAIR:AT5G62740.1).
AT2G30362	AT2G30362	2:12936978-12939638	W	OE	OK	80.8835	26.9323	-1.58651	-4.89078	5e-05	0.000508811	yes	other_rna	other RNA	Potential natural antisense gene, locus overlaps with AT2G30360
AT3G19130	ATRBP47B	3:6611197-6614044	W	OE	OK	72.115	24.0183	-1.58617	-5.58606	5e-05	0.000508811	yes	protein_coding	RNA-binding protein 47B		RNA-binding protein 47B (RBP47B); FUNCTIONS IN: RNA binding; EXPRESSED IN: 23 plant structures; EXPRESSED DURING: 14 growth stages; CONTAINS InterPro DOMAIN/s: RNA recognition motif, RNP-1 (InterPro:IPR000504), Nucleotide-binding, alpha-beta plait (InterPro:IPR012677); BEST Arabidopsis thaliana protein match is: RNA-binding protein 47A (TAIR:AT1G49600.1); Has 37628 Blast hits to 21966 proteins in…
AT4G23570	SGT1A	4:12299822-12302719	W	OE	OK	31.6074	10.5326	-1.5854	-4.7009	5e-05	0.000508811	yes	protein_coding	phosphatase-related	Closely related to SGT1B, may function in SCF(TIR1) mediated protein degradation. AtSGT1a and AtSGT1b are functionally redundant in the resistance to pathogenes. AtSGT1b was more highly expressed than AtSGT1. The N-terminal TPR domain of AtSGT1a reduces the steady-state level of Arabidopsis SGT1 proteins whereas the same domain from AtSGT1b enhances SGT1 accumulation. The TPR domain is dispensabl…	SGT1A; CONTAINS InterPro DOMAIN/s: CS-like domain (InterPro:IPR007052), Tetratricopeptide-like helical (InterPro:IPR011990), SGS (InterPro:IPR007699), Tetratricopeptide repeat-containing (InterPro:IPR013026), HSP20-like chaperone (InterPro:IPR008978), Tetratricopeptide repeat (InterPro:IPR019734), CS domain (InterPro:IPR017447); BEST Arabidopsis thaliana protein match is: phosphatase-related (TAI…
AT1G14520	MIOX1	1:4968141-4970311	W	OE	OK	1.21296	0.404415	-1.58462	-1.80836	0.0031	0.0174312	yes	protein_coding	myo-inositol oxygenase 1	Encodes MIOX1. Belongs to myo-inositol oxygenase gene family.	myo-inositol oxygenase 1 (MIOX1); FUNCTIONS IN: inositol oxygenase activity, oxidoreductase activity; INVOLVED IN: syncytium formation; LOCATED IN: cytoplasm; EXPRESSED IN: 6 plant structures; CONTAINS InterPro DOMAIN/s: Protein of unknown function DUF706 (InterPro:IPR007828); BEST Arabidopsis thaliana protein match is: myo-inositol oxygenase 2 (TAIR:AT2G19800.1); Has 482 Blast hits to 480 protei…
AT3G13080	ATMRP3	3:4195785-4201265	W	OE	OK	7.42877	2.48168	-1.58181	-4.81477	5e-05	0.000508811	yes	protein_coding	multidrug resistance-associated protein 3	encodes an ATP-dependent MRP-like ABC transporter able to transport glutathione-conjugates as well as chlorophyll catabolites. The expression of this gene is upregulated by herbicide safeners such as benoxacor and fenclorim.	multidrug resistance-associated protein 3 (MRP3); FUNCTIONS IN: chlorophyll catabolite transmembrane transporter activity, ATPase activity, coupled to transmembrane movement of substances, glutathione S-conjugate-exporting ATPase activity; INVOLVED IN: transport, transmembrane transport; LOCATED IN: apoplast, vacuolar membrane, plasma membrane, plant-type vacuole; EXPRESSED IN: 6 plant structures…
AT3G11950	AT3G11950	3:3783110-3785660	W	OE	OK	1.14109	0.381781	-1.5796	-2.2249	0.00035	0.00287883	yes	protein_coding	TRAF-like superfamily protein	publications Tian et al (2007) and Sadre et al (2006) refer to At3g11950. The prenyltransferase gene studied is actually At3g11945 which arises from a split of the previous At3g11950 gene model.	TRAF-like superfamily protein; FUNCTIONS IN: prenyltransferase activity, zinc ion binding; CONTAINS InterPro DOMAIN/s: Zinc finger, TRAF-type (InterPro:IPR001293), TRAF-like (InterPro:IPR008974).
AT3G46930	AT3G46930	3:17285642-17288032	W	OE	OK	1.42538	0.477021	-1.57922	-2.7933	0.0002	0.00178111	yes	protein_coding	Protein kinase superfamily protein		Protein kinase superfamily protein; FUNCTIONS IN: protein serine/threonine/tyrosine kinase activity, kinase activity; INVOLVED IN: protein amino acid phosphorylation; LOCATED IN: cellular_component unknown; EXPRESSED IN: 19 plant structures; EXPRESSED DURING: 11 growth stages; CONTAINS InterPro DOMAIN/s: Protein kinase, catalytic domain (InterPro:IPR000719), Serine-threonine/tyrosine-protein kina…
AT3G48090	EDS1	3:17755373-17757780	W	OE	OK	3.25876	1.09101	-1.57865	-3.35099	5e-05	0.000508811	yes	protein_coding	alpha/beta-Hydrolases superfamily protein	Component of R gene-mediated disease resistance in Arabidopsis thaliana with homology to eukaryotic lipases.	enhanced disease susceptibility 1 (EDS1); CONTAINS InterPro DOMAIN/s: Lipase, class 3 (InterPro:IPR002921); BEST Arabidopsis thaliana protein match is: alpha/beta-Hydrolases superfamily protein (TAIR:AT3G48080.1); Has 35333 Blast hits to 34131 proteins in 2444 species: Archae - 798; Bacteria - 22429; Metazoa - 974; Fungi - 991; Plants - 531; Viruses - 0; Other Eukaryotes - 9610 (source: NCBI BLin…
AT1G76970	AT1G76970	1:28922665-28925404	W	OE	OK	20.1463	6.76929	-1.57344	-5.18447	5e-05	0.000508811	yes	protein_coding	Target of Myb protein 1		Target of Myb protein 1; FUNCTIONS IN: protein transporter activity; INVOLVED IN: intracellular protein transport, intra-Golgi vesicle-mediated transport; LOCATED IN: Golgi stack, intracellular; EXPRESSED IN: 21 plant structures; EXPRESSED DURING: 13 growth stages; CONTAINS InterPro DOMAIN/s: VHS (InterPro:IPR002014), Target of Myb protein 1 (InterPro:IPR014645), GAT (InterPro:IPR004152), VHS sub…
AT5G49480	ATCP1	5:20070742-20071638	W	OE	OK	41.3297	13.8901	-1.57312	-5.72629	5e-05	0.000508811	yes	protein_coding	Ca2+-binding protein 1	AtCP1 encodes a novel Ca2+-binding protein, which shares sequence similarities with calmodulins. The expression of AtCP1 is induced by NaCl.	Ca2+-binding protein 1 (CP1); FUNCTIONS IN: calcium ion binding; INVOLVED IN: hyperosmotic salinity response; LOCATED IN: cytosol; EXPRESSED IN: 25 plant structures; EXPRESSED DURING: 14 growth stages; CONTAINS InterPro DOMAIN/s: EF-Hand 1, calcium-binding site (InterPro:IPR018247), EF-HAND 2 (InterPro:IPR018249), EF-hand-like domain (InterPro:IPR011992), Calcium-binding EF-hand (InterPro:IPR0020…
AT2G39650	AT2G39650	2:16527791-16529407	W	OE	OK	7.79269	2.61953	-1.57282	-4.14024	5e-05	0.000508811	yes	protein_coding	Protein of unknown function (DUF506)		Protein of unknown function (DUF506) ; CONTAINS InterPro DOMAIN/s: Protein of unknown function DUF506, plant (InterPro:IPR006502); BEST Arabidopsis thaliana protein match is: Protein of unknown function (DUF506) (TAIR:AT2G38820.2); Has 395 Blast hits to 393 proteins in 24 species: Archae - 0; Bacteria - 0; Metazoa - 0; Fungi - 0; Plants - 393; Viruses - 0; Other Eukaryotes - 2 (source: NCBI BLink…
AT5G45630	AT5G45630	5:18505808-18506323	W	OE	OK	3.40466	1.14744	-1.5691	-2.65925	0.00545	0.0274623	yes	protein_coding	Protein of unknown function, DUF584		CONTAINS InterPro DOMAIN/s: Protein of unknown function DUF584 (InterPro:IPR007608); BEST Arabidopsis thaliana protein match is: AtS40-3 (TAIR:AT4G18980.1); Has 158 Blast hits to 158 proteins in 19 species: Archae - 0; Bacteria - 0; Metazoa - 0; Fungi - 0; Plants - 158; Viruses - 0; Other Eukaryotes - 0 (source: NCBI BLink).
AT2G36220	AT2G36220	2:15192479-15195538	W	OE	OK	68.4672	23.1006	-1.56748	-5.04314	5e-05	0.000508811	yes	protein_coding			unknown protein; BEST Arabidopsis thaliana protein match is: unknown protein (TAIR:AT3G52710.1); Has 74 Blast hits to 74 proteins in 10 species: Archae - 0; Bacteria - 0; Metazoa - 0; Fungi - 0; Plants - 74; Viruses - 0; Other Eukaryotes - 0 (source: NCBI BLink).
AT4G33920	AT4G33920	4:16260662-16262981	W	OE	OK	15.4408	5.21529	-1.56593	-4.89633	5e-05	0.000508811	yes	protein_coding	Protein phosphatase 2C family protein		Protein phosphatase 2C family protein; FUNCTIONS IN: protein serine/threonine phosphatase activity, catalytic activity; INVOLVED IN: protein amino acid dephosphorylation; LOCATED IN: mitochondrion, protein serine/threonine phosphatase complex; EXPRESSED IN: 23 plant structures; EXPRESSED DURING: 13 growth stages; CONTAINS InterPro DOMAIN/s: Protein phosphatase 2C, manganese/magnesium aspartate bi…
AT4G23010	UTR2	4:12060130-12062858	W	OE	OK	13.4312	4.53814	-1.56541	-4.60025	5e-05	0.000508811	yes	protein_coding	UDP-galactose transporter 2		UDP-galactose transporter 2 (UTR2); FUNCTIONS IN: molecular_function unknown; INVOLVED IN: transmembrane transport; LOCATED IN: cellular_component unknown; EXPRESSED IN: 24 plant structures; EXPRESSED DURING: 14 growth stages; CONTAINS InterPro DOMAIN/s: UAA transporter (InterPro:IPR013657); BEST Arabidopsis thaliana protein match is: UDP-N-acetylglucosamine (UAA) transporter family (TAIR:AT1G126…
AT2G15080	RLP19	2:6533686-6536995	W	OE	OK	2.37159	0.801592	-1.56492	-3.77409	5e-05	0.000508811	yes	protein_coding	receptor like protein 19		receptor like protein 19 (RLP19); FUNCTIONS IN: kinase activity; INVOLVED IN: signal transduction, defense response; LOCATED IN: endomembrane system; EXPRESSED IN: 10 plant structures; EXPRESSED DURING: 9 growth stages; CONTAINS InterPro DOMAIN/s: Leucine-rich repeat-containing N-terminal domain, type 2 (InterPro:IPR013210), Leucine-rich repeat (InterPro:IPR001611); BEST Arabidopsis thaliana prot…
AT3G58620	TTL4	3:21680325-21683135	W	OE	OK	26.8381	9.07794	-1.56385	-5.21977	5e-05	0.000508811	yes	protein_coding	tetratricopetide-repeat thioredoxin-like 4		tetratricopetide-repeat thioredoxin-like 4 (TTL4); FUNCTIONS IN: binding; INVOLVED IN: cell redox homeostasis; LOCATED IN: cellular_component unknown; EXPRESSED IN: 22 plant structures; EXPRESSED DURING: 13 growth stages; CONTAINS InterPro DOMAIN/s: Molecular chaperone, heat shock protein, Hsp40, DnaJ (InterPro:IPR015609), Tetratricopeptide TPR-1 (InterPro:IPR001440), Thioredoxin fold (InterPro:I…
AT5G39020	AT5G39020	5:15616916-15619358	W	OE	OK	4.88176	1.65332	-1.56204	-4.16852	5e-05	0.000508811	yes	protein_coding	Malectin/receptor-like protein kinase family protein		Malectin/receptor-like protein kinase family protein; FUNCTIONS IN: protein serine/threonine kinase activity, protein kinase activity, kinase activity, ATP binding; INVOLVED IN: protein amino acid phosphorylation; LOCATED IN: endomembrane system; EXPRESSED IN: 14 plant structures; EXPRESSED DURING: 9 growth stages; CONTAINS InterPro DOMAIN/s: Protein kinase, ATP binding site (InterPro:IPR017441),…
AT5G09585	U2.5	5:2972638-2975306	W	OE	OK	6.79462	2.30119	-1.56201	-2.54799	0.00045	0.00354582	yes	small_nuclear_rna	U2.5; snRNA		gi|17664|emb|X06476.1|ATU25 Arabidopsis thaliana U2 RNA gene (U2.5)
AT1G27100	AT1G27100	1:9407124-9411172	W	OE	OK	57.621	19.5265	-1.56116	-5.56431	5e-05	0.000508811	yes	protein_coding	Actin cross-linking protein		Actin cross-linking protein; FUNCTIONS IN: molecular_function unknown; INVOLVED IN: biological_process unknown; LOCATED IN: vacuole; EXPRESSED IN: 23 plant structures; EXPRESSED DURING: 13 growth stages; CONTAINS InterPro DOMAIN/s: Protein of unknown function DUF569 (InterPro:IPR007679), Actin cross-linking (InterPro:IPR008999); BEST Arabidopsis thaliana protein match is: Protein of unknown funct…
AT3G56200	AT3G56200	3:20850028-20852027	W	OE	OK	25.1464	8.53586	-1.55874	-5.80966	5e-05	0.000508811	yes	protein_coding	Transmembrane amino acid transporter family protein	Encodes a putative amino acid transporter.	Transmembrane amino acid transporter family protein; CONTAINS InterPro DOMAIN/s: Amino acid transporter, transmembrane (InterPro:IPR013057); BEST Arabidopsis thaliana protein match is: Transmembrane amino acid transporter family protein (TAIR:AT2G40420.1); Has 4348 Blast hits to 4307 proteins in 431 species: Archae - 11; Bacteria - 411; Metazoa - 1511; Fungi - 660; Plants - 875; Viruses - 3; Othe…
AT1G21130	AT1G21130	1:7399061-7400605	W	OE	OK	18.133	6.15922	-1.5578	-4.3111	5e-05	0.000508811	yes	protein_coding	O-methyltransferase family protein		O-methyltransferase family protein; FUNCTIONS IN: methyltransferase activity, protein dimerization activity, O-methyltransferase activity; LOCATED IN: cytosol; EXPRESSED IN: 15 plant structures; EXPRESSED DURING: 9 growth stages; CONTAINS InterPro DOMAIN/s: Winged helix-turn-helix transcription repressor DNA-binding (InterPro:IPR011991), Plant methyltransferase dimerisation (InterPro:IPR012967), …
AT3G27170	CLC-B	3:10024016-10030069	W	OE	OK	10.7355	3.64751	-1.5574	-3.45128	5e-05	0.000508811	yes	protein_coding	chloride channel B	member of Anion channel protein family	chloride channel B (CLC-B); FUNCTIONS IN: nitrate:hydrogen symporter activity, anion channel activity, voltage-gated chloride channel activity; INVOLVED IN: chloride transport, transmembrane transport; LOCATED IN: plant-type vacuole membrane, intracellular; EXPRESSED IN: 13 plant structures; EXPRESSED DURING: 8 growth stages; CONTAINS InterPro DOMAIN/s: Chloride channel, core (InterPro:IPR014743)…
AT2G29450	ATGSTU5	2:12624585-12625637	W	OE	OK	235.071	80.0686	-1.55379	-6.05424	5e-05	0.000508811	yes	protein_coding	glutathione S-transferase tau 5	Encodes a member of the TAU glutathione S-transferase gene family. Gene expression is induced by exposure to auxin, pathogen and herbicides. Naming convention according to Wagner et al. (2002)	glutathione S-transferase tau 5 (GSTU5); FUNCTIONS IN: glutathione transferase activity, glutathione binding; INVOLVED IN: response to oxidative stress, toxin catabolic process; LOCATED IN: plasma membrane, cytoplasm; EXPRESSED IN: 23 plant structures; EXPRESSED DURING: 13 growth stages; CONTAINS InterPro DOMAIN/s: Thioredoxin fold (InterPro:IPR012335), Glutathione S-transferase, C-terminal (Inte…
AT4G37620	AT4G37620	4:17674190-17674589	W	OE	OK	5.75457	1.9603	-1.55363	-3.45081	0.0054	0.0272927	yes	transposable_element_gene	transposable element gene		similar to RNase H domain-containing protein [Arabidopsis thaliana] (TAIR:AT4G09490.1); similar to 80C09_17 [Brassica rapa subsp. pekinensis] (GB:AAZ41828.1); contains InterPro domain Ribonuclease H; (InterPro:IPR002156); contains InterPro domain Polynucleotidyl transferase, Ribonuclease H fold; (InterPro:IPR012337)
AT4G23220	CRK14	4:12153955-12157091	W	OE	OK	4.57422	1.5588	-1.55309	-4.03198	5e-05	0.000508811	yes	protein_coding	cysteine-rich RLK (RECEPTOR-like protein kinase) 14	Encodes a cysteine-rich receptor-like protein kinase.	cysteine-rich RLK (RECEPTOR-like protein kinase) 14 (CRK14); FUNCTIONS IN: kinase activity; INVOLVED IN: protein amino acid phosphorylation; LOCATED IN: cellular_component unknown; EXPRESSED IN: 14 plant structures; EXPRESSED DURING: 9 growth stages; CONTAINS InterPro DOMAIN/s: Protein kinase, ATP binding site (InterPro:IPR017441), Serine/threonine-protein kinase domain (InterPro:IPR002290), Prot…
AT1G33770	AT1G33770	1:12242125-12244462	W	OE	OK	2.01534	0.687919	-1.55071	-3.07329	0.0001	0.000966918	yes	protein_coding	Protein kinase superfamily protein		Protein kinase superfamily protein; FUNCTIONS IN: protein serine/threonine kinase activity, protein kinase activity, kinase activity, ATP binding; INVOLVED IN: protein amino acid phosphorylation, N-terminal protein myristoylation; LOCATED IN: cellular_component unknown; EXPRESSED IN: 7 plant structures; EXPRESSED DURING: 6 growth stages; CONTAINS InterPro DOMAIN/s: Protein kinase, ATP binding sit…
AT3G55950	CCR3	3:20753690-20756395	W	OE	OK	12.1385	4.15793	-1.54566	-4.87046	5e-05	0.000508811	yes	protein_coding	CRINKLY4 related 3		CRINKLY4 related 3 (CCR3); FUNCTIONS IN: kinase activity; INVOLVED IN: protein amino acid phosphorylation; LOCATED IN: endomembrane system; EXPRESSED IN: 23 plant structures; EXPRESSED DURING: 10 growth stages; CONTAINS InterPro DOMAIN/s: Protein kinase, ATP binding site (InterPro:IPR017441), Regulator of chromosome condensation/beta-lactamase-inhibitor protein II (InterPro:IPR009091), Protein ki…
AT5G56880	AT5G56880	5:23009097-23009709	W	OE	OK	5.57417	1.91425	-1.54198	-3.32207	0.00025	0.00216403	yes	protein_coding			unknown protein; Has 9 Blast hits to 9 proteins in 5 species: Archae - 0; Bacteria - 0; Metazoa - 0; Fungi - 0; Plants - 9; Viruses - 0; Other Eukaryotes - 0 (source: NCBI BLink).
AT3G05490	RALFL22	3:1591276-1591983	W	OE	OK	205.558	70.5925	-1.54196	-6.26692	5e-05	0.000508811	yes	protein_coding	ralf-like 22	Member of a diversely expressed predicted peptide family showing sequence similarity to tobacco Rapid Alkalinization Factor (RALF), and is believed to play an essential role in the physiology of Arabidopsis. Consists of a single exon and is characterized by a conserved C-terminal motif and N-terminal signal peptide.	ralf-like 22 (RALFL22); CONTAINS InterPro DOMAIN/s: Rapid ALkalinization Factor (InterPro:IPR008801); BEST Arabidopsis thaliana protein match is: ralf-like 33 (TAIR:AT4G15800.1); Has 266 Blast hits to 266 proteins in 20 species: Archae - 0; Bacteria - 0; Metazoa - 0; Fungi - 2; Plants - 264; Viruses - 0; Other Eukaryotes - 0 (source: NCBI BLink).
AT4G31780	MGD1	4:15373998-15377134	W	OE	OK	90.2374	31.0544	-1.53893	-5.01706	5e-05	0.000508811	yes	protein_coding	monogalactosyl diacylglycerol synthase 1	Encodes an A-type monogalactosyldiacylglycerol (MGDG) synthase. It represents the isoform responsible for the bulk of MGDG synthesis in Arabidopsis.	monogalactosyl diacylglycerol synthase 1 (MGD1); FUNCTIONS IN: UDP-glycosyltransferase activity, 1,2-diacylglycerol 3-beta-galactosyltransferase activity, transferase activity, transferring glycosyl groups, UDP-galactosyltransferase activity; INVOLVED IN: thylakoid membrane organization, glycolipid biosynthetic process, galactolipid biosynthetic process, embryo development; LOCATED IN: chloroplas…
AT1G50460	HKL1	1:18693683-18697659	W	OE	OK	29.0592	10.0088	-1.53772	-5.0956	5e-05	0.000508811	yes	protein_coding	hexokinase-like 1		hexokinase-like 1 (HKL1); FUNCTIONS IN: hexokinase activity, ATP binding; INVOLVED IN: response to salt stress, response to cold, response to osmotic stress; LOCATED IN: mitochondrion, plastid; EXPRESSED IN: 26 plant structures; EXPRESSED DURING: 13 growth stages; CONTAINS InterPro DOMAIN/s: Hexokinase, N-terminal (InterPro:IPR022672), Hexokinase, C-terminal (InterPro:IPR022673), Hexokinase (Inte…
AT5G59920	ULI3	5:24128755-24130888	W	OE	OK	7.96915	2.74727	-1.53643	-4.5906	5e-05	0.000508811	yes	protein_coding	Cysteine/Histidine-rich C1 domain family protein	Isolated in a screen for UV-B insensitive mutants using a hypocotyl growth inhibition assay. Mutants are defective in a number of UV-B responses.	UV-B LIGHT INSENSITIVE 3 (ULI3); CONTAINS InterPro DOMAIN/s: Protein kinase C-like, phorbol ester/diacylglycerol binding (InterPro:IPR002219), Zinc finger, PHD-type (InterPro:IPR001965), DC1 (InterPro:IPR004146), C1-like (InterPro:IPR011424); BEST Arabidopsis thaliana protein match is: Cysteine/Histidine-rich C1 domain family protein (TAIR:AT4G01350.1); Has 1807 Blast hits to 1807 proteins in 277…
AT5G22250	AT5G22250	5:7365531-7366778	W	OE	OK	19.5503	6.74077	-1.53621	-4.97407	5e-05	0.000508811	yes	protein_coding	Polynucleotidyl transferase, ribonuclease H-like superfamily protein		Polynucleotidyl transferase, ribonuclease H-like superfamily protein; FUNCTIONS IN: ribonuclease activity, nucleic acid binding; INVOLVED IN: RNA modification; LOCATED IN: nucleus; EXPRESSED IN: 21 plant structures; EXPRESSED DURING: 11 growth stages; CONTAINS InterPro DOMAIN/s: Ribonuclease CAF1 (InterPro:IPR006941), Polynucleotidyl transferase, ribonuclease H fold (InterPro:IPR012337); BEST Ara…
AT3G63060	EDL3	3:23300289-23301473	W	OE	OK	2.08004	0.71788	-1.5348	-2.55498	0.00025	0.00216403	yes	protein_coding	EID1-like 3		EID1-like 3 (EDL3); BEST Arabidopsis thaliana protein match is: EID1-like 1 (TAIR:AT5G15440.1); Has 30201 Blast hits to 17322 proteins in 780 species: Archae - 12; Bacteria - 1396; Metazoa - 17338; Fungi - 3422; Plants - 5037; Viruses - 0; Other Eukaryotes - 2996 (source: NCBI BLink).
AT5G01640	PRA1.B5	5:241382-242225	W	OE	OK	64.5746	22.2879	-1.5347	-6.78534	5e-05	0.000508811	yes	protein_coding	prenylated RAB acceptor 1.B5		prenylated RAB acceptor 1.B5 (PRA1.B5); CONTAINS InterPro DOMAIN/s: Prenylated rab acceptor PRA1 (InterPro:IPR004895); BEST Arabidopsis thaliana protein match is: prenylated RAB acceptor 1.B4 (TAIR:AT2G38360.1); Has 1807 Blast hits to 1807 proteins in 277 species: Archae - 0; Bacteria - 0; Metazoa - 736; Fungi - 347; Plants - 385; Viruses - 0; Other Eukaryotes - 339 (source: NCBI BLink).
AT1G30757	AT1G30757	1:10909149-10909784	W	OE	OK	4.25567	1.46973	-1.53383	-3.19571	0.00055	0.0041913	yes	protein_coding			unknown protein; FUNCTIONS IN: molecular_function unknown; INVOLVED IN: biological_process unknown; LOCATED IN: endomembrane system; Has 2 Blast hits to 2 proteins in 1 species: Archae - 0; Bacteria - 0; Metazoa - 0; Fungi - 0; Plants - 2; Viruses - 0; Other Eukaryotes - 0 (source: NCBI BLink).
AT1G04160	XI-8	1:1086494-1096146	W	OE	OK	1.92024	0.663609	-1.53288	-3.60136	5e-05	0.000508811	yes	protein_coding	myosin XI B	Encodes a member of the type XI myosin protein family involved in root hair elongation.	myosin XI B (XIB); FUNCTIONS IN: motor activity; INVOLVED IN: root hair elongation, actin filament-based movement; LOCATED IN: myosin complex; EXPRESSED IN: 20 plant structures; EXPRESSED DURING: 10 growth stages; CONTAINS InterPro DOMAIN/s: Dil domain (InterPro:IPR018444), Dilute (InterPro:IPR002710), Myosin, N-terminal, SH3-like (InterPro:IPR004009), Myosin head, motor domain (InterPro:IPR00160…
AT5G07920	DGK1	5:2524777-2529330	W	OE	OK	37.3628	12.9125	-1.53284	-5.27959	5e-05	0.000508811	yes	protein_coding	diacylglycerol kinase1	diacylglycerol kinase	diacylglycerol kinase1 (DGK1); FUNCTIONS IN: diacylglycerol kinase activity, calcium ion binding; INVOLVED IN: activation of protein kinase C activity by G-protein coupled receptor protein signaling pathway, intracellular signaling pathway; LOCATED IN: cellular_component unknown; EXPRESSED IN: 23 plant structures; EXPRESSED DURING: 13 growth stages; CONTAINS InterPro DOMAIN/s: Protein kinase C-li…
AT4G18280	AT4G18280	4:10103995-10104733	W	OE	OK	217.104	75.0876	-1.53174	-5.92112	5e-05	0.000508811	yes	protein_coding	glycine-rich cell wall protein-related		glycine-rich cell wall protein-related; Has 30201 Blast hits to 17322 proteins in 780 species: Archae - 12; Bacteria - 1396; Metazoa - 17338; Fungi - 3422; Plants - 5037; Viruses - 0; Other Eukaryotes - 2996 (source: NCBI BLink).
AT2G27260	AT2G27260	2:11669654-11670644	W	OE	OK	57.6402	19.9685	-1.52935	-6.28169	5e-05	0.000508811	yes	protein_coding	Late embryogenesis abundant (LEA) hydroxyproline-rich glycoprotein family		Late embryogenesis abundant (LEA) hydroxyproline-rich glycoprotein family; CONTAINS InterPro DOMAIN/s: Late embryogenesis abundant protein, group 2 (InterPro:IPR004864); BEST Arabidopsis thaliana protein match is: hydroxyproline-rich glycoprotein family protein (TAIR:AT3G52460.1); Has 868 Blast hits to 868 proteins in 31 species: Archae - 2; Bacteria - 0; Metazoa - 2; Fungi - 0; Plants - 862; Vir…
AT5G52410	AT5G52410	5:21275955-21279444	W	OE	OK	2.64344	0.91694	-1.52752	-3.06977	5e-05	0.000508811	yes	protein_coding			INVOLVED IN: biological_process unknown; LOCATED IN: chloroplast; EXPRESSED IN: 13 plant structures; EXPRESSED DURING: 6 growth stages; CONTAINS InterPro DOMAIN/s: S-layer homology domain (InterPro:IPR001119); BEST Arabidopsis thaliana protein match is: unknown protein (TAIR:AT5G23890.1); Has 35333 Blast hits to 34131 proteins in 2444 species: Archae - 798; Bacteria - 22429; Metazoa - 974; Fungi …
AT2G25690	AT2G25690	2:10940095-10942255	W	OE	OK	16.1323	5.59979	-1.52651	-4.31028	5e-05	0.000508811	yes	protein_coding	Protein of unknown function (DUF581)		Protein of unknown function (DUF581); CONTAINS InterPro DOMAIN/s: Protein of unknown function DUF581 (InterPro:IPR007650); BEST Arabidopsis thaliana protein match is: Protein of unknown function (DUF581) (TAIR:AT5G11460.1); Has 35333 Blast hits to 34131 proteins in 2444 species: Archae - 798; Bacteria - 22429; Metazoa - 974; Fungi - 991; Plants - 531; Viruses - 0; Other Eukaryotes - 9610 (source:…
AT1G59870	PDR8	1:22034505-22040038	W	OE	OK	305.592	106.297	-1.5235	-4.64449	5e-05	0.000508811	yes	protein_coding	ABC-2 and Plant PDR ABC-type transporter family protein	ATP binding cassette transporter. Localized to the plasma membrane in uninfected cells. In infected leaves, the protein concentrated at infection sites. Contributes to nonhost resistance to inappropriate pathogens that enter by direct penetration in a salicylic aciddependent manner. Required for mlo resistance. Has Cd transporter activity (Cd2+ extrusion pump) and contributes to heavy metal resis…	PENETRATION 3 (PEN3); FUNCTIONS IN: ATPase activity, coupled to transmembrane movement of substances, cadmium ion transmembrane transporter activity; INVOLVED IN: in 9 processes; LOCATED IN: mitochondrion, plasma membrane, chloroplast, membrane, chloroplast envelope; EXPRESSED IN: 29 plant structures; EXPRESSED DURING: 13 growth stages; CONTAINS InterPro DOMAIN/s: ATPase, AAA+ type, core (InterPr…
AT2G02990	RNS1	2:873505-874811	W	OE	OK	7.5256	2.61968	-1.52242	-4.32613	5e-05	0.000508811	yes	protein_coding	ribonuclease 1	member of the ribonuclease T2 family, responds to inorganic phosphate starvation, and inhibits production of anthocyanin. Also involved in wound-induced signaling independent of jasmonic acid.	ribonuclease 1 (RNS1); FUNCTIONS IN: ribonuclease activity, endoribonuclease activity; INVOLVED IN: cellular response to phosphate starvation, aging, response to wounding, anthocyanin biosynthetic process; LOCATED IN: extracellular region, cell wall, plasma membrane; EXPRESSED IN: 9 plant structures; EXPRESSED DURING: 4 anthesis, C globular stage, petal differentiation and expansion stage; CONTAI…
AT2G13800	SERK5	2:5753270-5757239	W	OE	OK	5.80784	2.02597	-1.51939	-4.06505	5e-05	0.000508811	yes	protein_coding	somatic embryogenesis receptor-like kinase 5		somatic embryogenesis receptor-like kinase 5 (SERK5); FUNCTIONS IN: protein kinase activity, transmembrane receptor protein serine/threonine kinase activity, ATP binding; INVOLVED IN: protein amino acid phosphorylation; LOCATED IN: endomembrane system; CONTAINS InterPro DOMAIN/s: Protein kinase, ATP binding site (InterPro:IPR017441), Protein kinase, catalytic domain (InterPro:IPR000719), Leucine-…
AT1G66725	MIR163	1:24883930-24884559	W	OE	OK	15.4927	5.40593	-1.51898	-4.54687	5e-05	0.000508811	yes	mirna	MIR163; miRNA	Encodes a microRNA that targets several SAMT family members. miR163, is highly expressed in A. thaliana diploids but down-regulated in A. thaliana autotetraploids and repressed in A. arenosa and A. suecica. MicroRNAs are regulatory RNAs with a mature length of ~21-nucleotides that are processed from hairpin precursors by Dicer-like enzymes. MicroRNAs can negatively regulate gene expression by att…
AT4G39950	CYP79B2	4:18525245-18527579	W	OE	OK	26.3927	9.21102	-1.51871	-5.09993	5e-05	0.000508811	yes	protein_coding	cytochrome P450, family 79, subfamily B, polypeptide 2	Belongs to cytochrome P450 and is involved in tryptophan metabolism. Converts Trp to indo-3-acetaldoxime (IAOx), a precursor to IAA and indole glucosinolates.	cytochrome P450, family 79, subfamily B, polypeptide 2 (CYP79B2); FUNCTIONS IN: electron carrier activity, monooxygenase activity, iron ion binding, oxygen binding, heme binding; INVOLVED IN: in 8 processes; LOCATED IN: chloroplast; EXPRESSED IN: 25 plant structures; EXPRESSED DURING: 13 growth stages; CONTAINS InterPro DOMAIN/s: Cytochrome P450 (InterPro:IPR001128), Cytochrome P450, E-class, gro…
AT3G49780	PSK4	3:18465678-18466376	W	OE	OK	91.9756	32.1187	-1.51784	-7.33468	5e-05	0.000508811	yes	protein_coding	phytosulfokine 4 precursor	Phytosulfokine 3 precursor, coding for a unique plant peptide growth factor. Plants overexpressing this gene (under a 35S promoter), develop normal cotyledons and hypocotyls but their growth, in particular that of their roots, was faster than that of wildtype.	phytosulfokine 4 precursor (PSK4); FUNCTIONS IN: growth factor activity; INVOLVED IN: cell proliferation, cell differentiation, response to wounding, organ morphogenesis; LOCATED IN: extracellular matrix; EXPRESSED IN: 25 plant structures; EXPRESSED DURING: 10 growth stages; CONTAINS InterPro DOMAIN/s: Phytosulfokine (InterPro:IPR009438); BEST Arabidopsis thaliana protein match is: phytosulfokine…
AT3G23820	GAE6	3:8603443-8605462	W	OE	OK	794.918	277.645	-1.51756	-4.88942	5e-05	0.000508811	yes	protein_coding	UDP-D-glucuronate 4-epimerase 6	UDP-D-glucuronate 4-epimerase	UDP-D-glucuronate 4-epimerase 6 (GAE6); FUNCTIONS IN: UDP-glucuronate 4-epimerase activity, catalytic activity; INVOLVED IN: cellular metabolic process, carbohydrate metabolic process, nucleotide-sugar metabolic process, metabolic process; LOCATED IN: cellular_component unknown; EXPRESSED IN: 26 plant structures; EXPRESSED DURING: 15 growth stages; CONTAINS InterPro DOMAIN/s: NAD-dependent epimer…
AT3G05500	AT3G05500	3:1593433-1595015	W	OE	OK	120.265	42.0774	-1.5151	-6.07325	5e-05	0.000508811	yes	protein_coding	Rubber elongation factor protein (REF)		Rubber elongation factor protein (REF); INVOLVED IN: biological_process unknown; LOCATED IN: vacuole; EXPRESSED IN: 24 plant structures; EXPRESSED DURING: 15 growth stages; CONTAINS InterPro DOMAIN/s: Rubber elongation factor (InterPro:IPR008802); BEST Arabidopsis thaliana protein match is: Rubber elongation factor protein (REF) (TAIR:AT2G47780.1); Has 129 Blast hits to 129 proteins in 22 species…
AT2G24850	TAT3	2:10582829-10585216	W	OE	OK	21.7711	7.62494	-1.51361	-4.92064	5e-05	0.000508811	yes	protein_coding	tyrosine aminotransferase 3	Encodes a tyrosine aminotransferase that is responsive to treatment with jasmonic acid.	tyrosine aminotransferase 3 (TAT3); CONTAINS InterPro DOMAIN/s: 1-aminocyclopropane-1-carboxylate synthase (InterPro:IPR001176), Aminotransferase, class I/classII (InterPro:IPR004839), Pyridoxal phosphate-dependent transferase, major domain (InterPro:IPR015424), Tyrosine transaminase (InterPro:IPR021178), Tyrosine/nicotianamine aminotransferase (InterPro:IPR005958), Pyridoxal phosphate-dependent …
AT1G17230	AT1G17230	1:5891323-5895075	W	OE	OK	4.11389	1.4413	-1.51314	-3.82151	5e-05	0.000508811	yes	protein_coding	Leucine-rich receptor-like protein kinase family protein		Leucine-rich receptor-like protein kinase family protein; FUNCTIONS IN: protein serine/threonine kinase activity, protein kinase activity, ATP binding; INVOLVED IN: protein amino acid phosphorylation; LOCATED IN: endomembrane system; EXPRESSED IN: 11 plant structures; EXPRESSED DURING: 6 growth stages; CONTAINS InterPro DOMAIN/s: Serine/threonine-protein kinase domain (InterPro:IPR002290), Leucin…
AT1G64700	AT1G64700	1:24039809-24040595	W	OE	OK	13.6357	4.7781	-1.51288	-4.27085	5e-05	0.000508811	yes	protein_coding			unknown protein; FUNCTIONS IN: molecular_function unknown; INVOLVED IN: N-terminal protein myristoylation; LOCATED IN: cellular_component unknown; EXPRESSED IN: 17 plant structures; EXPRESSED DURING: 11 growth stages; BEST Arabidopsis thaliana protein match is: unknown protein (TAIR:AT3G61920.1); Has 48 Blast hits to 47 proteins in 7 species: Archae - 0; Bacteria - 0; Metazoa - 0; Fungi - 0; Plan…
AT5G17300	RVE1	5:5690226-5692902	W	OE	OK	2.02632	0.710229	-1.5125	-2.95927	5e-05	0.000508811	yes	protein_coding	Homeodomain-like superfamily protein	Myb-like transcription factor that regulates hypocotyl growth by regulating free auxin levels in a time-of-day specific manner.	REVEILLE 1 (RVE1); CONTAINS InterPro DOMAIN/s: SANT, DNA-binding (InterPro:IPR001005), Homeodomain-like (InterPro:IPR009057), Myb, DNA-binding (InterPro:IPR014778), HTH transcriptional regulator, Myb-type, DNA-binding (InterPro:IPR017930), Myb-like DNA-binding domain, SHAQKYF class (InterPro:IPR006447); BEST Arabidopsis thaliana protein match is: Homeodomain-like superfamily protein (TAIR:AT5G372…
AT1G11260	STP1	1:3777327-3780337	W	OE	OK	741.795	260.076	-1.51209	-4.92599	5e-05	0.000508811	yes	protein_coding	sugar transporter 1	Encodes a H+/hexose cotransporter.	sugar transporter 1 (STP1); FUNCTIONS IN: carbohydrate transmembrane transporter activity, sugar:hydrogen symporter activity; INVOLVED IN: transport, transmembrane transport; LOCATED IN: nucleus, plasma membrane, vacuole, membrane; EXPRESSED IN: 25 plant structures; EXPRESSED DURING: 13 growth stages; CONTAINS InterPro DOMAIN/s: Sugar transporter, conserved site (InterPro:IPR005829), Major facili…
AT5G01730	WAVE3	5:272831-277561	W	OE	OK	2.20178	0.772853	-1.51041	-2.48203	5e-05	0.000508811	yes	protein_coding	SCAR family protein 4	Encodes a member of the SCAR family.These proteins are part of a complex (WAVE) complex.The SCAR subunit activates the ARP2/3 complex which in turn act as a nucleator for actin filaments.	SCAR family protein 4 (SCAR4); FUNCTIONS IN: molecular_function unknown; INVOLVED IN: positive regulation of actin nucleation; LOCATED IN: SCAR complex, chloroplast, plastoglobule; EXPRESSED IN: 23 plant structures; EXPRESSED DURING: 12 growth stages; BEST Arabidopsis thaliana protein match is: SCAR homolog 2 (TAIR:AT2G38440.1); Has 1330 Blast hits to 874 proteins in 188 species: Archae - 2; Bact…
AT5G54470	AT5G54470	5:22114303-22115472	W	OE	OK	1.43198	0.503322	-1.50845	-2.15247	0.00315	0.017647	yes	protein_coding	B-box type zinc finger family protein		B-box type zinc finger family protein; FUNCTIONS IN: sequence-specific DNA binding transcription factor activity, zinc ion binding; INVOLVED IN: response to cold, regulation of transcription; LOCATED IN: intracellular; EXPRESSED IN: 11 plant structures; EXPRESSED DURING: 4 anthesis, F mature embryo stage, petal differentiation and expansion stage, E expanded cotyledon stage, D bilateral stage; CO…
AT1G76160	sks5	1:28577941-28581133	W	OE	OK	307.57	108.273	-1.50623	-5.22057	5e-05	0.000508811	yes	protein_coding	SKU5 similar 5		SKU5 similar 5 (sks5); FUNCTIONS IN: oxidoreductase activity, copper ion binding; INVOLVED IN: oxidation reduction; LOCATED IN: apoplast, cell wall, plant-type cell wall; EXPRESSED IN: 24 plant structures; EXPRESSED DURING: 13 growth stages; CONTAINS InterPro DOMAIN/s: Multicopper oxidase, type 3 (InterPro:IPR011707), Cupredoxin (InterPro:IPR008972), Multicopper oxidase, type 2 (InterPro:IPR01170…
AT3G23240	ERF1	3:8295643-8296604	W	OE	OK	6.04117	2.12762	-1.50559	-3.60971	5e-05	0.000508811	yes	protein_coding	ethylene response factor 1	encodes a member of the ERF (ethylene response factor) subfamily B-3 of ERF/AP2 transcription factor family (ERF1). The protein contains one AP2 domain. There are 18 members in this subfamily including ATERF-1, ATERF-2, AND ATERF-5. EREBP like protein that binds GCC box of ethylene regulated promoters such as basic chitinases. Constitutive expression of ERF1 phenocopies ethylene over production. …	ethylene response factor 1 (ERF1); CONTAINS InterPro DOMAIN/s: DNA-binding, integrase-type (InterPro:IPR016177), Pathogenesis-related transcriptional factor/ERF, DNA-binding (InterPro:IPR001471); BEST Arabidopsis thaliana protein match is: ethylene-responsive element binding factor 15 (TAIR:AT2G31230.1); Has 5944 Blast hits to 5682 proteins in 249 species: Archae - 0; Bacteria - 0; Metazoa - 0; F…
AT1G09940	HEMA2	1:3236994-3239554	W	OE	OK	18.0305	6.35769	-1.50387	-4.80671	5e-05	0.000508811	yes	protein_coding	Glutamyl-tRNA reductase family protein	Encodes glutamyl-tRNA reductase. Involved in heme biosynthesis in non-photosynthetic tissues and induced by oxidative stress in photosynthetic tissues to supply heme for defensive hemoproteins	HEMA2; FUNCTIONS IN: glutamyl-tRNA reductase activity; INVOLVED IN: response to oxidative stress, heme biosynthetic process, tetrapyrrole biosynthetic process, porphyrin biosynthetic process; LOCATED IN: cytoplasm; EXPRESSED IN: 23 plant structures; EXPRESSED DURING: 15 growth stages; CONTAINS InterPro DOMAIN/s: Quinate/shikimate 5-dehydrogenase/glutamyl-tRNA reductase (InterPro:IPR006151), Tetra…
AT4G13395	DVL10	4:7785686-7786113	W	OE	OK	50.9786	18.0046	-1.50153	-6.73159	5e-05	0.000508811	yes	protein_coding	ROTUNDIFOLIA like 12		ROTUNDIFOLIA like 12 (RTFL12); CONTAINS InterPro DOMAIN/s: DVL (InterPro:IPR012552); BEST Arabidopsis thaliana protein match is: ROTUNDIFOLIA like 10 (TAIR:AT3G14362.1); Has 139 Blast hits to 139 proteins in 12 species: Archae - 0; Bacteria - 0; Metazoa - 0; Fungi - 0; Plants - 139; Viruses - 0; Other Eukaryotes - 0 (source: NCBI BLink).
[truncated: 1,850 more rows]
