# Supplementary material for: Overexpression of the Novel Arabidopsis Gene At5g02890 Alters Inflorescence Stem Wax Composition and Affects Phytohormone Homeostasis
Source: Front Plant Sci. 2017 Jan 26;8:68. doi: 10.3389/fpls.2017.00068 (PMC5266714; doi:10.3389/fpls.2017.00068)
Supplement: Supplementary file 6 [file Table6.XLSX]

## Sheet: wax metabolism
Table S6. The 74 genes related to wax metabolism.
	Gene Name	TAIR_ID	Regulation(OE vs WT)	Status	FPKM(WT)	FPKM(OE)	Log2(fold_change)	Test_stat	p_value	q_value	Significant
Wax synthesis	CER1/CER22	AT1G02205	no	OK	632.547	576.559	-0.133705	-0.389074	0.50145	0.677585	no
	CER2	AT4G24510		OK	49.0208	60.0112	0.291836	3.34492	0.0287041	0.049678	yes
	CER3	AT5G57800	no	OK	90.976	117.13	0.364552	1.31945	0.0395	0.123287	no
	CER4	AT4G33790	no	OK	21.5422	25.8115	0.260851	0.94671	0.1356	0.292646	no
	CER6/CUTI	AT1G68530	no	OK	378.756	399.079	0.0754082	0.244044	0.6826	0.815866	no
	CER8/LACS1	AT2G47240		OK	28.1062	39.8337	0.5031	1.66155	0.00345	0.0189648	yes
	CER9	AT4G34100		OK	78.1346	50.0039	-0.643923	-2.20503	0.0001	0.000966918	yes
	CER10/ECR	AT3G55360	no	OK	116.116	136.99	0.238498	0.986833	0.1602	0.326148	no
	ECR1	AT5G19180	no	OK	19.4915	18.6146	-0.0664108	-0.236497	0.7024	0.828085	no
	CER26	AT4G13840	no	OK	0.497446	0.88664	0.83381	1.26027	0.0307	0.101799	no
	CER26-LIKE	AT3G23840	no	OK	4.03278	4.77332	0.243218	0.653924	0.29565	0.48756	no
	CER60/KCS5	AT1G25450	no	OK	2.57406	2.30356	-0.160182	-0.419301	0.54095	0.710356	no
	PAS1	AT3G54010	no	OK	7.16262	6.14743	-0.220504	-0.607644	0.25615	0.444976	no
	PAS2/HCD	AT5G10480		OK	61.4614	84.307	0.455972	1.64978	0.00785	0.0365538	yes
	HCD1	AT4G14440	no	OK	74.8323	89.3183	0.255295	0.98264	0.1368	0.29417	no
	KCR1	AT1G67730		OK	40.7682	60.3347	0.565544	2.32681	0.0012	0.00798517	yes
	KCR2	AT1G24470		OK	3.29266	7.03077	1.09443	2.67061	0.0006	0.00451461	yes
	KCS1	AT1G01120	no	OK	144.978	117.396	-0.304455	-1.12212	0.08005	0.202878	no
	KCS2	AT1G04220	no	OK	18.6585	27.4015	0.554421	1.38631	0.0332	0.108007	no
	KCS3	AT1G07720		OK	21.8759	12.4775	-0.810014	-2.92085	5e-05	0.000508811	yes
	KCS4	AT1G19440	no	OK	17.0645	13.7214	-0.314573	-1.16179	0.0751	0.194106	no
	KCS7	AT1G71160	no	NOTEST	0	0	0	0	1	1	no
	KCS8	AT2G15090	no	OK	1.10629	1.11928	0.0168421	0.0334915	0.9699	0.98453	no
	KCS9	AT2G16280	no	OK	18.6358	17.37	-0.101481	-0.389996	0.55675	0.722126	no
	KCS10/FDH	AT2G26250	no	OK	79.2869	76.2044	-0.0572091	-0.216746	0.73785	0.850589	no
	KCS11	AT2G26640	no	OK	3.61469	4.71138	0.382275	0.948737	0.14395	0.304369	no
	KCS12	AT2G28630	no	OK	4.64376	4.99174	0.104249	0.298998	0.64065	0.785931	no
	KCS13	AT2G46720	no	NOTEST	0.989463	0.590424	-0.744895	0	1	1	no
	KCS14	AT3G10280	no	NOTEST	0.0220653	0		0	1	1	no
	KCS15	AT3G52160	no	NOTEST	0.0584584	0.0504215	-0.213372	0	1	1	no
	KCS16	AT4G34250	no	NOTEST	0.163572	0.102838	-0.669549	0	1	1	no
	KCS17	AT4G34510	no	NOTEST	0.0209317	0.0940498	2.16773	0	1	1	no
	KCS18/FAE1	AT4G34520	no	NOTEST	0	0	0	0	1	1	no
	KCS19	AT5G04530	no	OK	1.04648	1.20569	0.204307	0.387668	0.5333	0.704296	no
	KCS20	AT5G43760		OK	98.6889	69.294	-0.510158	-1.99028	0.0024	0.0141682	yes
	KCS21	AT5G49070	no	NOTEST	0.0942478	0.0268368	-1.81224	0	1	1	no
	MAH1/CYP96A15	AT1G57750	no	OK	107.229	120.948	0.173691	0.582903	0.323	0.515792	no
	LACS2	AT1G49430	no	OK	4.0918	5.82136	0.50862	1.5032	0.01845	0.0696634	no
	LACS3	AT1G64400	no	OK	2.65208	3.94844	0.574159	1.58955	0.01265	0.0525294	no
	LACS4	AT4G23850		OK	53.0798	32.0326	-0.728624	-2.54656	5e-05	0.000508811	yes
	LACS6	AT3G05970	no	OK	34.591	33.6299	-0.0406491	-0.151733	0.8118	0.898268	no
	LACS7	AT5G27600	no	OK	4.8589	4.92398	0.0191949	0.0583201	0.92495	0.960937	no
	LACS8	AT2G04350	no	OK	15.3578	14.4896	-0.0839539	-0.269362	0.63375	0.780622	no
	LACS9	AT1G77590	no	OK	13.2882	14.8166	0.157074	0.549258	0.37265	0.565378	no
	WSD1	AT5G37300		OK	4.70472	2.92916	-0.683622	-1.90205	0.0061	0.0299068	yes
	WSD1-like	AT1G72110	no	OK	1.50943	1.71851	0.18715	0.36901	0.52595	0.698741	no
	WSD1-like	AT2G38995	no	OK	1.19579	1.97963	0.727267	1.39019	0.01985	0.0731941	no
	WSD1-like	AT2G43255	no	NOTEST	0	0	0	0	1	1	no
	WSD1-like	AT3G49190	no	NOTEST	0	0.0187838		0	1	1	no
	WSD1-like	AT3G49200	no	NOTEST	0	0	0	0	1	1	no
	WSD1-like	AT3G49210	no	NOTEST	0.849731	0.779361	-0.124715	0	1	1	no
	WSD1-like	AT5G12420	no	NOTEST	0.0176437	0.0546144	1.63013	0	1	1	no
	WSD1-like	AT5G16350	no	NOTEST	0.66204	0.535998	-0.304689	0	1	1	no
	WSD1-like	AT5G22490	é	OK	0.396848	1.47549	1.89454	2.9329	0.0004	0.00321561	yes
	WSD1-like	AT5G53380	no	NOTEST	0.102265	0		0	1	1	no
	WSD11	AT5G53390	no	NOTEST	0	0	0	0	1	1	no
	AT5G55360	AT5G55360	no	NOTEST	0.0311149	0.0642208	1.04543	0	1	1	no
	CYP96A8	AT1G47620	no	NOTEST	0	0	0	0	1	1	no
	CYP96A11	AT4G39500	no	NOTEST	0	0	0	0	1	1	no
Wax export	LTPG1	AT1G27950	no	OK	171.676	131.332	-0.386469	-1.66409	0.0232	0.0822572	no
	LTPG2	AT3G43720		OK	162.348	106.125	-0.613322	-2.02054	0.00025	0.00216403	yes
	LTPG3	AT1G18280	no	OK	2.83605	2.21088	-0.359259	-0.783585	0.2829	0.47391	no
	LTPG4	AT4G08670	no	NOTEST	0	0	0	0	1	1	no
	LTPG5	AT3G22600	no	NOTEST	0.804088	0.640706	-0.327693	0	1	1	no
	LTPG6	AT1G55260	no	OK	25.0502	30.8407	0.300011	0.921742	0.11625	0.26335	no
	ABCG11/WBC11	AT1G17840	no	OK	15.3505	17.5298	0.191531	0.671798	0.29535	0.487209	no
	ABCG12/CER5	AT1G51500	no	OK	41.6424	55.2782	0.40866	1.5291	0.01705	0.0658218	no
	ABCG32	AT2G26910	no	OK	11.6607	12.1421	0.0583564	0.208107	0.74025	0.851766	no
Wax regulation	CER7	AT3G60500	no	OK	3.09409	3.33325	0.107415	0.244203	0.6534	0.794911	no
	SHNI/WIN1	AT1G15360	no	NOTEST	0.769439	0.553744	-0.474588	0	1	1	no
	SHN2	AT5G11190	no	NOTEST	0.24717	0.816926	1.7247	0	1	1	no
	SHN3	AT5G25390		OK	19.5564	28.1545	0.525727	1.52339	0.00525	0.02668	yes
	MYB96	AT5G62470	no	NOTEST	0.87577	0.802556	-0.12595	0	1	1	no
	DEWAX	AT5G61590		OK	28.5844	46.1664	0.691616	2.63189	0.0002	0.00178111	yes
